# Supplementary material for: Prediction of activity and selectivity profiles of human Carbonic Anhydrase inhibitors using machine learning classification models
Source: J Cheminform. 2021 Mar 6;13:18. doi: 10.1186/s13321-021-00499-y (PMC7937250; doi:10.1186/s13321-021-00499-y)
Supplement: Supplementary file 1 — Additional file 1. Dataset with original downloaded ChEMBL bioactivities for hCA II, IX and XII. [file 13321_2021_499_MOESM1_ESM.csv]

Molecule ChEMBL ID	Molecule Name	Molecule Max Phase	Molecular Weight	#RO5 Violations	AlogP	Compound Key	Smiles	Standard Type	Standard Relation	Standard Value	Standard Units	pChEMBL Value	Data Validity Comment	Comment	Uo Units	Ligand Efficiency BEI	Ligand Efficiency LE	Ligand Efficiency LLE	Ligand Efficiency SEI	Potential Duplicate	Assay ChEMBL ID	Assay Description	Assay Type	BAO Format ID	BAO Label	Assay Organism	Assay Tissue ChEMBL ID	Assay Tissue Name	Assay Cell Type	Assay Subcellular Fraction	Target ChEMBL ID	Target Name	Target Organism	Target Type	Document ChEMBL ID	Source ID	Source Description	Document Journal	Document Year	Cell ChEMBL ID
CHEMBL20	ACETAZOLAMIDE	4	222.25	0	-0.86	AZM	CC(=O)Nc1nnc(S(N)(=O)=O)s1	Ki	'='	12.1	nM	7.92			UO_0000065	35.62	0.83	8.78	6.88	True	CHEMBL2415309	Inhibition of human recombinant carbonic anhydrase 2 preincubated for 10 mins by CO2 hydration stopped-flow assay	B	BAO_0000357	single protein format	Homo sapiens					CHEMBL205	Carbonic anhydrase II	Homo sapiens	SINGLE PROTEIN	CHEMBL2413012	1	Scientific Literature	Bioorg. Med. Chem.	2013
CHEMBL2402760		0	397.29	0	2.00	3w	NS(=O)(=O)c1ccc(CCNC(=O)Cc2ccccc2Br)cc1	Ki	'='	0.57	nM	9.24			UO_0000065	23.27	0.55	7.24	10.36	False	CHEMBL2415308	Inhibition of human recombinant carbonic anhydrase 9 preincubated for 10 mins by CO2 hydration stopped-flow assay	B	BAO_0000357	single protein format	Homo sapiens					CHEMBL3594	Carbonic anhydrase IX	Homo sapiens	SINGLE PROTEIN	CHEMBL2413012	1	Scientific Literature	Bioorg. Med. Chem.	2013
CHEMBL220491	BRINZOLAMIDE	4	383.52	0	0.09	BRZ (Brinzolamide)	CCN[C@H]1CN(CCCOC)S(=O)(=O)c2sc(S(N)(=O)=O)cc21	Ki	'='	37.0	nM	7.43			UO_0000065	19.38	0.44	7.34	6.26	True	CHEMBL828796	Inhibitory activity against human carbonic anhydrase IX expressed in Escherichia coli BL21	B	BAO_0000019	assay format	Homo sapiens					CHEMBL3594	Carbonic anhydrase IX	Homo sapiens	SINGLE PROTEIN	CHEMBL1138005	1	Scientific Literature	Bioorg. Med. Chem. Lett.	2004
CHEMBL18	ETHOXZOLAMIDE	4	258.32	0	1.34	3, Ethoxzolamide	CCOc1ccc2nc(S(N)(=O)=O)sc2c1	Ki	'='	34000.0	nM	4.47	Manually validated		UO_0000065					False	CHEMBL830313	Inhibitory activity against human carbonic anhydrase IX at 0.09 uM	B	BAO_0000357	single protein format	Homo sapiens					CHEMBL3594	Carbonic anhydrase IX	Homo sapiens	SINGLE PROTEIN	CHEMBL1138716	1	Scientific Literature	Bioorg. Med. Chem. Lett.	2004
CHEMBL2402769		0	326.32	0	1.79	3e	NS(=O)(=O)c1ccc(NC(=O)Cc2ccc(F)cc2)c(F)c1	Ki	'='	7.2	nM	8.14			UO_0000065	24.95	0.51	6.35	9.12	False	CHEMBL2415308	Inhibition of human recombinant carbonic anhydrase 9 preincubated for 10 mins by CO2 hydration stopped-flow assay	B	BAO_0000357	single protein format	Homo sapiens					CHEMBL3594	Carbonic anhydrase IX	Homo sapiens	SINGLE PROTEIN	CHEMBL2413012	1	Scientific Literature	Bioorg. Med. Chem.	2013
CHEMBL1233550	IODIDE	0	127.91	0	0.62	Anion I-	I	Ki	'='	26000000.0	nM		Outside typical range		UO_0000065					True	CHEMBL839927	Inhibition constant of anion against human carbonic anhydrase isozyme hCA II	B	BAO_0000357	single protein format	Homo sapiens					CHEMBL205	Carbonic anhydrase II	Homo sapiens	SINGLE PROTEIN	CHEMBL1138646	1	Scientific Literature	Bioorg. Med. Chem. Lett.	2004
CHEMBL2402767		0	369.24	0	2.28	3c	NS(=O)(=O)c1ccc(NC(=O)Cc2ccccc2Br)cc1	Ki	'='	2.1	nM	8.68			UO_0000065	23.50	0.56	6.40	9.72	False	CHEMBL2415307	Inhibition of human recombinant carbonic anhydrase 12 preincubated for 10 mins by CO2 hydration stopped-flow assay	B	BAO_0000357	single protein format	Homo sapiens					CHEMBL3242	Carbonic anhydrase XII	Homo sapiens	SINGLE PROTEIN	CHEMBL2413012	1	Scientific Literature	Bioorg. Med. Chem.	2013
CHEMBL21	SULFANILAMIDE	4	172.21	0	-0.08	1	Nc1ccc(S(N)(=O)=O)cc1	Ki	'='	294.0	nM	6.53			UO_0000065	37.93	0.81	6.61	7.58	True	CHEMBL839630	Inhibitory potency against catalytic domain of human Carbonic anhydrase IX expressed in Escherichia coli strain BL21	B	BAO_0000019	assay format	Homo sapiens					CHEMBL3594	Carbonic anhydrase IX	Homo sapiens	SINGLE PROTEIN	CHEMBL1142836	1	Scientific Literature	Bioorg. Med. Chem. Lett.	2005
CHEMBL18	ETHOXZOLAMIDE	4	258.32	0	1.34	EZA	CCOc1ccc2nc(S(N)(=O)=O)sc2c1	Ki	'='	34.0	nM	7.47			UO_0000065	28.91	0.64	6.13	9.08	True	CHEMBL2429045	Inhibition of human membrane bound carbonic anhydrase 9 preincubated for 15 mins at room temperature followed by 72 hrs at 4 degC by stopped flow CO2 hydration assay	B	BAO_0000019	assay format	Homo sapiens					CHEMBL3594	Carbonic anhydrase IX	Homo sapiens	SINGLE PROTEIN	CHEMBL2424648	1	Scientific Literature	Bioorg. Med. Chem.	2013
CHEMBL2424830		0	617.89	1	4.18	1	NS(=O)(=O)c1ccc(N2C(=O)c3c(Br)c(Br)c(Br)c(Br)c3C2=O)cc1	Ki	'='	9.1	nM	8.04			UO_0000065	13.01	0.44	3.86	8.24	False	CHEMBL2429045	Inhibition of human membrane bound carbonic anhydrase 9 preincubated for 15 mins at room temperature followed by 72 hrs at 4 degC by stopped flow CO2 hydration assay	B	BAO_0000019	assay format	Homo sapiens					CHEMBL3594	Carbonic anhydrase IX	Homo sapiens	SINGLE PROTEIN	CHEMBL2424648	1	Scientific Literature	Bioorg. Med. Chem.	2013
CHEMBL118	CELECOXIB	4	381.38	0	3.51	CLX	Cc1ccc(-c2cc(C(F)(F)F)nn2-c2ccc(S(N)(=O)=O)cc2)cc1	Ki	'='	21.0	nM	7.68			UO_0000065	20.13	0.40	4.17	9.85	True	CHEMBL2429047	Inhibition of human cytosolic carbonic anhydrase 2 preincubated for 15 mins at room temperature followed by 72 hrs at 4 degC by stopped flow CO2 hydration assay	B	BAO_0000357	single protein format	Homo sapiens					CHEMBL205	Carbonic anhydrase II	Homo sapiens	SINGLE PROTEIN	CHEMBL2424648	1	Scientific Literature	Bioorg. Med. Chem.	2013
CHEMBL82643		0	334.38	0	2.16	29	NS(=O)(=O)c1nc2ccc(OC(=O)c3ccccc3)cc2s1	IC50	'='	8.0	nM	8.10			UO_0000065	24.21	0.50	5.94	8.15	False	CHEMBL656575	In vitro inhibitory activity against human Carbonic anhydrase II	B	BAO_0000357	single protein format						CHEMBL205	Carbonic anhydrase II	Homo sapiens	SINGLE PROTEIN	CHEMBL1124628	1	Scientific Literature	J. Med. Chem.	1989
CHEMBL265674		0	180.21	0	-1.23	1b	Nc1nnc(S(N)(=O)=O)s1	Ki	'='	41.0	nM	7.39			UO_0000065	40.99	1.01	8.62	6.60	True	CHEMBL828907	Inhibitory constant against human Carbonic anhydrase IX	B	BAO_0000357	single protein format	Homo sapiens					CHEMBL3594	Carbonic anhydrase IX	Homo sapiens	SINGLE PROTEIN	CHEMBL1141925	1	Scientific Literature	Bioorg. Med. Chem. Lett.	2005
CHEMBL372507		0	133.20	0	0.41	2	Nc1nnc(S)s1	Ki	'='	9200.0	nM	5.04			UO_0000065	37.81	0.98	4.63	9.72	False	CHEMBL840829	Inhibitory constant against human Carbonic anhydrase II	B	BAO_0000357	single protein format	Homo sapiens					CHEMBL205	Carbonic anhydrase II	Homo sapiens	SINGLE PROTEIN	CHEMBL1141925	1	Scientific Literature	Bioorg. Med. Chem. Lett.	2005
CHEMBL124168		0	411.23	0	-0.30	C10	CN(CC(=O)Nc1ccc(S(N)(=O)=O)cc1I)C(=N)N	Ki	'='	33.0	nM	7.48			UO_0000065	18.19	0.51	7.78	5.25	False	CHEMBL657153	Inhibitory activity against human recombinant carbonic anhydrase II (CA2)	B	BAO_0000357	single protein format						CHEMBL205	Carbonic anhydrase II	Homo sapiens	SINGLE PROTEIN	CHEMBL1132382	1	Scientific Literature	J. Med. Chem.	1999
CHEMBL2112275		0	765.11	3	-2.28	Zn-5C2	NS(=O)(=O)c1ccc(NC(=O)CN(CCN(CCN(CC(=O)O)CC(=O)Nc2ccc(S(N)(=O)=O)cc2)CC(=O)[O-])CC(=O)[O-])cc1.[Zn+2]	Ki	'='	16.0	nM	7.80			UO_0000065	11.11	0.23	10.08	2.60	False	CHEMBL658042	Inhibitory activity against Human carbonic anhydrase II	B	BAO_0000357	single protein format						CHEMBL205	Carbonic anhydrase II	Homo sapiens	SINGLE PROTEIN	CHEMBL1135903	1	Scientific Literature	J. Med. Chem.	2002
CHEMBL6853		0	190.20	0	0.06	7	Nc1ccc(S(N)(=O)=O)cc1F	Ki	'='	60.0	nM	7.22			UO_0000065	37.97	0.82	7.16	8.38	True	CHEMBL657153	Inhibitory activity against human recombinant carbonic anhydrase II (CA2)	B	BAO_0000357	single protein format						CHEMBL205	Carbonic anhydrase II	Homo sapiens	SINGLE PROTEIN	CHEMBL1132382	1	Scientific Literature	J. Med. Chem.	1999
CHEMBL2402759		0	336.39	0	1.37	3u	NS(=O)(=O)c1ccc(CCNC(=O)Cc2ccc(F)cc2)cc1	Ki	'='	3.9	nM	8.41			UO_0000065	25.00	0.50	7.04	9.42	False	CHEMBL2415307	Inhibition of human recombinant carbonic anhydrase 12 preincubated for 10 mins by CO2 hydration stopped-flow assay	B	BAO_0000357	single protein format	Homo sapiens					CHEMBL3242	Carbonic anhydrase XII	Homo sapiens	SINGLE PROTEIN	CHEMBL2413012	1	Scientific Literature	Bioorg. Med. Chem.	2013
CHEMBL539940		0	273.34	0	0.74	1c	CCNS(=O)(=O)c1ccc2c(c1)S(=O)(=O)C=C2	Ki	'='	436.0	nM	6.36			UO_0000065	23.27	0.51	5.62	7.92	False	CHEMBL881702	Inhibitory activity against human cloned Carbonic anhydrase II by the CO2 hydration method	B	BAO_0000357	single protein format	Homo sapiens					CHEMBL205	Carbonic anhydrase II	Homo sapiens	SINGLE PROTEIN	CHEMBL1140403	1	Scientific Literature	Bioorg. Med. Chem. Lett.	2005
CHEMBL2402756		0	338.82	0	1.85	3r	NS(=O)(=O)c1ccc(CNC(=O)Cc2ccc(Cl)cc2)cc1	Ki	'='	0.57	nM	9.24			UO_0000065	27.28	0.57	7.39	10.36	False	CHEMBL2415307	Inhibition of human recombinant carbonic anhydrase 12 preincubated for 10 mins by CO2 hydration stopped-flow assay	B	BAO_0000357	single protein format	Homo sapiens					CHEMBL3242	Carbonic anhydrase XII	Homo sapiens	SINGLE PROTEIN	CHEMBL2413012	1	Scientific Literature	Bioorg. Med. Chem.	2013
CHEMBL370526		0	291.33	0	1.98	2	NS(=O)(=O)c1cccc(NC(=O)Nc2ccccc2)c1	Ki	'='	150.0	nM	6.82			UO_0000065	23.42	0.47	4.84	6.74	False	CHEMBL881704	Inhibitory activity against human Carbonic anhydrase II (hCA II)	B	BAO_0000357	single protein format	Homo sapiens					CHEMBL205	Carbonic anhydrase II	Homo sapiens	SINGLE PROTEIN	CHEMBL1143479	1	Scientific Literature	Bioorg. Med. Chem. Lett.	2005
CHEMBL3038236		0	823.06	0	2.06	21	Cl.Cl.NS(=O)(=O)c1ccc(C/N=C/c2coc3ccccc3c2=O)cc1.NS(=O)(=O)c1ccc(C/N=C/c2coc3ccccc3c2=O)cc1.[Zn+2]	Ki	'>'	1000.0	nM				UO_0000065					False	CHEMBL839523	Inhibition constant against human carbonic anhydrase XII	B	BAO_0000357	single protein format	Homo sapiens					CHEMBL3242	Carbonic anhydrase XII	Homo sapiens	SINGLE PROTEIN	CHEMBL1139568	1	Scientific Literature	Bioorg. Med. Chem. Lett.	2005
CHEMBL218490	DORZOLAMIDE	4	324.45	0	0.61	DZA	CCN[C@H]1C[C@H](C)S(=O)(=O)c2sc(S(N)(=O)=O)cc21	Ki	'='	52.0	nM	7.28			UO_0000065	22.45	0.52	6.67	6.85	True	CHEMBL828906	Inhibitory constant against human Carbonic anhydrase IX	B	BAO_0000357	single protein format	Homo sapiens					CHEMBL3594	Carbonic anhydrase IX	Homo sapiens	SINGLE PROTEIN	CHEMBL1140273	1	Scientific Literature	Bioorg. Med. Chem. Lett.	2005
CHEMBL190056		0	421.57	0	2.60	8q	CCCCNc1nc(NCCCC)nc(NCCc2ccc(S(N)(=O)=O)cc2)n1	Ki	'='	163.0	nM	6.79			UO_0000065	16.10	0.32	4.19	5.03	False	CHEMBL828903	Inhibitory constant against human Carbonic anhydrase II	B	BAO_0000357	single protein format	Homo sapiens					CHEMBL205	Carbonic anhydrase II	Homo sapiens	SINGLE PROTEIN	CHEMBL1140273	1	Scientific Literature	Bioorg. Med. Chem. Lett.	2005
CHEMBL192670		0	597.66	3	1.16	8v	Cc1ncc(CO)c(CNc2nc(NCc3ccc(S(N)(=O)=O)cc3)nc(NCc3c(CO)cnc(C)c3O)n2)c1O	Ki	'='	423.0	nM	6.37			UO_0000065	10.66	0.21	5.21	2.64	False	CHEMBL828906	Inhibitory constant against human Carbonic anhydrase IX	B	BAO_0000357	single protein format	Homo sapiens					CHEMBL3594	Carbonic anhydrase IX	Homo sapiens	SINGLE PROTEIN	CHEMBL1140273	1	Scientific Literature	Bioorg. Med. Chem. Lett.	2005
CHEMBL192950		0	393.52	0	1.82	8n	CCCNc1nc(NCCC)nc(NCCc2ccc(S(N)(=O)=O)cc2)n1	Ki	'='	83.0	nM	7.08			UO_0000065	17.99	0.36	5.26	5.25	False	CHEMBL828903	Inhibitory constant against human Carbonic anhydrase II	B	BAO_0000357	single protein format	Homo sapiens					CHEMBL205	Carbonic anhydrase II	Homo sapiens	SINGLE PROTEIN	CHEMBL1140273	1	Scientific Literature	Bioorg. Med. Chem. Lett.	2005
CHEMBL196284		0	486.42	1	5.13	17	Cc1ccc(-n2c(S)nnc2-c2ccc(S(=O)(=O)c3ccc(Br)cc3)cc2)cc1	Ki	'='	60400.0	nM	4.22			UO_0000065	8.67	0.20	-0.91	6.51	False	CHEMBL828907	Inhibitory constant against human Carbonic anhydrase IX	B	BAO_0000357	single protein format	Homo sapiens					CHEMBL3594	Carbonic anhydrase IX	Homo sapiens	SINGLE PROTEIN	CHEMBL1141925	1	Scientific Literature	Bioorg. Med. Chem. Lett.	2005
CHEMBL35118		0	229.29	0	0.53	P	Nc1ccc2nc(S(N)(=O)=O)sc2c1	Ki	'='	9.0	nM	8.05			UO_0000065	35.09	0.78	7.52	8.12	False	CHEMBL658042	Inhibitory activity against Human carbonic anhydrase II	B	BAO_0000357	single protein format						CHEMBL205	Carbonic anhydrase II	Homo sapiens	SINGLE PROTEIN	CHEMBL1135903	1	Scientific Literature	J. Med. Chem.	2002
CHEMBL2402768		0	320.37	0	1.52	3d	COc1ccc(CC(=O)Nc2ccc(S(N)(=O)=O)cc2)cc1	Ki	'='	0.64	nM	9.19			UO_0000065	28.70	0.57	7.67	9.33	False	CHEMBL2415307	Inhibition of human recombinant carbonic anhydrase 12 preincubated for 10 mins by CO2 hydration stopped-flow assay	B	BAO_0000357	single protein format	Homo sapiens					CHEMBL3242	Carbonic anhydrase XII	Homo sapiens	SINGLE PROTEIN	CHEMBL2413012	1	Scientific Literature	Bioorg. Med. Chem.	2013
CHEMBL32606		0	555.55	3	-3.63	5M	NS(=O)(=O)c1nnc(NC(=O)CN(CCN(CCN(CC(=O)O)CC(=O)O)CC(=O)O)CC(=O)O)s1	Ki	'='	0.9	nM	9.05			UO_0000065	16.28	0.34	12.68	3.30	False	CHEMBL658042	Inhibitory activity against Human carbonic anhydrase II	B	BAO_0000357	single protein format						CHEMBL205	Carbonic anhydrase II	Homo sapiens	SINGLE PROTEIN	CHEMBL1135903	1	Scientific Literature	J. Med. Chem.	2002
CHEMBL101370		0	278.33	0	1.20	11n	NS(=O)(=O)c1cc2cc(CNCCF)sc2o1	Ki	'='	3.4	nM	8.47			UO_0000065	30.43	0.68	7.27	9.92	False	CHEMBL658057	Compound was evaluated for the inhibition of dansylamide at human carbonic anhydrase II	B	BAO_0000357	single protein format						CHEMBL205	Carbonic anhydrase II	Homo sapiens	SINGLE PROTEIN	CHEMBL1125519	1	Scientific Literature	J. Med. Chem.	1992
CHEMBL32208		0	997.68	3	-2.37	5K2	NS(=O)(=O)c1cc(S(N)(=O)=O)c(NC(=O)CN(CCN(CCN(CC(=O)O)CC(=O)Nc2c(S(N)(=O)=O)cc(S(N)(=O)=O)c(Cl)c2Cl)CC(=O)O)CC(=O)O)c(Cl)c1Cl	Ki	'='	9.0	nM	8.05			UO_0000065	8.06	0.19	10.42	1.91	False	CHEMBL658042	Inhibitory activity against Human carbonic anhydrase II	B	BAO_0000357	single protein format						CHEMBL205	Carbonic anhydrase II	Homo sapiens	SINGLE PROTEIN	CHEMBL1135903	1	Scientific Literature	J. Med. Chem.	2002
CHEMBL23796		0	312.37	0	1.13	1j	NS(=O)(=O)c1ccc(NS(=O)(=O)c2ccccc2)cc1	Ki	'='	52.0	nM	7.28			UO_0000065	23.32	0.50	6.15	6.85	False	CHEMBL881705	Inhibitory activity against human Carbonic anhydrase IX (hCA IX)	B	BAO_0000357	single protein format	Homo sapiens					CHEMBL3594	Carbonic anhydrase IX	Homo sapiens	SINGLE PROTEIN	CHEMBL1143479	1	Scientific Literature	Bioorg. Med. Chem. Lett.	2005
CHEMBL193648		0	250.30	0	-0.29	1i	CS(=O)(=O)Nc1ccc(S(N)(=O)=O)cc1	Ki	'='	113.0	nM	6.95			UO_0000065	27.75	0.63	7.24	6.53	False	CHEMBL881705	Inhibitory activity against human Carbonic anhydrase IX (hCA IX)	B	BAO_0000357	single protein format	Homo sapiens					CHEMBL3594	Carbonic anhydrase IX	Homo sapiens	SINGLE PROTEIN	CHEMBL1143479	1	Scientific Literature	Bioorg. Med. Chem. Lett.	2005
CHEMBL193825		0	305.36	0	2.04	1k	CC(=O)Nc1ccc(Nc2ccc(S(N)(=O)=O)cc2)cc1	Ki	'='	76.0	nM	7.12			UO_0000065	23.31	0.46	5.08	7.03	False	CHEMBL881706	Inhibitory activity against human Carbonic anhydrase XII (hCA XII)	B	BAO_0000357	single protein format	Homo sapiens					CHEMBL3242	Carbonic anhydrase XII	Homo sapiens	SINGLE PROTEIN	CHEMBL1143479	1	Scientific Literature	Bioorg. Med. Chem. Lett.	2005
CHEMBL192950		0	393.52	0	1.82	8n	CCCNc1nc(NCCC)nc(NCCc2ccc(S(N)(=O)=O)cc2)n1	Ki	'='	125.0	nM	6.90			UO_0000065	17.54	0.35	5.08	5.12	False	CHEMBL828906	Inhibitory constant against human Carbonic anhydrase IX	B	BAO_0000357	single protein format	Homo sapiens					CHEMBL3594	Carbonic anhydrase IX	Homo sapiens	SINGLE PROTEIN	CHEMBL1140273	1	Scientific Literature	Bioorg. Med. Chem. Lett.	2005
CHEMBL18	ETHOXZOLAMIDE	4	258.32	0	1.34	EZA	CCOc1ccc2nc(S(N)(=O)=O)sc2c1	Ki	'='	8.0	nM	8.10			UO_0000065	31.34	0.69	6.76	9.84	True	CHEMBL828903	Inhibitory constant against human Carbonic anhydrase II	B	BAO_0000357	single protein format	Homo sapiens					CHEMBL205	Carbonic anhydrase II	Homo sapiens	SINGLE PROTEIN	CHEMBL1140273	1	Scientific Literature	Bioorg. Med. Chem. Lett.	2005
CHEMBL103621		0	260.34	0	1.25	11b	CCNCc1cc2cc(S(N)(=O)=O)oc2s1	IC50	'='	11.0	nM	7.96			UO_0000065	30.57	0.68	6.71	9.33	False	CHEMBL656568	Inhibition of human erythrocyte carbonic anhydrase II	B	BAO_0000357	single protein format						CHEMBL205	Carbonic anhydrase II	Homo sapiens	SINGLE PROTEIN	CHEMBL1125519	1	Scientific Literature	J. Med. Chem.	1992
CHEMBL18	ETHOXZOLAMIDE	4	258.32	0	1.34	Ethoxzolamide (EZA)	CCOc1ccc2nc(S(N)(=O)=O)sc2c1	Ki	'='	5.4	nM	8.27			UO_0000065	32.01	0.71	6.93	10.05	False	CHEMBL841781	Mean inhibitory constant towards human carbonic anhydrase II determined by stopped-flow method	B	BAO_0000357	single protein format	Homo sapiens					CHEMBL205	Carbonic anhydrase II	Homo sapiens	SINGLE PROTEIN	CHEMBL1141924	1	Scientific Literature	Bioorg. Med. Chem. Lett.	2005
CHEMBL23559		0	276.32	0	1.59	1h	NS(=O)(=O)c1ccc(NC(=O)c2ccccc2)cc1	Ki	'='	21.0	nM	7.68			UO_0000065	27.79	0.55	6.09	8.60	False	CHEMBL881706	Inhibitory activity against human Carbonic anhydrase XII (hCA XII)	B	BAO_0000357	single protein format	Homo sapiens					CHEMBL3242	Carbonic anhydrase XII	Homo sapiens	SINGLE PROTEIN	CHEMBL1143479	1	Scientific Literature	Bioorg. Med. Chem. Lett.	2005
CHEMBL23796		0	312.37	0	1.13	1j	NS(=O)(=O)c1ccc(NS(=O)(=O)c2ccccc2)cc1	Ki	'='	49.0	nM	7.31			UO_0000065	23.40	0.50	6.18	6.87	False	CHEMBL881704	Inhibitory activity against human Carbonic anhydrase II (hCA II)	B	BAO_0000357	single protein format	Homo sapiens					CHEMBL205	Carbonic anhydrase II	Homo sapiens	SINGLE PROTEIN	CHEMBL1143479	1	Scientific Literature	Bioorg. Med. Chem. Lett.	2005
CHEMBL1164967		0	188.21	0	-0.99	26	NNc1ccncc1S(N)(=O)=O	Ki	'='	85.6	nM	7.07			UO_0000065	37.55	0.80	8.06	6.36	False	CHEMBL1167307	Inhibition of human cloned carbonic anhydrase 2 preincubated for 15 mins by stopped flow CO2 hydration assay	B	BAO_0000357	single protein format	Homo sapiens					CHEMBL205	Carbonic anhydrase II	Homo sapiens	SINGLE PROTEIN	CHEMBL1165874	1	Scientific Literature	Eur. J. Med. Chem.	2010
CHEMBL1164967		0	188.21	0	-0.99	26	NNc1ccncc1S(N)(=O)=O	Ki	'='	4.9	nM	8.31			UO_0000065	44.15	0.95	9.30	7.48	False	CHEMBL1167308	Inhibition of human cloned carbonic anhydrase 9 catalytic domain preincubated for 15 mins by stopped flow CO2 hydration assay	B	BAO_0000357	single protein format	Homo sapiens					CHEMBL3594	Carbonic anhydrase IX	Homo sapiens	SINGLE PROTEIN	CHEMBL1165874	1	Scientific Literature	Eur. J. Med. Chem.	2010
CHEMBL1163376		0	247.30	0	-0.69	22	NC(=O)CSc1ccncc1S(N)(=O)=O	Ki	'='	11.8	nM	7.93			UO_0000065	32.06	0.72	8.62	6.83	False	CHEMBL1167308	Inhibition of human cloned carbonic anhydrase 9 catalytic domain preincubated for 15 mins by stopped flow CO2 hydration assay	B	BAO_0000357	single protein format	Homo sapiens					CHEMBL3594	Carbonic anhydrase IX	Homo sapiens	SINGLE PROTEIN	CHEMBL1165874	1	Scientific Literature	Eur. J. Med. Chem.	2010
CHEMBL1271145		0	528.68	1	4.59	5d	Cc1c(C(=O)NCCN2CCCC2)cc(-c2ccc(-c3ccccc3)cc2)n1-c1ccc(S(N)(=O)=O)cc1	Ki	'='	153.0	nM	6.82			UO_0000065	12.89	0.24	2.23	7.00	False	CHEMBL1272636	Inhibition of human carbonic anhydrase 9 by stopped flow CO2 hydration assay	B	BAO_0000357	single protein format	Homo sapiens					CHEMBL3594	Carbonic anhydrase IX	Homo sapiens	SINGLE PROTEIN	CHEMBL1268924	1	Scientific Literature	Bioorg. Med. Chem.	2010
CHEMBL1270938		0	532.67	1	3.71	4i	Cc1c(C(=O)NCCCN2CCOCC2)cc(-c2ccc3ccccc3c2)n1-c1ccc(S(N)(=O)=O)cc1	Ki	'='	137.0	nM	6.86			UO_0000065	12.88	0.25	3.15	6.43	False	CHEMBL1272636	Inhibition of human carbonic anhydrase 9 by stopped flow CO2 hydration assay	B	BAO_0000357	single protein format	Homo sapiens					CHEMBL3594	Carbonic anhydrase IX	Homo sapiens	SINGLE PROTEIN	CHEMBL1268924	1	Scientific Literature	Bioorg. Med. Chem.	2010
CHEMBL20	ACETAZOLAMIDE	4	222.25	0	-0.86	AAZ	CC(=O)Nc1nnc(S(N)(=O)=O)s1	IC50	'='	4100.0	nM	5.39			UO_0000065	24.24	0.57	6.25	4.68	False	CHEMBL1285701	Inhibition of human carbonic anhydrase 2 esterase activity by spectrophotometry	B	BAO_0000357	single protein format	Homo sapiens					CHEMBL205	Carbonic anhydrase II	Homo sapiens	SINGLE PROTEIN	CHEMBL1275267	1	Scientific Literature	Eur. J. Med. Chem.	2010
CHEMBL220491	BRINZOLAMIDE	4	383.52	0	0.09	BRZ	CCN[C@H]1CN(CCCOC)S(=O)(=O)c2sc(S(N)(=O)=O)cc21	Ki	'='	3.0	nM	8.52			UO_0000065	22.22	0.51	8.43	7.17	True	CHEMBL1947441	Inhibition of human recombinant carbonic anhydrase 2 after 15 mins by stopped flow CO2 hydration assay	B	BAO_0000357	single protein format	Homo sapiens					CHEMBL205	Carbonic anhydrase II	Homo sapiens	SINGLE PROTEIN	CHEMBL1944613	1	Scientific Literature	Bioorg. Med. Chem.	2012
CHEMBL14060	PHENOL	4	94.11	0	1.39	6	Oc1ccccc1	Ki	'='	5500.0	nM	5.26			UO_0000065	55.89	1.03	3.87	26.00	True	CHEMBL1217095	Inhibition of human carbonic anhydrase 2 by stopped flow CO2 hydration method	B	BAO_0000357	single protein format	Homo sapiens					CHEMBL205	Carbonic anhydrase II	Homo sapiens	SINGLE PROTEIN	CHEMBL1212818	1	Scientific Literature	J. Med. Chem.	2010
CHEMBL116438	CURCUMIN	3	368.39	0	3.85	3	COc1cc(/C=C/C(=O)/C=C(O)/C=C/c2ccc(O)c(OC)c2)ccc1O	Ki	'='	4050.0	nM	5.39			UO_0000065	14.64	0.27	1.54	5.60	False	CHEMBL1228226	Inhibition of human carbonic anhydrase 9 after 15 mins by stopped flow CO2 hydration method	B	BAO_0000357	single protein format	Homo sapiens					CHEMBL3594	Carbonic anhydrase IX	Homo sapiens	SINGLE PROTEIN	CHEMBL1221287	1	Scientific Literature	Bioorg. Med. Chem. Lett.	2010
CHEMBL14060	PHENOL	4	94.11	0	1.39	6	Oc1ccccc1	Ki	'='	9200.0	nM	5.04			UO_0000065	53.51	0.98	3.65	24.89	True	CHEMBL1227625	Inhibition of human carbonic anhydrase 12 after 15 mins by stopped flow CO2 hydration method	B	BAO_0000357	single protein format	Homo sapiens					CHEMBL3242	Carbonic anhydrase XII	Homo sapiens	SINGLE PROTEIN	CHEMBL1221287	1	Scientific Literature	Bioorg. Med. Chem. Lett.	2010
CHEMBL73962	BENZOLAMIDE	0	320.38	0	-0.01	BZA	NS(=O)(=O)c1nnc(NS(=O)(=O)c2ccccc2)s1	Ki	'='	9.0	nM	8.05			UO_0000065	25.11	0.58	8.06	6.09	True	CHEMBL1947441	Inhibition of human recombinant carbonic anhydrase 2 after 15 mins by stopped flow CO2 hydration assay	B	BAO_0000357	single protein format	Homo sapiens					CHEMBL205	Carbonic anhydrase II	Homo sapiens	SINGLE PROTEIN	CHEMBL1944613	1	Scientific Literature	Bioorg. Med. Chem.	2012
CHEMBL750	ZONISAMIDE	4	212.23	0	1.85	ZNS	N=S(=O)(O)Cc1noc2ccccc12	Ki	'='	35.0	nM	7.46			UO_0000065	35.13	0.73	5.61	8.55	True	CHEMBL1947441	Inhibition of human recombinant carbonic anhydrase 2 after 15 mins by stopped flow CO2 hydration assay	B	BAO_0000357	single protein format	Homo sapiens					CHEMBL205	Carbonic anhydrase II	Homo sapiens	SINGLE PROTEIN	CHEMBL1944613	1	Scientific Literature	Bioorg. Med. Chem.	2012
CHEMBL1163951		0	368.42	0	2.40	14	NS(=O)(=O)c1cnccc1Sc1nc2ccc([N+](=O)[O-])cc2s1	Ki	'='	94.8	nM	7.02			UO_0000065	19.06	0.42	4.62	5.44	False	CHEMBL1167307	Inhibition of human cloned carbonic anhydrase 2 preincubated for 15 mins by stopped flow CO2 hydration assay	B	BAO_0000357	single protein format	Homo sapiens					CHEMBL205	Carbonic anhydrase II	Homo sapiens	SINGLE PROTEIN	CHEMBL1165874	1	Scientific Literature	Eur. J. Med. Chem.	2010
CHEMBL220491	BRINZOLAMIDE	4	383.52	0	0.09	32	CCN[C@H]1CN(CCCOC)S(=O)(=O)c2sc(S(N)(=O)=O)cc21	Ki	'='	37.0	nM	7.43			UO_0000065	19.38	0.44	7.34	6.26	True	CHEMBL657039	Inhibitory activity against human tumor-associated transmembrane carbonic anhydrase IX.	B	BAO_0000357	single protein format						CHEMBL3594	Carbonic anhydrase IX	Homo sapiens	SINGLE PROTEIN	CHEMBL1146659	1	Scientific Literature	Bioorg. Med. Chem. Lett.	2004
CHEMBL120018		0	309.42	0	1.29	KM05745	NS(=O)(=O)c1ccc(S(=O)(=O)c2cccs2)s1	IC50	'='	1230268770812380000	nM		Outside typical range		UO_0000065					False	CHEMBL658951	Binding activity against human Carbonic anhydrase II (hCAII)	B	BAO_0000357	single protein format						CHEMBL205	Carbonic anhydrase II	Homo sapiens	SINGLE PROTEIN	CHEMBL1135542	1	Scientific Literature	J. Med. Chem.	2002
CHEMBL105080		0	302.38	0	0.97	TFU	NS(=O)(=O)c1cc2cc(CN3CCOCC3)sc2o1	Ki	'='	1.24	nM	8.91			UO_0000065	29.45	0.64	7.94	10.38	False	CHEMBL659851	Dissociation constant was reported against Carbonic anhydrase II	B	BAO_0000357	single protein format						CHEMBL205	Carbonic anhydrase II	Homo sapiens	SINGLE PROTEIN	CHEMBL1135542	1	Scientific Literature	J. Med. Chem.	2002
CHEMBL105080		0	302.38	0	0.97	TFU	NS(=O)(=O)c1cc2cc(CN3CCOCC3)sc2o1	IC50	'='	5.6	nM	8.25			UO_0000065	27.29	0.59	7.28	9.62	False	CHEMBL657920	Inhibitory activity against carbonic anhydrase II	B	BAO_0000357	single protein format						CHEMBL205	Carbonic anhydrase II	Homo sapiens	SINGLE PROTEIN	CHEMBL1135542	1	Scientific Literature	J. Med. Chem.	2002
CHEMBL544731		0	428.03	0	1.39	73	Cl.NS(=O)(=O)c1cc2cc(C(=O)NCCN3CCSCC3)sc2s1	IC50	'='	2.9	nM	8.54			UO_0000065	21.80	0.51	7.15	9.23	False	CHEMBL656579	In vitro inhibitory activity against human carbonic anhydrase II	B	BAO_0000357	single protein format						CHEMBL205	Carbonic anhydrase II	Homo sapiens	SINGLE PROTEIN	CHEMBL1125927	1	Scientific Literature	J. Med. Chem.	1991
CHEMBL1276022		0	684.71	2	2.36	7f	CCOC(=O)C(=NNc1cccc(-n2nc(C(=O)Nc3nnc(S(N)(=O)=O)s3)c(C(=O)OCC)c2-c2ccccc2)c1)C(=O)OCC	IC50	'='	60.0	nM	7.22			UO_0000065	10.55	0.21	4.86	3.06	False	CHEMBL1285703	Inhibition of human carbonic anhydrase 2 hydratase activity by spectrophotometry	B	BAO_0000357	single protein format	Homo sapiens					CHEMBL205	Carbonic anhydrase II	Homo sapiens	SINGLE PROTEIN	CHEMBL1275267	1	Scientific Literature	Eur. J. Med. Chem.	2010
CHEMBL1271040		0	516.67	1	4.45	5b	Cc1c(C(=O)NCCCN(C)C)cc(-c2ccc(-c3ccccc3)cc2)n1-c1ccc(S(N)(=O)=O)cc1	Ki	'='	111.0	nM	6.96			UO_0000065	13.46	0.26	2.50	7.14	False	CHEMBL1272636	Inhibition of human carbonic anhydrase 9 by stopped flow CO2 hydration assay	B	BAO_0000357	single protein format	Homo sapiens					CHEMBL3594	Carbonic anhydrase IX	Homo sapiens	SINGLE PROTEIN	CHEMBL1268924	1	Scientific Literature	Bioorg. Med. Chem.	2010
CHEMBL1276394		0	624.44	1	3.07	6	CCOC(=O)c1c(C(=O)Nc2nnc(S(N)(=O)=O)s2)nn(-c2cccc(I)c2)c1-c1ccccc1	Ki	'='	70.0	nM	7.16			UO_0000065	11.46	0.28	4.08	4.50	False	CHEMBL1285705	Inhibition of human carbonic anhydrase 2 by Lineweaver-Burke plot analysis	B	BAO_0000357	single protein format	Homo sapiens					CHEMBL205	Carbonic anhydrase II	Homo sapiens	SINGLE PROTEIN	CHEMBL1275267	1	Scientific Literature	Eur. J. Med. Chem.	2010
CHEMBL3138157		0	648.89	2	5.27	3R	C[C@H](CCC(=O)OCCOc1ccc2nc(S(N)(=O)=O)sc2c1)[C@H]1CC[C@H]2[C@@H]3CC[C@@H]4C[C@H](O)CC[C@]4(C)[C@H]3C[C@H](O)[C@@]21C	Ki	'='	4.1	nM	8.39			UO_0000065	12.93	0.26	3.12	5.63	False	CHEMBL658043	Inhibitory activity against human recombinant carbonic anhydrase II (CA2)	B	BAO_0000357	single protein format						CHEMBL205	Carbonic anhydrase II	Homo sapiens	SINGLE PROTEIN	CHEMBL1135136	1	Scientific Literature	Bioorg. Med. Chem. Lett.	2002
CHEMBL20	ACETAZOLAMIDE	4	222.25	0	-0.86	AZA	CC(=O)Nc1nnc(S(N)(=O)=O)s1	Ki	'='	12.0	nM	7.92			UO_0000065	35.64	0.83	8.78	6.89	True	CHEMBL1029730	Inhibition of human recombinant full length CA2 by stopped-flow CO2 hydration method	B	BAO_0000357	single protein format	Homo sapiens					CHEMBL205	Carbonic anhydrase II	Homo sapiens	SINGLE PROTEIN	CHEMBL1143325	1	Scientific Literature	Bioorg. Med. Chem.	2009
CHEMBL1089329		0	574.58	3	-5.62	17	NS(=O)(=O)c1ccc(CNS(=O)(=O)[C@@H]2O[C@H](CO)[C@@H](O[C@H]3O[C@H](CO)[C@@H](O)[C@H](O)[C@H]3O)[C@H](O)[C@H]2O)cc1	Ki	'='	8.2	nM	8.09			UO_0000065	14.07	0.30	13.71	2.93	False	CHEMBL1112522	Inhibition of human recombinant CA12 by stopped flow CO2 hydration assay	B	BAO_0000357	single protein format	Homo sapiens					CHEMBL3242	Carbonic anhydrase XII	Homo sapiens	SINGLE PROTEIN	CHEMBL1156297	1	Scientific Literature	J. Med. Chem.	2010
CHEMBL1091779		0	562.62	2	0.20	18	CC(=O)OC[C@H]1O[C@@H](SNCCc2ccc(S(N)(=O)=O)cc2)[C@H](OC(C)=O)[C@@H](OC(C)=O)[C@@H]1OC(C)=O	Ki	'='	14.5	nM	7.84			UO_0000065	13.93	0.29	7.64	4.20	False	CHEMBL1112520	Inhibition of human recombinant CA2 by stopped flow CO2 hydration assay	B	BAO_0000357	single protein format	Homo sapiens					CHEMBL205	Carbonic anhydrase II	Homo sapiens	SINGLE PROTEIN	CHEMBL1156297	1	Scientific Literature	J. Med. Chem.	2010
CHEMBL1091073		0	594.62	2	-1.12	24	CC(=O)OC[C@H]1O[C@@H](S(=O)(=O)NCCc2ccc(S(N)(=O)=O)cc2)[C@H](OC(C)=O)[C@@H](OC(C)=O)[C@H]1OC(C)=O	Ki	'='	9.4	nM	8.03			UO_0000065	13.50	0.28	9.15	3.64	False	CHEMBL1112522	Inhibition of human recombinant CA12 by stopped flow CO2 hydration assay	B	BAO_0000357	single protein format	Homo sapiens					CHEMBL3242	Carbonic anhydrase XII	Homo sapiens	SINGLE PROTEIN	CHEMBL1156297	1	Scientific Literature	J. Med. Chem.	2010
CHEMBL2392427		0	340.45	0	2.82	6	NS(=O)(=O)c1ccc(CCNCc2cccc3ccccc23)cc1	IC50	'='	18.81	nM	7.73			UO_0000065	22.69	0.44	4.91	10.70	False	CHEMBL2394009	Inhibition of GST-tagged recombinant carbonic anhydrase-9 catalytic domain (unknown origin)	B	BAO_0000357	single protein format	Homo sapiens					CHEMBL3594	Carbonic anhydrase IX	Homo sapiens	SINGLE PROTEIN	CHEMBL2390891	1	Scientific Literature	Bioorg. Med. Chem. Lett.	2013
CHEMBL2392432		0	438.30	0	1.52	11	NS(=O)(=O)c1ccc(CNC2CC(=O)N(c3cccc(Br)c3)C2=O)cc1	IC50	'='	48.09	nM	7.32			UO_0000065	16.70	0.38	5.80	6.68	False	CHEMBL2394010	Inhibition of full length carbonic anhydrase-2 in human erythrocytes	B	BAO_0000219	cell-based format	Homo sapiens					CHEMBL205	Carbonic anhydrase II	Homo sapiens	SINGLE PROTEIN	CHEMBL2390891	1	Scientific Literature	Bioorg. Med. Chem. Lett.	2013
CHEMBL2402776		0	354.82	0	2.18	3l	COc1ccc(CC(=O)Nc2ccc(S(N)(=O)=O)cc2Cl)cc1	Ki	'='	0.74	nM	9.13			UO_0000065	25.73	0.54	6.95	9.27	True	CHEMBL2406030	Inhibition of human carbonic anhydrase 2 preincubated for 15 mins to 6 hrs by CO2 hydration stopped-flow assay	B	BAO_0000357	single protein format	Homo sapiens					CHEMBL205	Carbonic anhydrase II	Homo sapiens	SINGLE PROTEIN	CHEMBL2401702	1	Scientific Literature	J. Med. Chem.	2013
CHEMBL2402775		0	403.69	0	2.93	3k	NS(=O)(=O)c1ccc(NC(=O)Cc2ccccc2Br)c(Cl)c1	Ki	'='	0.91	nM	9.04			UO_0000065	22.40	0.56	6.11	10.13	True	CHEMBL2406030	Inhibition of human carbonic anhydrase 2 preincubated for 15 mins to 6 hrs by CO2 hydration stopped-flow assay	B	BAO_0000357	single protein format	Homo sapiens					CHEMBL205	Carbonic anhydrase II	Homo sapiens	SINGLE PROTEIN	CHEMBL2401702	1	Scientific Literature	J. Med. Chem.	2013
CHEMBL1165061		0	356.43	0	0.03	27	NS(=O)(=O)c1ccc(CCNc2ccncc2S(N)(=O)=O)cc1	Ki	'='	15.1	nM	7.82			UO_0000065	21.94	0.46	7.79	5.38	False	CHEMBL1167309	Inhibition of human cloned carbonic anhydrase 12 catalytic domain preincubated for 15 mins by stopped flow CO2 hydration assay	B	BAO_0000357	single protein format	Homo sapiens					CHEMBL3242	Carbonic anhydrase XII	Homo sapiens	SINGLE PROTEIN	CHEMBL1165874	1	Scientific Literature	Eur. J. Med. Chem.	2010
CHEMBL1165005		0	275.34	0	0.13	13	NS(=O)(=O)c1cnccc1Sc1nnns1	Ki	'='	5.1	nM	8.29			UO_0000065	30.12	0.71	8.16	7.42	False	CHEMBL1167309	Inhibition of human cloned carbonic anhydrase 12 catalytic domain preincubated for 15 mins by stopped flow CO2 hydration assay	B	BAO_0000357	single protein format	Homo sapiens					CHEMBL3242	Carbonic anhydrase XII	Homo sapiens	SINGLE PROTEIN	CHEMBL1165874	1	Scientific Literature	Eur. J. Med. Chem.	2010
CHEMBL1164420		0	229.29	0	0.34	19	N#CCSc1ccncc1S(N)(=O)=O	Ki	'='	15.5	nM	7.81			UO_0000065	34.06	0.76	7.47	8.06	False	CHEMBL1167309	Inhibition of human cloned carbonic anhydrase 12 catalytic domain preincubated for 15 mins by stopped flow CO2 hydration assay	B	BAO_0000357	single protein format	Homo sapiens					CHEMBL3242	Carbonic anhydrase XII	Homo sapiens	SINGLE PROTEIN	CHEMBL1165874	1	Scientific Literature	Eur. J. Med. Chem.	2010
CHEMBL508732		0	221.28	0	2.03	1	Cc1ccc(S(=O)(=O)n2cccc2)cc1	Ki	'='	42400.0	nM	4.37			UO_0000065	19.76	0.40	2.34	11.19	False	CHEMBL1168165	Inhibition of esterase activity of human carbonic anhydrase 1 by Lineweaver-Burke plot analysis	B	BAO_0000357	single protein format	Homo sapiens					CHEMBL205	Carbonic anhydrase II	Homo sapiens	SINGLE PROTEIN	CHEMBL1166009	1	Scientific Literature	Bioorg. Med. Chem.	2010
CHEMBL20	ACETAZOLAMIDE	4	222.25	0	-0.86	13	CC(=O)Nc1nnc(S(N)(=O)=O)s1	Ki	'='	36200.0	nM	4.44			UO_0000065	19.98	0.47	5.30	3.86	False	CHEMBL1168165	Inhibition of esterase activity of human carbonic anhydrase 1 by Lineweaver-Burke plot analysis	B	BAO_0000357	single protein format	Homo sapiens					CHEMBL205	Carbonic anhydrase II	Homo sapiens	SINGLE PROTEIN	CHEMBL1166009	1	Scientific Literature	Bioorg. Med. Chem.	2010
CHEMBL2380753		0	294.53	0	3.82	17	S=C([S-])OCCC12CC3CC(CC(C3)C1)C2.[K+]	Ki	'='	6.4	nM	8.19			UO_0000065	31.95	0.70	4.37	88.77	False	CHEMBL2384053	Inhibition of recombinant human CA2 cytosolic isoform preincubated for 15 mins by stopped-flow CO2 hydration assay	B	BAO_0000357	single protein format	Homo sapiens					CHEMBL205	Carbonic anhydrase II	Homo sapiens	SINGLE PROTEIN	CHEMBL2380280	1	Scientific Literature	J. Med. Chem.	2013
CHEMBL2380739		0	174.33	0	1.63	3	CC(C)OC(=S)[S-].[K+]	Ki	'='	307.0	nM	6.51			UO_0000065	47.80	1.27	4.88	70.56	False	CHEMBL2384053	Inhibition of recombinant human CA2 cytosolic isoform preincubated for 15 mins by stopped-flow CO2 hydration assay	B	BAO_0000357	single protein format	Homo sapiens					CHEMBL205	Carbonic anhydrase II	Homo sapiens	SINGLE PROTEIN	CHEMBL2380280	1	Scientific Literature	J. Med. Chem.	2013
CHEMBL165	RESVERATROL	3	228.25	0	2.97	1	Oc1ccc(/C=C/c2cc(O)cc(O)c2)cc1	Ki	'='	2770.0	nM	5.56			UO_0000065	24.35	0.45	2.59	9.16	False	CHEMBL1227474	Inhibition of human carbonic anhydrase 2 after 15 mins by stopped flow CO2 hydration method	B	BAO_0000357	single protein format	Homo sapiens					CHEMBL205	Carbonic anhydrase II	Homo sapiens	SINGLE PROTEIN	CHEMBL1221287	1	Scientific Literature	Bioorg. Med. Chem. Lett.	2010
CHEMBL3137765		0	603.85	2	5.29	2P	C[C@H](CCC(=O)Nc1ccc2nc(S(N)(=O)=O)sc2c1)[C@H]1CC[C@H]2[C@H]3[C@H](CC[C@@]21C)[C@@]1(C)CC[C@@H](O)C[C@H]1C[C@H]3O	Ki	'='	5.6	nM	8.25			UO_0000065	13.67	0.27	2.96	5.79	False	CHEMBL658043	Inhibitory activity against human recombinant carbonic anhydrase II (CA2)	B	BAO_0000357	single protein format						CHEMBL205	Carbonic anhydrase II	Homo sapiens	SINGLE PROTEIN	CHEMBL1135136	1	Scientific Literature	Bioorg. Med. Chem. Lett.	2002
CHEMBL2380751		0	237.39	0	1.86	15	S=C([S-])OCCc1ccccn1.[K+]	Ki	'='	13.1	nM	7.88			UO_0000065	39.55	0.90	6.02	35.64	False	CHEMBL2384053	Inhibition of recombinant human CA2 cytosolic isoform preincubated for 15 mins by stopped-flow CO2 hydration assay	B	BAO_0000357	single protein format	Homo sapiens					CHEMBL205	Carbonic anhydrase II	Homo sapiens	SINGLE PROTEIN	CHEMBL2380280	1	Scientific Literature	J. Med. Chem.	2013
CHEMBL75747		0	348.28	0	2.14	A1	NS(=O)(=O)c1ccccc1NC(=O)c1c(F)c(F)cc(F)c1F	Ki	'='	38.0	nM	7.42			UO_0000065	21.31	0.44	5.28	8.31	False	CHEMBL657154	Inhibitory activity against human carbonic anhydrase II	B	BAO_0000357	single protein format						CHEMBL205	Carbonic anhydrase II	Homo sapiens	SINGLE PROTEIN	CHEMBL1137954	1	Scientific Literature	Bioorg. Med. Chem. Lett.	2004
CHEMBL161802		0	378.84	0	2.38	A5	NS(=O)(=O)c1ccc(CNCc2cc(=O)oc3cc(Cl)ccc23)cc1	Ki	'='	145.0	nM	6.84			UO_0000065	18.05	0.37	4.46	6.68	False	CHEMBL659846	Inhibition of human cloned Carbonic anhydrase II	B	BAO_0000357	single protein format						CHEMBL205	Carbonic anhydrase II	Homo sapiens	SINGLE PROTEIN	CHEMBL1133155	1	Scientific Literature	Bioorg. Med. Chem. Lett.	2000
CHEMBL269628		0	320.18	0	-0.13	KM11	Nc1c(S(N)(=O)=O)cc(S(N)(=O)=O)c(Cl)c1Cl	Ki	'='	35727283.82	nM		Outside typical range		UO_0000065					False	CHEMBL1106525	Inhibition of human carbonic anhydrase 2	B	BAO_0000357	single protein format	Homo sapiens					CHEMBL205	Carbonic anhydrase II	Homo sapiens	SINGLE PROTEIN	CHEMBL1157824	1	Scientific Literature	Bioorg. Med. Chem. Lett.	2010
CHEMBL331083		0	349.42	0	-1.00	KM17	Cn1nc(S(N)(=O)=O)s/c1=N\S(=O)(=O)c1ccc(N)cc1	Ki	'='	166724721.26	nM		Outside typical range		UO_0000065					False	CHEMBL1106525	Inhibition of human carbonic anhydrase 2	B	BAO_0000357	single protein format	Homo sapiens					CHEMBL205	Carbonic anhydrase II	Homo sapiens	SINGLE PROTEIN	CHEMBL1157824	1	Scientific Literature	Bioorg. Med. Chem. Lett.	2010
CHEMBL6633		0	265.30	0	0.45	18	Nc1nccc(Nc2ccc(S(N)(=O)=O)cc2)n1	Ki	'='	83368118.46	nM		Outside typical range		UO_0000065					False	CHEMBL1106525	Inhibition of human carbonic anhydrase 2	B	BAO_0000357	single protein format	Homo sapiens					CHEMBL205	Carbonic anhydrase II	Homo sapiens	SINGLE PROTEIN	CHEMBL1157824	1	Scientific Literature	Bioorg. Med. Chem. Lett.	2010
CHEMBL205347		0	275.30	0	0.15	KM34	NCCCC(=O)Nc1ccc(S(N)(=O)=O)cc1F	Ki	'='	100000000.0	nM		Outside typical range		UO_0000065					False	CHEMBL1106525	Inhibition of human carbonic anhydrase 2	B	BAO_0000357	single protein format	Homo sapiens					CHEMBL205	Carbonic anhydrase II	Homo sapiens	SINGLE PROTEIN	CHEMBL1157824	1	Scientific Literature	Bioorg. Med. Chem. Lett.	2010
CHEMBL381906		0	370.84	0	-0.69	KM39	NCCCC(=O)Nc1cc(Cl)c(S(N)(=O)=O)cc1S(N)(=O)=O	Ki	'='	111173172.73	nM		Outside typical range		UO_0000065					False	CHEMBL1106525	Inhibition of human carbonic anhydrase 2	B	BAO_0000357	single protein format	Homo sapiens					CHEMBL205	Carbonic anhydrase II	Homo sapiens	SINGLE PROTEIN	CHEMBL1157824	1	Scientific Literature	Bioorg. Med. Chem. Lett.	2010
CHEMBL208107		0	315.38	0	0.59	KM49	NCCCC(=O)Oc1ccc2nc(S(N)(=O)=O)sc2c1	Ki	'='	18535316.23	nM		Outside typical range		UO_0000065					False	CHEMBL1106525	Inhibition of human carbonic anhydrase 2	B	BAO_0000357	single protein format	Homo sapiens					CHEMBL205	Carbonic anhydrase II	Homo sapiens	SINGLE PROTEIN	CHEMBL1157824	1	Scientific Literature	Bioorg. Med. Chem. Lett.	2010
CHEMBL1089372		0	426.47	1	-3.40	29	NS(=O)(=O)c1ccc(CCNS(=O)(=O)[C@@H]2O[C@H](CO)[C@H](O)[C@H](O)[C@H]2O)cc1	Ki	'='	100.0	nM	7.00			UO_0000065	16.41	0.35	10.40	3.56	False	CHEMBL1112521	Inhibition of human recombinant CA9 by stopped flow CO2 hydration assay	B	BAO_0000357	single protein format	Homo sapiens					CHEMBL3594	Carbonic anhydrase IX	Homo sapiens	SINGLE PROTEIN	CHEMBL1156297	1	Scientific Literature	J. Med. Chem.	2010
CHEMBL498757		0	464.48	1	-3.37	34a	NS(=O)(=O)c1ccc(-n2cc(CS(=O)(=O)[C@@H]3O[C@H](CO)[C@@H](O)[C@H](O)[C@H]3O)nn2)cc1	Ki	'='	10.3	nM	7.99			UO_0000065	17.20	0.36	11.36	3.71	True	CHEMBL1112522	Inhibition of human recombinant CA12 by stopped flow CO2 hydration assay	B	BAO_0000357	single protein format	Homo sapiens					CHEMBL3242	Carbonic anhydrase XII	Homo sapiens	SINGLE PROTEIN	CHEMBL1156297	1	Scientific Literature	J. Med. Chem.	2010
CHEMBL1093297		0	882.87	2	-1.58	26	CC(=O)OC[C@H]1O[C@@H](O[C@H]2[C@H](OC(C)=O)[C@@H](OC(C)=O)[C@H](S(=O)(=O)NCCc3ccc(S(N)(=O)=O)cc3)O[C@@H]2COC(C)=O)[C@H](OC(C)=O)[C@@H](OC(C)=O)[C@H]1OC(C)=O	Ki	'='	56.2	nM	7.25			UO_0000065	8.21	0.17	8.83	2.28	False	CHEMBL1112520	Inhibition of human recombinant CA2 by stopped flow CO2 hydration assay	B	BAO_0000357	single protein format	Homo sapiens					CHEMBL205	Carbonic anhydrase II	Homo sapiens	SINGLE PROTEIN	CHEMBL1156297	1	Scientific Literature	J. Med. Chem.	2010
CHEMBL220492	TOPIRAMATE	4	339.37	0	-0.40	TPM	CC1(C)O[C@@H]2CO[C@@]3(COS(N)(=O)=O)OC(C)(C)O[C@H]3[C@@H]2O1	Ki	'='	58.0	nM	7.24			UO_0000065	21.32	0.45	7.64	6.26	True	CHEMBL1112521	Inhibition of human recombinant CA9 by stopped flow CO2 hydration assay	B	BAO_0000357	single protein format	Homo sapiens					CHEMBL3594	Carbonic anhydrase IX	Homo sapiens	SINGLE PROTEIN	CHEMBL1156297	1	Scientific Literature	J. Med. Chem.	2010
CHEMBL387076		0	611.59	2	-0.89	35b	CC(=O)OC[C@H]1O[C@@H](n2cc(CNC(=O)c3ccc(S(N)(=O)=O)cc3)nn2)[C@H](OC(C)=O)[C@@H](OC(C)=O)[C@@H]1OC(C)=O	Ki	'='	430.0	nM	6.37			UO_0000065	10.41	0.21	7.26	2.72	False	CHEMBL1112521	Inhibition of human recombinant CA9 by stopped flow CO2 hydration assay	B	BAO_0000357	single protein format	Homo sapiens					CHEMBL3594	Carbonic anhydrase IX	Homo sapiens	SINGLE PROTEIN	CHEMBL1156297	1	Scientific Literature	J. Med. Chem.	2010
CHEMBL1092775		0	548.59	2	0.15	4	CC(=O)OC[C@H]1O[C@@H](SNCc2ccc(S(N)(=O)=O)cc2)[C@H](OC(C)=O)[C@@H](OC(C)=O)[C@H]1OC(C)=O	Ki	'='	15.5	nM	7.81			UO_0000065	14.24	0.30	7.66	4.18	False	CHEMBL1112522	Inhibition of human recombinant CA12 by stopped flow CO2 hydration assay	B	BAO_0000357	single protein format	Homo sapiens					CHEMBL3242	Carbonic anhydrase XII	Homo sapiens	SINGLE PROTEIN	CHEMBL1156297	1	Scientific Literature	J. Med. Chem.	2010
CHEMBL1093297		0	882.87	2	-1.58	26	CC(=O)OC[C@H]1O[C@@H](O[C@H]2[C@H](OC(C)=O)[C@@H](OC(C)=O)[C@H](S(=O)(=O)NCCc3ccc(S(N)(=O)=O)cc3)O[C@@H]2COC(C)=O)[C@H](OC(C)=O)[C@@H](OC(C)=O)[C@H]1OC(C)=O	Ki	'='	97.0	nM	7.01			UO_0000065	7.94	0.16	8.59	2.20	False	CHEMBL1112521	Inhibition of human recombinant CA9 by stopped flow CO2 hydration assay	B	BAO_0000357	single protein format	Homo sapiens					CHEMBL3594	Carbonic anhydrase IX	Homo sapiens	SINGLE PROTEIN	CHEMBL1156297	1	Scientific Literature	J. Med. Chem.	2010
CHEMBL25101		0	370.54	0	2.20	13	NCCCNCCCCNCCCNC(=O)Cc1cccc2ccccc12	Ki	'='	190.0	nM	6.72			UO_0000065	18.14	0.34	4.52	8.49	False	CHEMBL1217103	Inhibition of human carbonic anhydrase 12 by stopped flow CO2 hydration method	B	BAO_0000357	single protein format	Homo sapiens					CHEMBL3242	Carbonic anhydrase XII	Homo sapiens	SINGLE PROTEIN	CHEMBL1212818	1	Scientific Literature	J. Med. Chem.	2010
CHEMBL108389		0	316.40	0	2.63	6G	CCCC(CCC)C(=O)Nc1ccc(S(N)(=O)=O)cc1F	Ki	'='	45.0	nM	7.35			UO_0000065	23.22	0.48	4.72	8.23	False	CHEMBL658046	Inhibitory effect on human Carbonic anhydrase II	B	BAO_0000357	single protein format						CHEMBL205	Carbonic anhydrase II	Homo sapiens	SINGLE PROTEIN	CHEMBL1135800	1	Scientific Literature	J. Med. Chem.	2002
CHEMBL414	CARZENIDE	0	201.20	0	0.03	26	NS(=O)(=O)c1ccc(C(=O)O)cc1	Ki	'='	26.0	nM	7.58			UO_0000065	37.70	0.80	7.56	7.78	True	CHEMBL657967	Inhibitory activity against human cloned carbonic anhydrase isozyme IX, by CO2 hydrase assay method.	B	BAO_0000357	single protein format						CHEMBL3594	Carbonic anhydrase IX	Homo sapiens	SINGLE PROTEIN	CHEMBL1136636	1	Scientific Literature	Bioorg. Med. Chem. Lett.	2003
CHEMBL17	DICHLORPHENAMIDE	4	305.16	0	0.29	2, DCP	NS(=O)(=O)c1cc(Cl)c(Cl)c(S(N)(=O)=O)c1	Ki	'='	50.0	nM	7.30			UO_0000065	23.93	0.62	7.01	6.07	True	CHEMBL1217102	Inhibition of human carbonic anhydrase 9 by stopped flow CO2 hydration method	B	BAO_0000357	single protein format	Homo sapiens					CHEMBL3594	Carbonic anhydrase IX	Homo sapiens	SINGLE PROTEIN	CHEMBL1212818	1	Scientific Literature	J. Med. Chem.	2010
CHEMBL346866	SULFAMIC ACID CYCLOHEXYL ESTER	0	179.24	0	0.54	21	NS(=O)(=O)OC1CCCCC1	Ki	'>'	1000.0	nM				UO_0000065					False	CHEMBL657971	Inhibitory activity against human carbonic anhydrase IX.	B	BAO_0000357	single protein format						CHEMBL3594	Carbonic anhydrase IX	Homo sapiens	SINGLE PROTEIN	CHEMBL1145925	1	Scientific Literature	J. Med. Chem.	2003
CHEMBL2392424		0	426.43	0	1.73	2	NS(=O)(=O)c1ccc(-n2cccc2/C=C2/C(=O)NN(c3ccc(F)cc3)C2=O)cc1	IC50	'='	3.11	nM	8.51			UO_0000065	19.95	0.39	6.78	7.43	False	CHEMBL2394009	Inhibition of GST-tagged recombinant carbonic anhydrase-9 catalytic domain (unknown origin)	B	BAO_0000357	single protein format	Homo sapiens					CHEMBL3594	Carbonic anhydrase IX	Homo sapiens	SINGLE PROTEIN	CHEMBL2390891	1	Scientific Literature	Bioorg. Med. Chem. Lett.	2013
CHEMBL71873	SULFAMIC ACID PENTACHLOROPHENYL ESTER	0	345.42	0	3.54	15	NS(=O)(=O)Oc1c(Cl)c(Cl)c(Cl)c(Cl)c1Cl	Ki	'='	125.0	nM	6.90			UO_0000065	19.98	0.59	3.36	9.95	False	CHEMBL657193	Inhibition of human carbonic anhydrase II	B	BAO_0000357	single protein format						CHEMBL205	Carbonic anhydrase II	Homo sapiens	SINGLE PROTEIN	CHEMBL1144996	1	Scientific Literature	J. Med. Chem.	2003
CHEMBL71872		0	203.22	0	0.28	7	COc1ccc(OS(N)(=O)=O)cc1	Ki	'='	1.6	nM	8.80			UO_0000065	43.28	0.92	8.52	11.19	False	CHEMBL657193	Inhibition of human carbonic anhydrase II	B	BAO_0000357	single protein format						CHEMBL205	Carbonic anhydrase II	Homo sapiens	SINGLE PROTEIN	CHEMBL1144996	1	Scientific Literature	J. Med. Chem.	2003
CHEMBL77483		0	706.22	1	4.94	14o	CCCCc1cc(-c2ccccc2)cc(-c2ccccc2)[n+]1-c1ccc(S(=O)(=O)Nc2nnc(S(N)(=O)=O)s2)cc1.[O-][Cl+3]([O-])([O-])[O-]	Ki	'='	45.0	nM	7.35			UO_0000065	12.11	0.24	2.41	5.40	False	CHEMBL657038	Inhibition constant evaluated for the inhibition of human CA IX (Carbonic anhydrase IX)	B	BAO_0000357	single protein format						CHEMBL3594	Carbonic anhydrase IX	Homo sapiens	SINGLE PROTEIN	CHEMBL1137091	1	Scientific Literature	J. Med. Chem.	2004
CHEMBL307838		0	664.14	1	3.91	14q	Cc1cc(-c2ccccc2)[n+](-c2ccc(S(=O)(=O)Nc3nnc(S(N)(=O)=O)s3)cc2)c(-c2ccccc2)c1.[O-][Cl+3]([O-])([O-])[O-]	Ki	'='	4.78	nM	8.32			UO_0000065	14.73	0.30	4.41	6.12	False	CHEMBL658041	Inhibition constant evaluated for the inhibition of human CA II (Carbonic anhydrase II)	B	BAO_0000357	single protein format						CHEMBL205	Carbonic anhydrase II	Homo sapiens	SINGLE PROTEIN	CHEMBL1137091	1	Scientific Literature	J. Med. Chem.	2004
CHEMBL153718	SULFAMIC ACID ISOPROPYL ESTER	0	139.18	0	-0.39	4	CC(C)OS(N)(=O)=O	Ki	'>'	1000.0	nM				UO_0000065					False	CHEMBL657971	Inhibitory activity against human carbonic anhydrase IX.	B	BAO_0000357	single protein format						CHEMBL3594	Carbonic anhydrase IX	Homo sapiens	SINGLE PROTEIN	CHEMBL1145925	1	Scientific Literature	J. Med. Chem.	2003
CHEMBL19	METHAZOLAMIDE	4	236.28	0	-1.42	MZA	CC(=O)/N=c1/sc(S(N)(=O)=O)nn1C	IC50	'='	14.0	nM	7.85			UO_0000065	33.24	0.77	9.27	7.31	False	CHEMBL657919	Inhibitory activity against human carbonic anhydrase II was determined	B	BAO_0000357	single protein format						CHEMBL205	Carbonic anhydrase II	Homo sapiens	SINGLE PROTEIN	CHEMBL1148392	1	Scientific Literature	J. Med. Chem.	2004
CHEMBL67749		0	223.25	0	1.42	17	NS(=O)(=O)Oc1ccc2ccccc2c1	Ki	'='	40.0	nM	7.40			UO_0000065	33.14	0.67	5.98	10.66	False	CHEMBL657972	Inhibitory concentration against catalytic domain of human cloned carbonic anhydrase IX.	B	BAO_0000357	single protein format						CHEMBL3594	Carbonic anhydrase IX	Homo sapiens	SINGLE PROTEIN	CHEMBL1144996	1	Scientific Literature	J. Med. Chem.	2003
CHEMBL118	CELECOXIB	4	381.38	0	3.51	2	Cc1ccc(-c2cc(C(F)(F)F)nn2-c2ccc(S(N)(=O)=O)cc2)cc1	IC50	'='	21.0	nM	7.68			UO_0000065	20.13	0.40	4.17	9.85	True	CHEMBL657919	Inhibitory activity against human carbonic anhydrase II was determined	B	BAO_0000357	single protein format						CHEMBL205	Carbonic anhydrase II	Homo sapiens	SINGLE PROTEIN	CHEMBL1148392	1	Scientific Literature	J. Med. Chem.	2004
CHEMBL259682		0	386.39	0	-2.44	16	NS(=O)(=O)c1ccc(-c2cn([C@H]3O[C@H](CO)[C@@H](O)[C@H](O)[C@@H]3O)nn2)cc1	Ki	'='	7.6	nM	8.12			UO_0000065	21.01	0.43	10.56	4.49	False	CHEMBL951056	Inhibition of human cloned CA2 by CO2 hydration method	B	BAO_0000357	single protein format	Homo sapiens					CHEMBL205	Carbonic anhydrase II	Homo sapiens	SINGLE PROTEIN	CHEMBL1142323	1	Scientific Literature	J. Med. Chem.	2008
CHEMBL218490	DORZOLAMIDE	4	324.45	0	0.61	DRZ	CCN[C@H]1C[C@H](C)S(=O)(=O)c2sc(S(N)(=O)=O)cc21	Ki	'='	9.0	nM	8.05			UO_0000065	24.80	0.58	7.44	7.57	True	CHEMBL951056	Inhibition of human cloned CA2 by CO2 hydration method	B	BAO_0000357	single protein format	Homo sapiens					CHEMBL205	Carbonic anhydrase II	Homo sapiens	SINGLE PROTEIN	CHEMBL1142323	1	Scientific Literature	J. Med. Chem.	2008
CHEMBL19	METHAZOLAMIDE	4	236.28	0	-1.42	MZA	CC(=O)/N=c1/sc(S(N)(=O)=O)nn1C	Ki	'='	14.0	nM	7.85			UO_0000065	33.24	0.77	9.27	7.31	True	CHEMBL951056	Inhibition of human cloned CA2 by CO2 hydration method	B	BAO_0000357	single protein format	Homo sapiens					CHEMBL205	Carbonic anhydrase II	Homo sapiens	SINGLE PROTEIN	CHEMBL1142323	1	Scientific Literature	J. Med. Chem.	2008
CHEMBL270994		0	553.55	2	-0.58	5	CC(=O)N[C@@H]1[C@@H](OC(C)=O)[C@H](OC(C)=O)[C@@H](COC(C)=O)O[C@H]1n1cc(-c2ccc(S(N)(=O)=O)cc2)nn1	Ki	'='	101.0	nM	7.00			UO_0000065	12.64	0.25	7.58	3.36	False	CHEMBL951057	Inhibition of human CA9 catalytic domain by CO2 hydration method	B	BAO_0000357	single protein format	Homo sapiens					CHEMBL3594	Carbonic anhydrase IX	Homo sapiens	SINGLE PROTEIN	CHEMBL1142323	1	Scientific Literature	J. Med. Chem.	2008
CHEMBL20	ACETAZOLAMIDE	4	222.25	0	-0.86	AAZ, Acetazolamide	CC(=O)Nc1nnc(S(N)(=O)=O)s1	Ki	'='	5.7	nM	8.24			UO_0000065	37.09	0.87	9.10	7.17	True	CHEMBL2384051	Inhibition of recombinant human CA12 transmembrane isoform preincubated for 15 mins by stopped-flow CO2 hydration assay	B	BAO_0000357	single protein format	Homo sapiens					CHEMBL3242	Carbonic anhydrase XII	Homo sapiens	SINGLE PROTEIN	CHEMBL2380280	1	Scientific Literature	J. Med. Chem.	2013
CHEMBL2380747		0	303.49	0	2.52	11	CC(C)(C)OC(=O)NCCCCOC(=S)[S-].[K+]	Ki	'='	705.0	nM	6.15			UO_0000065	23.18	0.53	3.63	12.93	False	CHEMBL2384051	Inhibition of recombinant human CA12 transmembrane isoform preincubated for 15 mins by stopped-flow CO2 hydration assay	B	BAO_0000357	single protein format	Homo sapiens					CHEMBL3242	Carbonic anhydrase XII	Homo sapiens	SINGLE PROTEIN	CHEMBL2380280	1	Scientific Literature	J. Med. Chem.	2013
CHEMBL2380744		0	214.40	0	2.55	8	S=C([S-])OC1CCCCC1.[K+]	Ki	'='	75.6	nM	7.12			UO_0000065	40.39	0.97	4.57	77.16	False	CHEMBL2384051	Inhibition of recombinant human CA12 transmembrane isoform preincubated for 15 mins by stopped-flow CO2 hydration assay	B	BAO_0000357	single protein format	Homo sapiens					CHEMBL3242	Carbonic anhydrase XII	Homo sapiens	SINGLE PROTEIN	CHEMBL2380280	1	Scientific Literature	J. Med. Chem.	2013
CHEMBL2380742		0	244.47	0	3.58	6	CCCCCCCCOC(=S)[S-].[K+]	Ki	'='	810.0	nM	6.09			UO_0000065	29.52	0.69	2.51	66.00	False	CHEMBL2384051	Inhibition of recombinant human CA12 transmembrane isoform preincubated for 15 mins by stopped-flow CO2 hydration assay	B	BAO_0000357	single protein format	Homo sapiens					CHEMBL3242	Carbonic anhydrase XII	Homo sapiens	SINGLE PROTEIN	CHEMBL2380280	1	Scientific Literature	J. Med. Chem.	2013
CHEMBL2380740		0	202.38	0	2.26	4	CC(C)CCOC(=S)[S-].[K+]	Ki	'='	561.0	nM	6.25			UO_0000065	38.05	0.95	3.99	67.73	False	CHEMBL2384051	Inhibition of recombinant human CA12 transmembrane isoform preincubated for 15 mins by stopped-flow CO2 hydration assay	B	BAO_0000357	single protein format	Homo sapiens					CHEMBL3242	Carbonic anhydrase XII	Homo sapiens	SINGLE PROTEIN	CHEMBL2380280	1	Scientific Literature	J. Med. Chem.	2013
CHEMBL2380750		0	312.50	0	4.05	14	S=C([S-])OCC(c1ccccc1)c1ccccc1.[K+]	Ki	'='	58.0	nM	7.24			UO_0000065	26.37	0.55	3.19	78.40	False	CHEMBL2384052	Inhibition of recombinant human CA9 transmembrane isoform preincubated for 15 mins by stopped-flow CO2 hydration assay	B	BAO_0000357	single protein format	Homo sapiens					CHEMBL3594	Carbonic anhydrase IX	Homo sapiens	SINGLE PROTEIN	CHEMBL2380280	1	Scientific Literature	J. Med. Chem.	2013
CHEMBL2380746		0	247.43	0	0.80	10	CN(C)CCOCCOC(=S)[S-].[K+]	Ki	'='	831.0	nM	6.08			UO_0000065	29.05	0.69	5.28	28.02	False	CHEMBL2384052	Inhibition of recombinant human CA9 transmembrane isoform preincubated for 15 mins by stopped-flow CO2 hydration assay	B	BAO_0000357	single protein format	Homo sapiens					CHEMBL3594	Carbonic anhydrase IX	Homo sapiens	SINGLE PROTEIN	CHEMBL2380280	1	Scientific Literature	J. Med. Chem.	2013
CHEMBL2380741		0	202.38	0	2.41	5	CCCCCOC(=S)[S-].[K+]	Ki	'='	403.0	nM	6.39			UO_0000065	38.92	0.97	3.98	69.28	False	CHEMBL2384052	Inhibition of recombinant human CA9 transmembrane isoform preincubated for 15 mins by stopped-flow CO2 hydration assay	B	BAO_0000357	single protein format	Homo sapiens					CHEMBL3594	Carbonic anhydrase IX	Homo sapiens	SINGLE PROTEIN	CHEMBL2380280	1	Scientific Literature	J. Med. Chem.	2013
CHEMBL2407318		0	395.23	0	3.29	19	O=C(Cc1ccccc1Br)Oc1ccc2c(c1)OS(=O)(=O)C=C2	Ki	'>'	10000.0	nM				UO_0000065					False	CHEMBL2410988	Inhibition of human transmembrane carbonic anhydrase 9 after 6 hrs by stopped flow CO2 hydrase assay	B	BAO_0000357	single protein format	Homo sapiens					CHEMBL3594	Carbonic anhydrase IX	Homo sapiens	SINGLE PROTEIN	CHEMBL2407052	1	Scientific Literature	Bioorg. Med. Chem.	2013
CHEMBL20	ACETAZOLAMIDE	4	222.25	0	-0.86	AAZ	CC(=O)Nc1nnc(S(N)(=O)=O)s1	IC50	'='	28.0	nM	7.55			UO_0000065	33.98	0.79	8.41	6.57	False	CHEMBL2411709	Inhibition of human recombinant CA9 using 4-nitrophenylacetate as substrate preincubated for 15 mins by stopped-flow CO2 hydration assay	B	BAO_0000357	single protein format	Homo sapiens					CHEMBL3594	Carbonic anhydrase IX	Homo sapiens	SINGLE PROTEIN	CHEMBL2407072	1	Scientific Literature	Eur. J. Med. Chem.	2013
CHEMBL593618		0	296.37	0	3.42	3A	Oc1ccccc1/C=N/CCCC/N=C/c1ccccc1O	Ki	'='	10500.0	nM	4.98			UO_0000065	16.80	0.31	1.56	7.64	False	CHEMBL3095665	Inhibition of human recombinant carbonic anhydrase 9-mediated CO2 hydration preincubated for 15 mins by stopped-flow assay	B	BAO_0000357	single protein format	Homo sapiens					CHEMBL3594	Carbonic anhydrase IX	Homo sapiens	SINGLE PROTEIN	CHEMBL3091356	1	Scientific Literature	Bioorg. Med. Chem. Lett.	2013
CHEMBL3092752		0	328.37	0	2.65	7A	COc1cccc(/C=N/CC/N=C/c2cccc(OC)c2O)c1O	Ki	'>'	100000.0	nM				UO_0000065					False	CHEMBL3095666	Inhibition of human recombinant carbonic anhydrase 2-mediated CO2 hydration preincubated for 15 mins by stopped-flow assay	B	BAO_0000357	single protein format	Homo sapiens					CHEMBL205	Carbonic anhydrase II	Homo sapiens	SINGLE PROTEIN	CHEMBL3091356	1	Scientific Literature	Bioorg. Med. Chem. Lett.	2013
CHEMBL411092		0	356.36	0	-1.80	15	NS(=O)(=O)c1ccc(-c2cn([C@@H]3O[C@H](CO)[C@@H](O)[C@H]3O)nn2)cc1	Ki	'='	7.5	nM	8.12			UO_0000065	22.80	0.46	9.92	5.05	False	CHEMBL951056	Inhibition of human cloned CA2 by CO2 hydration method	B	BAO_0000357	single protein format	Homo sapiens					CHEMBL205	Carbonic anhydrase II	Homo sapiens	SINGLE PROTEIN	CHEMBL1142323	1	Scientific Literature	J. Med. Chem.	2008
CHEMBL17	DICHLORPHENAMIDE	4	305.16	0	0.29	DCP, dichlorophenamide	NS(=O)(=O)c1cc(Cl)c(Cl)c(S(N)(=O)=O)c1	Ki	'='	38.0	nM	7.42			UO_0000065	24.32	0.63	7.13	6.17	True	CHEMBL924880	Inhibition of human recombinant carbonic anhydrase 2 by CO2 hydration stopped-flow assay	B	BAO_0000357	single protein format	Homo sapiens					CHEMBL205	Carbonic anhydrase II	Homo sapiens	SINGLE PROTEIN	CHEMBL1145594	1	Scientific Literature	Bioorg. Med. Chem. Lett.	2008
CHEMBL255710		0	385.54	0	1.99	4	CC1(C)CC(NC(=S)Nc2cccc(S(N)(=O)=O)c2)CC(C)(C)N1[O]	Ki	'='	165.0	nM	6.78			UO_0000065	17.59	0.37	4.79	6.32	False	CHEMBL924880	Inhibition of human recombinant carbonic anhydrase 2 by CO2 hydration stopped-flow assay	B	BAO_0000357	single protein format	Homo sapiens					CHEMBL205	Carbonic anhydrase II	Homo sapiens	SINGLE PROTEIN	CHEMBL1145594	1	Scientific Literature	Bioorg. Med. Chem. Lett.	2008
CHEMBL77517	INDISULAM	2	385.85	0	2.27	IND, indisulam	NS(=O)(=O)c1ccc(S(=O)(=O)Nc2cccc3c(Cl)c[nH]c23)cc1	Ki	'='	24.0	nM	7.62			UO_0000065	19.75	0.43	5.35	6.24	True	CHEMBL930512	Inhibition of human cloned carbonic anhydrase 9 by CO2 hydration stopped-flow assay	B	BAO_0000357	single protein format	Homo sapiens					CHEMBL3594	Carbonic anhydrase IX	Homo sapiens	SINGLE PROTEIN	CHEMBL1145594	1	Scientific Literature	Bioorg. Med. Chem. Lett.	2008
CHEMBL255710		0	385.54	0	1.99	4	CC1(C)CC(NC(=S)Nc2cccc(S(N)(=O)=O)c2)CC(C)(C)N1[O]	Ki	'='	132.0	nM	6.88			UO_0000065	17.84	0.38	4.89	6.41	False	CHEMBL930512	Inhibition of human cloned carbonic anhydrase 9 by CO2 hydration stopped-flow assay	B	BAO_0000357	single protein format	Homo sapiens					CHEMBL3594	Carbonic anhydrase IX	Homo sapiens	SINGLE PROTEIN	CHEMBL1145594	1	Scientific Literature	Bioorg. Med. Chem. Lett.	2008
CHEMBL220491	BRINZOLAMIDE	4	383.52	0	0.09	BRZ	CCN[C@H]1CN(CCCOC)S(=O)(=O)c2sc(S(N)(=O)=O)cc21	Ki	'='	3.0	nM	8.52			UO_0000065	22.22	0.51	8.43	7.17	True	CHEMBL2429044	Inhibition of human membrane bound carbonic anhydrase 12 preincubated for 15 mins at room temperature followed by 72 hrs at 4 degC by stopped flow CO2 hydration assay	B	BAO_0000019	assay format	Homo sapiens					CHEMBL3242	Carbonic anhydrase XII	Homo sapiens	SINGLE PROTEIN	CHEMBL2424648	1	Scientific Literature	Bioorg. Med. Chem.	2013
CHEMBL3093002		0	278.72	0	0.27	10a	NS(=O)(=O)NC[C@H]1COc2c(Cl)cccc2O1	IC50	'='	220000.0	nM		Outside typical range		UO_0000065					False	CHEMBL3097934	Inhibition of human carbonic anhydrase 2 by CO2 hydration assay	B	BAO_0000357	single protein format	Homo sapiens					CHEMBL205	Carbonic anhydrase II	Homo sapiens	SINGLE PROTEIN	CHEMBL3091339	1	Scientific Literature	J. Med. Chem.	2013
CHEMBL437092		0	554.53	2	-0.15	26	CC(=O)OC[C@H]1O[C@@H](n2cc(-c3ccc(S(N)(=O)=O)cc3)nn2)[C@H](OC(C)=O)[C@@H](OC(C)=O)[C@H]1OC(C)=O	Ki	'='	8.7	nM	8.06			UO_0000065	14.54	0.29	8.21	3.93	False	CHEMBL3097256	Inhibition of human carbonic anhydrase 2 by stopped-flow CO2 hydration assay	B	BAO_0000357	single protein format	Homo sapiens					CHEMBL205	Carbonic anhydrase II	Homo sapiens	SINGLE PROTEIN	CHEMBL3091452	1	Scientific Literature	J. Med. Chem.	2013
CHEMBL272881		0	181.22	0	0.32	11	C#Cc1ccc(S(N)(=O)=O)cc1	Ki	'='	54.0	nM	7.27			UO_0000065	40.10	0.83	6.95	12.08	False	CHEMBL3097254	Inhibition of human carbonic anhydrase 9 by stopped-flow CO2 hydration assay	B	BAO_0000357	single protein format	Homo sapiens					CHEMBL3594	Carbonic anhydrase IX	Homo sapiens	SINGLE PROTEIN	CHEMBL3091452	1	Scientific Literature	J. Med. Chem.	2013
CHEMBL2424830		0	617.89	1	4.18	1	NS(=O)(=O)c1ccc(N2C(=O)c3c(Br)c(Br)c(Br)c(Br)c3C2=O)cc1	Ki	'='	68.0	nM	7.17			UO_0000065	11.60	0.39	2.99	7.35	False	CHEMBL2429047	Inhibition of human cytosolic carbonic anhydrase 2 preincubated for 15 mins at room temperature followed by 72 hrs at 4 degC by stopped flow CO2 hydration assay	B	BAO_0000357	single protein format	Homo sapiens					CHEMBL205	Carbonic anhydrase II	Homo sapiens	SINGLE PROTEIN	CHEMBL2424648	1	Scientific Literature	Bioorg. Med. Chem.	2013
CHEMBL3092935		0	722.86	2	4.53	23	CCCCC(=O)OC[C@H]1O[C@@H](n2cc(-c3cccc(S(N)(=O)=O)c3)nn2)[C@H](OC(=O)CCCC)[C@@H](OC(=O)CCCC)[C@@H]1OC(=O)CCCC	Ki	'='	402.0	nM	6.40			UO_0000065	8.85	0.17	1.87	3.12	False	CHEMBL3097254	Inhibition of human carbonic anhydrase 9 by stopped-flow CO2 hydration assay	B	BAO_0000357	single protein format	Homo sapiens					CHEMBL3594	Carbonic anhydrase IX	Homo sapiens	SINGLE PROTEIN	CHEMBL3091452	1	Scientific Literature	J. Med. Chem.	2013
CHEMBL141206		0	385.19	0	1.42	26	NS(=O)(=O)c1ccc(C(=O)c2cccc(C(=O)O)n2)c(Br)c1	Ki	'='	32232945.95	nM		Outside typical range		UO_0000065					False	CHEMBL658950	Inhibition of human carbonic anhydrase II (CAII)	B	BAO_0000357	single protein format						CHEMBL205	Carbonic anhydrase II	Homo sapiens	SINGLE PROTEIN	CHEMBL1136821	1	Scientific Literature	Bioorg. Med. Chem. Lett.	2003
CHEMBL3093005		0	262.26	0	-0.24	10d	NS(=O)(=O)NC[C@H]1COc2c(F)cccc2O1	IC50	'='	70000.0	nM	4.16			UO_0000065	15.84	0.33	4.39	4.58	False	CHEMBL3097934	Inhibition of human carbonic anhydrase 2 by CO2 hydration assay	B	BAO_0000357	single protein format	Homo sapiens					CHEMBL205	Carbonic anhydrase II	Homo sapiens	SINGLE PROTEIN	CHEMBL3091339	1	Scientific Literature	J. Med. Chem.	2013
CHEMBL352535		0	404.87	0	1.79	D2	Cc1cc(C)[n+](CCc2ccc(S(N)(=O)=O)cc2)c(C)c1.[O-][Cl+3]([O-])([O-])[O-]	Ki	'='	7.0	nM	8.15			UO_0000065	26.70	0.53	6.36	12.73	True	CHEMBL2429044	Inhibition of human membrane bound carbonic anhydrase 12 preincubated for 15 mins at room temperature followed by 72 hrs at 4 degC by stopped flow CO2 hydration assay	B	BAO_0000019	assay format	Homo sapiens					CHEMBL3242	Carbonic anhydrase XII	Homo sapiens	SINGLE PROTEIN	CHEMBL2424648	1	Scientific Literature	Bioorg. Med. Chem.	2013
CHEMBL19	METHAZOLAMIDE	4	236.28	0	-1.42	MZA	CC(=O)/N=c1/sc(S(N)(=O)=O)nn1C	Ki	'='	3.4	nM	8.47			UO_0000065	35.84	0.83	9.89	7.88	True	CHEMBL2429044	Inhibition of human membrane bound carbonic anhydrase 12 preincubated for 15 mins at room temperature followed by 72 hrs at 4 degC by stopped flow CO2 hydration assay	B	BAO_0000019	assay format	Homo sapiens					CHEMBL3242	Carbonic anhydrase XII	Homo sapiens	SINGLE PROTEIN	CHEMBL2424648	1	Scientific Literature	Bioorg. Med. Chem.	2013
CHEMBL139	DICLOFENAC	4	296.15	0	4.36	5	O=C(O)Cc1ccccc1Nc1c(Cl)cccc1Cl	IC50	'>'	100000.0	nM				UO_0000065					False	CHEMBL657919	Inhibitory activity against human carbonic anhydrase II was determined	B	BAO_0000357	single protein format						CHEMBL205	Carbonic anhydrase II	Homo sapiens	SINGLE PROTEIN	CHEMBL1148392	1	Scientific Literature	J. Med. Chem.	2004
CHEMBL68253	SULFAMATE	0	97.09	0	-1.25	sulfamic acid	NS(=O)(=O)O	Ki	'='	390000.0	nM		Outside typical range		UO_0000065					True	CHEMBL924945	Inhibition of human recombinant CA2	B	BAO_0000357	single protein format	Homo sapiens					CHEMBL205	Carbonic anhydrase II	Homo sapiens	SINGLE PROTEIN	CHEMBL1140609	1	Scientific Literature	Bioorg. Med. Chem. Lett.	2007
CHEMBL364571	PHENYLARSONIC ACID	0	202.04			phenylarsonic acid	O=[As](O)(O)c1ccccc1	Ki	'='	55000.0	nM	4.26			UO_0000065	21.08				False	CHEMBL924946	Inhibition of human recombinant catalytic domain CA9	B	BAO_0000357	single protein format	Homo sapiens					CHEMBL3594	Carbonic anhydrase IX	Homo sapiens	SINGLE PROTEIN	CHEMBL1140609	1	Scientific Literature	Bioorg. Med. Chem. Lett.	2007
CHEMBL3138144		0	603.85	2	5.29	5P	C[C@H](CCC(=O)Nc1ccc2nc(S(N)(=O)=O)sc2c1)[C@H]1CC[C@H]2[C@@H]3[C@@H](O)C[C@@H]4C[C@H](O)CC[C@]4(C)[C@H]3CC[C@@]21C	Ki	'='	0.6	nM	9.22			UO_0000065	15.27	0.31	3.93	6.47	False	CHEMBL658043	Inhibitory activity against human recombinant carbonic anhydrase II (CA2)	B	BAO_0000357	single protein format						CHEMBL205	Carbonic anhydrase II	Homo sapiens	SINGLE PROTEIN	CHEMBL1135136	1	Scientific Literature	Bioorg. Med. Chem. Lett.	2002
CHEMBL3137794		0	694.74	1	4.63	5K	C[C@H](CCC(=O)Nc1c(S(N)(=O)=O)cc(S(N)(=O)=O)c(Cl)c1Cl)[C@H]1CC[C@H]2[C@@H]3[C@@H](O)C[C@@H]4C[C@H](O)CC[C@]4(C)[C@H]3CC[C@@]21C	Ki	'='	10.0	nM	8.00			UO_0000065	11.52	0.25	3.37	4.21	False	CHEMBL658043	Inhibitory activity against human recombinant carbonic anhydrase II (CA2)	B	BAO_0000357	single protein format						CHEMBL205	Carbonic anhydrase II	Homo sapiens	SINGLE PROTEIN	CHEMBL1135136	1	Scientific Literature	Bioorg. Med. Chem. Lett.	2002
CHEMBL3138150		0	644.30	2	5.01	4L	C[C@H](CCC(=O)Nc1cc(Cl)c(S(N)(=O)=O)cc1S(N)(=O)=O)[C@H]1CC[C@H]2[C@@H]3CC[C@@H]4C[C@H](O)CC[C@]4(C)[C@H]3CC[C@@]21C	Ki	'='	54.0	nM	7.27			UO_0000065	11.28	0.24	2.26	4.28	False	CHEMBL658043	Inhibitory activity against human recombinant carbonic anhydrase II (CA2)	B	BAO_0000357	single protein format						CHEMBL205	Carbonic anhydrase II	Homo sapiens	SINGLE PROTEIN	CHEMBL1135136	1	Scientific Literature	Bioorg. Med. Chem. Lett.	2002
CHEMBL280071		0	351.34	0	0.29	21B	NS(=O)(=O)c1ccc(CONC(=O)c2cccc(C(=O)O)n2)cc1	Ki	'='	20.0	nM	7.70			UO_0000065	21.91	0.44	7.41	5.18	False	CHEMBL657149	Inhibitory activity against human recombinant carbonic anhydrase II	B	BAO_0000357	single protein format						CHEMBL205	Carbonic anhydrase II	Homo sapiens	SINGLE PROTEIN	CHEMBL1132301	1	Scientific Literature	J. Med. Chem.	1999
CHEMBL68253	SULFAMATE	0	97.09	0	-1.25	sulfamic acid	NS(=O)(=O)O	Ki	'='	390000.0	nM		Outside typical range		UO_0000065					True	CHEMBL2388688	Inhibition of human carbonic anhydrase-2 preincubated for 15 mins by stopped-flow CO2 hydration assay	B	BAO_0000357	single protein format	Homo sapiens					CHEMBL205	Carbonic anhydrase II	Homo sapiens	SINGLE PROTEIN	CHEMBL2385061	1	Scientific Literature	Bioorg. Med. Chem.	2013
CHEMBL2207072	SODIUM ISOTHIOCYANATE	0	81.08	0	0.67	Table 2, R6C1	[N-]=C=S.[Na+]	Ki	'='	1600000.0	nM		Outside typical range		UO_0000065					True	CHEMBL2406403	Inhibition of human recombinant CA2 by CO2 hydration assay	B	BAO_0000357	single protein format	Homo sapiens					CHEMBL205	Carbonic anhydrase II	Homo sapiens	SINGLE PROTEIN	CHEMBL2401680	1	Scientific Literature	Bioorg. Med. Chem. Lett.	2013
CHEMBL20	ACETAZOLAMIDE	4	222.25	0	-0.86	AZA, acetazolamide	CC(=O)Nc1nnc(S(N)(=O)=O)s1	Ki	'='	12.0	nM	7.92			UO_0000065	35.64	0.83	8.78	6.89	True	CHEMBL2406403	Inhibition of human recombinant CA2 by CO2 hydration assay	B	BAO_0000357	single protein format	Homo sapiens					CHEMBL205	Carbonic anhydrase II	Homo sapiens	SINGLE PROTEIN	CHEMBL2401680	1	Scientific Literature	Bioorg. Med. Chem. Lett.	2013
CHEMBL2392423		0	335.41	0	1.46	1	NS(=O)(=O)c1ccc(NC(=S)NC(=O)c2ccccc2)cc1	IC50	'='	60.93	nM	7.21			UO_0000065	21.51	0.45	5.76	7.12	False	CHEMBL2394010	Inhibition of full length carbonic anhydrase-2 in human erythrocytes	B	BAO_0000219	cell-based format	Homo sapiens					CHEMBL205	Carbonic anhydrase II	Homo sapiens	SINGLE PROTEIN	CHEMBL2390891	1	Scientific Literature	Bioorg. Med. Chem. Lett.	2013
CHEMBL283097		0	256.33	0	1.46	13	CCCCC(=O)Nc1ccc(S(N)(=O)=O)cc1	Ki	'='	214.0	nM	6.67			UO_0000065	26.02	0.54	5.21	7.47	True	CHEMBL658039	Inhibition of human cytosolic isozyme Carbonic anhydrase II at 20 degree C	B	BAO_0000357	single protein format						CHEMBL205	Carbonic anhydrase II	Homo sapiens	SINGLE PROTEIN	CHEMBL1149322	1	Scientific Literature	J. Med. Chem.	2004
CHEMBL1214193		0	160.26	0	-1.53	6	NCCNCCCNCCN	Ki	'='	48000.0	nM	4.32			UO_0000065	26.95	0.54	5.85	5.68	False	CHEMBL1217102	Inhibition of human carbonic anhydrase 9 by stopped flow CO2 hydration method	B	BAO_0000357	single protein format	Homo sapiens					CHEMBL3594	Carbonic anhydrase IX	Homo sapiens	SINGLE PROTEIN	CHEMBL1212818	1	Scientific Literature	J. Med. Chem.	2010
CHEMBL537	HYDROQUINONE	4	110.11	0	1.10	4	Oc1ccc(O)cc1	Ki	'='	90.0	nM	7.05			UO_0000065	63.99	1.20	5.95	17.41	False	CHEMBL991856	Inhibition of human carbonic anhydrase 2 by stopped-flow CO2 hydration assay	B	BAO_0000357	single protein format	Homo sapiens					CHEMBL205	Carbonic anhydrase II	Homo sapiens	SINGLE PROTEIN	CHEMBL1155782	1	Scientific Literature	Bioorg. Med. Chem.	2008
CHEMBL1209038		0	342.45	0	1.34	4	NS(=O)(=O)c1nnc(NC(=O)C23CC4CC(CC(C4)C2)C3)s1	Ki	'='	11.0	nM	7.96			UO_0000065	23.24	0.49	6.62	6.92	False	CHEMBL1211823	Inhibition of human recombinant carbonic anhydrase 2 after 15 mins by stopped-flow CO2 hydration assay	B	BAO_0000357	single protein format	Homo sapiens					CHEMBL205	Carbonic anhydrase II	Homo sapiens	SINGLE PROTEIN	CHEMBL1208748	1	Scientific Literature	Bioorg. Med. Chem. Lett.	2010
CHEMBL419	MAFENIDE	4	186.24	0	-0.21	5	NCc1ccc(S(N)(=O)=O)cc1	Ki	'='	103.0	nM	6.99			UO_0000065	37.52	0.80	7.20	8.11	True	CHEMBL1031356	Inhibition of human recombinant carbonic anhydrase 9 catalytic domain by stopped flow CO2 hydrase assay	B	BAO_0000357	single protein format	Homo sapiens					CHEMBL3594	Carbonic anhydrase IX	Homo sapiens	SINGLE PROTEIN	CHEMBL1143395	1	Scientific Literature	J. Med. Chem.	2009
CHEMBL268177		0	298.11	0	0.52	10	Nc1ccc(S(N)(=O)=O)cc1I	Ki	'='	70.0	nM	7.16			UO_0000065	24.00	0.81	6.63	8.30	True	CHEMBL1031354	Inhibition of human recombinant carbonic anhydrase 2 by stopped flow CO2 hydrase assay	B	BAO_0000357	single protein format	Homo sapiens					CHEMBL205	Carbonic anhydrase II	Homo sapiens	SINGLE PROTEIN	CHEMBL1143395	1	Scientific Literature	J. Med. Chem.	2009
CHEMBL19	METHAZOLAMIDE	4	236.28	0	-1.42	MZA	CC(=O)/N=c1/sc(S(N)(=O)=O)nn1C	Ki	'='	27.0	nM	7.57			UO_0000065	32.03	0.74	8.99	7.05	True	CHEMBL1031356	Inhibition of human recombinant carbonic anhydrase 9 catalytic domain by stopped flow CO2 hydrase assay	B	BAO_0000357	single protein format	Homo sapiens					CHEMBL3594	Carbonic anhydrase IX	Homo sapiens	SINGLE PROTEIN	CHEMBL1143395	1	Scientific Literature	J. Med. Chem.	2009
CHEMBL18	ETHOXZOLAMIDE	4	258.32	0	1.34	EZA	CCOc1ccc2nc(S(N)(=O)=O)sc2c1	Ki	'='	8.0	nM	8.10			UO_0000065	31.34	0.69	6.76	9.84	True	CHEMBL1031354	Inhibition of human recombinant carbonic anhydrase 2 by stopped flow CO2 hydrase assay	B	BAO_0000357	single protein format	Homo sapiens					CHEMBL205	Carbonic anhydrase II	Homo sapiens	SINGLE PROTEIN	CHEMBL1143395	1	Scientific Literature	J. Med. Chem.	2009
CHEMBL23744		0	358.38	0	1.37	30	NS(=O)(=O)c1ccc(CNC(=O)c2cc3ccccc3oc2=O)cc1	Ki	'='	12.0	nM	7.92			UO_0000065	22.10	0.43	6.55	6.63	False	CHEMBL658039	Inhibition of human cytosolic isozyme Carbonic anhydrase II at 20 degree C	B	BAO_0000357	single protein format						CHEMBL205	Carbonic anhydrase II	Homo sapiens	SINGLE PROTEIN	CHEMBL1149322	1	Scientific Literature	J. Med. Chem.	2004
CHEMBL1241532		0	351.34	0	0.36	16	COC(=O)Nc1ccccc1C(=O)n1ccc(=O)c(S(N)(=O)=O)c1	Ki	'='	102.0	nM	6.99			UO_0000065	19.90	0.40	6.63	5.08	False	CHEMBL1246741	Inhibition of human cloned CA2 after 15 mins by stopped-flow CO2 hydration assay	B	BAO_0000357	single protein format	Homo sapiens					CHEMBL205	Carbonic anhydrase II	Homo sapiens	SINGLE PROTEIN	CHEMBL1240418	1	Scientific Literature	Eur. J. Med. Chem.	2010
CHEMBL1242792		0	337.31	0	0.29	8	NS(=O)(=O)c1cn(CC(=O)c2ccc([N+](=O)[O-])cc2)ccc1=O	Ki	'='	106.0	nM	6.97			UO_0000065	20.68	0.41	6.68	4.90	False	CHEMBL1246741	Inhibition of human cloned CA2 after 15 mins by stopped-flow CO2 hydration assay	B	BAO_0000357	single protein format	Homo sapiens					CHEMBL205	Carbonic anhydrase II	Homo sapiens	SINGLE PROTEIN	CHEMBL1240418	1	Scientific Literature	Eur. J. Med. Chem.	2010
CHEMBL1242704		0	326.76	0	1.03	5	NS(=O)(=O)c1cn(CC(=O)c2ccc(Cl)cc2)ccc1=O	Ki	'='	112.0	nM	6.95			UO_0000065	21.27	0.45	5.92	7.00	False	CHEMBL1246741	Inhibition of human cloned CA2 after 15 mins by stopped-flow CO2 hydration assay	B	BAO_0000357	single protein format	Homo sapiens					CHEMBL205	Carbonic anhydrase II	Homo sapiens	SINGLE PROTEIN	CHEMBL1240418	1	Scientific Literature	Eur. J. Med. Chem.	2010
CHEMBL1242890		0	330.35	0	-1.47	13	NS(=O)(=O)c1cnccc1-n1ccc(=O)c(S(N)(=O)=O)c1	Ki	'='	5.2	nM	8.28			UO_0000065	25.08	0.54	9.75	5.34	True	CHEMBL1246742	Inhibition of human cloned catalytic domain of CA9 after 15 mins by stopped-flow CO2 hydration assay	B	BAO_0000357	single protein format	Homo sapiens					CHEMBL3594	Carbonic anhydrase IX	Homo sapiens	SINGLE PROTEIN	CHEMBL1240418	1	Scientific Literature	Eur. J. Med. Chem.	2010
CHEMBL1242889		0	340.27	0	0.30	11	NS(=O)(=O)c1cn(-c2ccc([N+](=O)[O-])cc2[N+](=O)[O-])ccc1=O	Ki	'='	5.8	nM	8.24			UO_0000065	24.21	0.49	7.94	4.89	False	CHEMBL1246742	Inhibition of human cloned catalytic domain of CA9 after 15 mins by stopped-flow CO2 hydration assay	B	BAO_0000357	single protein format	Homo sapiens					CHEMBL3594	Carbonic anhydrase IX	Homo sapiens	SINGLE PROTEIN	CHEMBL1240418	1	Scientific Literature	Eur. J. Med. Chem.	2010
CHEMBL1242706		0	361.21	0	1.69	7	NS(=O)(=O)c1cn(CC(=O)c2ccc(Cl)c(Cl)c2)ccc1=O	Ki	'='	8.6	nM	8.07			UO_0000065	22.33	0.50	6.38	8.13	False	CHEMBL1246742	Inhibition of human cloned catalytic domain of CA9 after 15 mins by stopped-flow CO2 hydration assay	B	BAO_0000357	single protein format	Homo sapiens					CHEMBL3594	Carbonic anhydrase IX	Homo sapiens	SINGLE PROTEIN	CHEMBL1240418	1	Scientific Literature	Eur. J. Med. Chem.	2010
CHEMBL1242891		0	337.27	0	-0.07	14	NS(=O)(=O)c1cn(-c2ccc([N+](=O)[O-])c3nonc23)ccc1=O	Ki	'='	56.0	nM	7.25			UO_0000065	21.50	0.43	7.32	4.42	False	CHEMBL1246741	Inhibition of human cloned CA2 after 15 mins by stopped-flow CO2 hydration assay	B	BAO_0000357	single protein format	Homo sapiens					CHEMBL205	Carbonic anhydrase II	Homo sapiens	SINGLE PROTEIN	CHEMBL1240418	1	Scientific Literature	Eur. J. Med. Chem.	2010
CHEMBL1242793		0	337.31	0	0.29	9	NS(=O)(=O)c1cn(CC(=O)c2cccc([N+](=O)[O-])c2)ccc1=O	Ki	'='	105.0	nM	6.98			UO_0000065	20.69	0.41	6.69	4.90	False	CHEMBL1246741	Inhibition of human cloned CA2 after 15 mins by stopped-flow CO2 hydration assay	B	BAO_0000357	single protein format	Homo sapiens					CHEMBL205	Carbonic anhydrase II	Homo sapiens	SINGLE PROTEIN	CHEMBL1240418	1	Scientific Literature	Eur. J. Med. Chem.	2010
CHEMBL17	DICHLORPHENAMIDE	4	305.16	0	0.29	DCP	NS(=O)(=O)c1cc(Cl)c(Cl)c(S(N)(=O)=O)c1	Ki	'='	50.0	nM	7.30			UO_0000065	23.93	0.62	7.01	6.07	True	CHEMBL1246743	Inhibition of human cloned catalytic domain of CA12 after 15 mins by stopped-flow CO2 hydration assay	B	BAO_0000357	single protein format	Homo sapiens					CHEMBL3242	Carbonic anhydrase XII	Homo sapiens	SINGLE PROTEIN	CHEMBL1240418	1	Scientific Literature	Eur. J. Med. Chem.	2010
CHEMBL1240620		0	292.28	0	-0.85	15	NS(=O)(=O)c1cn(-c2ncnc3[nH]cnc23)ccc1=O	Ki	'='	113.0	nM	6.95			UO_0000065	23.77	0.47	7.80	5.08	False	CHEMBL1246743	Inhibition of human cloned catalytic domain of CA12 after 15 mins by stopped-flow CO2 hydration assay	B	BAO_0000357	single protein format	Homo sapiens					CHEMBL3242	Carbonic anhydrase XII	Homo sapiens	SINGLE PROTEIN	CHEMBL1240418	1	Scientific Literature	Eur. J. Med. Chem.	2010
CHEMBL21485	PHENYLBORONIC ACID	0	121.93			phenylboronic acid	OB(O)c1ccccc1	Ki	'='	800000.0	nM		Outside typical range		UO_0000065					False	CHEMBL924947	Inhibition of human recombinant catalytic domain CA12	B	BAO_0000357	single protein format	Homo sapiens					CHEMBL3242	Carbonic anhydrase XII	Homo sapiens	SINGLE PROTEIN	CHEMBL1140609	1	Scientific Literature	Bioorg. Med. Chem. Lett.	2007
CHEMBL51668		0	383.45	0	-0.05	SPESB	NS(=O)(=O)c1ccc(CCNC(=O)c2ccc(S(N)(=O)=O)cc2)cc1	Ki	'='	18.0	nM	7.75			UO_0000065	20.20	0.42	7.79	5.18	False	CHEMBL1251876	Inhibition of human recombinant carbonic anhydrase 9 after 15 mins by stopped flow CO2 hydration assay	B	BAO_0000357	single protein format	Homo sapiens					CHEMBL3594	Carbonic anhydrase IX	Homo sapiens	SINGLE PROTEIN	CHEMBL1250432	1	Scientific Literature	Bioorg. Med. Chem.	2010
CHEMBL574	P-TOLUENESULFONAMIDE	0	171.22	0	0.64	4	Cc1ccc(S(N)(=O)=O)cc1	Ki	'='	320.0	nM	6.50			UO_0000065	37.93	0.81	5.85	10.80	True	CHEMBL1015322	Inhibition of human recombinant carbonic anhydrase 2 by stopped flow CO2 hydration method	B	BAO_0000357	single protein format	Homo sapiens					CHEMBL205	Carbonic anhydrase II	Homo sapiens	SINGLE PROTEIN	CHEMBL1153421	1	Scientific Literature	J. Med. Chem.	2009
CHEMBL6633		0	265.30	0	0.45	18	Nc1nccc(Nc2ccc(S(N)(=O)=O)cc2)n1	Ki	'='	33.0	nM	7.48			UO_0000065	28.20	0.57	7.03	6.03	True	CHEMBL1015322	Inhibition of human recombinant carbonic anhydrase 2 by stopped flow CO2 hydration method	B	BAO_0000357	single protein format	Homo sapiens					CHEMBL205	Carbonic anhydrase II	Homo sapiens	SINGLE PROTEIN	CHEMBL1153421	1	Scientific Literature	J. Med. Chem.	2009
CHEMBL73962	BENZOLAMIDE	0	320.38	0	-0.01	BZA	NS(=O)(=O)c1nnc(NS(=O)(=O)c2ccccc2)s1	Ki	'='	9.0	nM	8.05			UO_0000065	25.11	0.58	8.06	6.09	True	CHEMBL1015322	Inhibition of human recombinant carbonic anhydrase 2 by stopped flow CO2 hydration method	B	BAO_0000357	single protein format	Homo sapiens					CHEMBL205	Carbonic anhydrase II	Homo sapiens	SINGLE PROTEIN	CHEMBL1153421	1	Scientific Literature	J. Med. Chem.	2009
CHEMBL865	VALDECOXIB	4	314.37	0	2.96	VLX	Cc1onc(-c2ccccc2)c1-c1ccc(S(N)(=O)=O)cc1	Ki	'='	43.0	nM	7.37			UO_0000065	23.43	0.46	4.41	8.55	True	CHEMBL1015322	Inhibition of human recombinant carbonic anhydrase 2 by stopped flow CO2 hydration method	B	BAO_0000357	single protein format	Homo sapiens					CHEMBL205	Carbonic anhydrase II	Homo sapiens	SINGLE PROTEIN	CHEMBL1153421	1	Scientific Literature	J. Med. Chem.	2009
CHEMBL3137761		0	570.78	1	2.50	1M	C[C@H](CCC(=O)Nc1nnc(S(N)(=O)=O)s1)[C@H]1CC[C@H]2[C@H]3[C@H](C[C@H](O)[C@@]21C)[C@@]1(C)CC[C@@H](O)C[C@H]1C[C@H]3O	Ki	'='	50.0	nM	7.30			UO_0000065	12.79	0.26	4.80	4.15	False	CHEMBL658043	Inhibitory activity against human recombinant carbonic anhydrase II (CA2)	B	BAO_0000357	single protein format						CHEMBL205	Carbonic anhydrase II	Homo sapiens	SINGLE PROTEIN	CHEMBL1135136	1	Scientific Literature	Bioorg. Med. Chem. Lett.	2002
CHEMBL466647		0	393.42	0	1.76	1h	COc1cc2c(cc1OC)C(c1ccc([N+](=O)[O-])cc1)N(S(N)(=O)=O)CC2	Ki	'='	600.0	nM	6.22			UO_0000065	15.81	0.31	4.46	4.98	False	CHEMBL972471	Inhibition of human recombinant full length carbonic anhydrase 2 by stopped flow CO2 hydration method	B	BAO_0000357	single protein format	Homo sapiens					CHEMBL205	Carbonic anhydrase II	Homo sapiens	SINGLE PROTEIN	CHEMBL1136887	1	Scientific Literature	Bioorg. Med. Chem.	2009
CHEMBL466647		0	393.42	0	1.76	1h	COc1cc2c(cc1OC)C(c1ccc([N+](=O)[O-])cc1)N(S(N)(=O)=O)CC2	Ki	'='	480.0	nM	6.32			UO_0000065	16.06	0.32	4.56	5.06	False	CHEMBL972470	Inhibition of human recombinant carbonic anhydrase 9 catalytic domain by stopped flow CO2 hydration method	B	BAO_0000357	single protein format	Homo sapiens					CHEMBL3594	Carbonic anhydrase IX	Homo sapiens	SINGLE PROTEIN	CHEMBL1136887	1	Scientific Literature	Bioorg. Med. Chem.	2009
CHEMBL511554		0	363.44	0	1.44	1i	COc1cc2c(cc1OC)C(c1cccc(N)c1)N(S(N)(=O)=O)CC2	Ki	'='	8130.0	nM	5.09			UO_0000065	14.00	0.28	3.65	4.72	False	CHEMBL972470	Inhibition of human recombinant carbonic anhydrase 9 catalytic domain by stopped flow CO2 hydration method	B	BAO_0000357	single protein format	Homo sapiens					CHEMBL3594	Carbonic anhydrase IX	Homo sapiens	SINGLE PROTEIN	CHEMBL1136887	1	Scientific Literature	Bioorg. Med. Chem.	2009
CHEMBL558877		0	334.40	0	1.36	3A	NS(=O)(=O)c1ccc(CCNCc2cccc(C(=O)O)c2)cc1	Ki	'='	57.0	nM	7.24			UO_0000065	21.66	0.43	5.88	6.62	False	CHEMBL1034441	Inhibition of human erythrocytes carbonic anhydrase 2 by CO2 hydration assay	B	BAO_0000019	assay format	Homo sapiens					CHEMBL205	Carbonic anhydrase II	Homo sapiens	SINGLE PROTEIN	CHEMBL1158472	1	Scientific Literature	J. Med. Chem.	2009
CHEMBL20	ACETAZOLAMIDE	4	222.25	0	-0.86	AZA	CC(=O)Nc1nnc(S(N)(=O)=O)s1	Ki	'='	12.0	nM	7.92			UO_0000065	35.64	0.83	8.78	6.89	True	CHEMBL1034441	Inhibition of human erythrocytes carbonic anhydrase 2 by CO2 hydration assay	B	BAO_0000019	assay format	Homo sapiens					CHEMBL205	Carbonic anhydrase II	Homo sapiens	SINGLE PROTEIN	CHEMBL1158472	1	Scientific Literature	J. Med. Chem.	2009
CHEMBL541253		0	172.20	0	1.24	p-toluenesulfonate	Cc1ccc(S(=O)(=O)O)cc1	Ki	'='	460000.0	nM		Outside typical range		UO_0000065					False	CHEMBL1034442	Binding affinity to human carbonic anhydrase 2	B	BAO_0000357	single protein format	Homo sapiens					CHEMBL205	Carbonic anhydrase II	Homo sapiens	SINGLE PROTEIN	CHEMBL1158472	1	Scientific Literature	J. Med. Chem.	2009
CHEMBL478669		0	403.42	0	1.13	4	COc1ccc2c(CC(=O)NNc3ccc(S(N)(=O)=O)cc3)cc(=O)oc2c1	Ki	'='	12.0	nM	7.92			UO_0000065	19.63	0.39	6.79	5.63	False	CHEMBL1177457	Inhibition of human recombinant cytosolic carbonic anhydrase 2 preincubated for 15 mins by CO2 hydration method	B	BAO_0000357	single protein format	Homo sapiens					CHEMBL205	Carbonic anhydrase II	Homo sapiens	SINGLE PROTEIN	CHEMBL1177692	1	Scientific Literature	Bioorg. Med. Chem.	2010
CHEMBL1204135	SEZOLAMIDE HYDROCHLORIDE	0	374.94	0	0.86	8 (MK-927)	CC(C)CN[C@H]1CCS(=O)(=O)c2sc(S(N)(=O)=O)cc21.Cl	Ki	'='	0.7	nM	9.15			UO_0000065	27.05	0.63	8.29	8.61	False	CHEMBL658943	The equilibrium dissociation constant of the inhibitor-enzyme complex of human Carbonic anhydrase II	B	BAO_0000357	single protein format						CHEMBL205	Carbonic anhydrase II	Homo sapiens	SINGLE PROTEIN	CHEMBL1124372	1	Scientific Literature	J. Med. Chem.	1989
CHEMBL265674		0	180.21	0	-1.23	1	Nc1nnc(S(N)(=O)=O)s1	Ki	'='	34.0	nM	7.47			UO_0000065	41.44	1.02	8.70	6.67	False	CHEMBL1211831	Inhibition of human recombinant carbonic anhydrase 12 after 15 mins by stopped-flow CO2 hydration assay	B	BAO_0000357	single protein format	Homo sapiens					CHEMBL3242	Carbonic anhydrase XII	Homo sapiens	SINGLE PROTEIN	CHEMBL1208748	1	Scientific Literature	Bioorg. Med. Chem. Lett.	2010
CHEMBL79472		0	413.52	0	2.88	13	CC(C)(C)C(=O)Nc1c(OC(=O)C(C)(C)C)ccc2nc(S(N)(=O)=O)sc12	IC50	'='	32.0	nM	7.50			UO_0000065	18.12	0.38	4.61	5.83	False	CHEMBL656574	In vitro inhibition of human Carbonic Anhydrase II	B	BAO_0000357	single protein format						CHEMBL205	Carbonic anhydrase II	Homo sapiens	SINGLE PROTEIN	CHEMBL1124628	1	Scientific Literature	J. Med. Chem.	1989
CHEMBL32165		0	669.52	2	-0.36	4H2	NS(=O)(=O)c1ccc(NC(=O)CN(CCN(CC(=O)O)CC(=O)Nc2ccc(S(N)(=O)=O)cc2Cl)CC(=O)O)c(Cl)c1	Ki	'='	31.0	nM	7.51			UO_0000065	11.21	0.24	7.87	2.89	False	CHEMBL658042	Inhibitory activity against Human carbonic anhydrase II	B	BAO_0000357	single protein format						CHEMBL205	Carbonic anhydrase II	Homo sapiens	SINGLE PROTEIN	CHEMBL1135903	1	Scientific Literature	J. Med. Chem.	2002
CHEMBL7204		0	187.22	0	-0.38	4	NNc1ccc(S(N)(=O)=O)cc1	Ki	'='	320.0	nM	6.50			UO_0000065	34.69	0.74	6.87	6.61	True	CHEMBL657153	Inhibitory activity against human recombinant carbonic anhydrase II (CA2)	B	BAO_0000357	single protein format						CHEMBL205	Carbonic anhydrase II	Homo sapiens	SINGLE PROTEIN	CHEMBL1132382	1	Scientific Literature	J. Med. Chem.	1999
CHEMBL178403		0	340.41	0	2.20	A2	NS(=O)(=O)c1ccc(N/C(S)=N/Nc2ccccc2F)cc1	Ki	'='	7.0	nM	8.15			UO_0000065	23.96	0.51	5.95	8.44	False	CHEMBL841779	Inhibitory activity against human carbonic anhydrase II	B	BAO_0000357	single protein format	Homo sapiens					CHEMBL205	Carbonic anhydrase II	Homo sapiens	SINGLE PROTEIN	CHEMBL1142789	1	Scientific Literature	Bioorg. Med. Chem. Lett.	2005
CHEMBL18	ETHOXZOLAMIDE	4	258.32	0	1.34	EZA 24	CCOc1ccc2nc(S(N)(=O)=O)sc2c1	Ki	'='	34.0	nM	7.47			UO_0000065	28.91	0.64	6.13	9.08	True	CHEMBL829822	Inhibitory constant against catalytic domain of human carbonic anhydrase IX	B	BAO_0000357	single protein format	Homo sapiens					CHEMBL3594	Carbonic anhydrase IX	Homo sapiens	SINGLE PROTEIN	CHEMBL1142790	1	Scientific Literature	Bioorg. Med. Chem. Lett.	2005
CHEMBL427312		0	337.41	0	-1.27	15	Nc1ccc(S(=O)(=O)NC2NN=C(S(N)(=O)=O)S2)cc1	Ki	'='	2.0	nM	8.70			UO_0000065	25.78	0.59	9.97	5.55	False	CHEMBL828932	Ki value against human carbonic anhydrase II	B	BAO_0000357	single protein format	Homo sapiens					CHEMBL205	Carbonic anhydrase II	Homo sapiens	SINGLE PROTEIN	CHEMBL1141985	1	Scientific Literature	Bioorg. Med. Chem. Lett.	2005
CHEMBL7146		0	355.44	0	0.44	17	Nc1ccc(S(=O)(=O)NCCc2ccc(S(N)(=O)=O)cc2)cc1	Ki	'='	50.0	nM	7.30			UO_0000065	20.54	0.43	6.86	5.52	True	CHEMBL828932	Ki value against human carbonic anhydrase II	B	BAO_0000357	single protein format	Homo sapiens					CHEMBL205	Carbonic anhydrase II	Homo sapiens	SINGLE PROTEIN	CHEMBL1141985	1	Scientific Literature	Bioorg. Med. Chem. Lett.	2005
CHEMBL123233		0	230.25	0	0.31	63	CC(=O)Nc1ccc(S(=O)(=O)NO)cc1	Ki	'='	29.0	nM	7.54			UO_0000065	32.74	0.69	7.23	7.89	False	CHEMBL657151	Inhibitory activity against human isoenzyme Carbonic anhydrase II	B	BAO_0000357	single protein format						CHEMBL205	Carbonic anhydrase II	Homo sapiens	SINGLE PROTEIN	CHEMBL1133677	1	Scientific Literature	J. Med. Chem.	2000
CHEMBL286831		0	628.09	2	1.08	7L	NS(=O)(=O)c1cc(S(N)(=O)=O)c(NC(=O)CN(CCN(CC(=O)O)c2ccccc2O)c2ccccc2O)cc1Cl	Ki	'='	65.0	nM	7.19			UO_0000065	11.44	0.24	6.11	3.08	False	CHEMBL658042	Inhibitory activity against Human carbonic anhydrase II	B	BAO_0000357	single protein format						CHEMBL205	Carbonic anhydrase II	Homo sapiens	SINGLE PROTEIN	CHEMBL1135903	1	Scientific Literature	J. Med. Chem.	2002
CHEMBL122749		0	342.79	0	-1.47	A12	NCC(=O)Nc1cc(Cl)c(S(N)(=O)=O)cc1S(N)(=O)=O	Ki	'='	10.0	nM	8.00			UO_0000065	23.34	0.55	9.47	4.56	False	CHEMBL657153	Inhibitory activity against human recombinant carbonic anhydrase II (CA2)	B	BAO_0000357	single protein format						CHEMBL205	Carbonic anhydrase II	Homo sapiens	SINGLE PROTEIN	CHEMBL1132382	1	Scientific Literature	J. Med. Chem.	1999
CHEMBL35474		0	305.29	0	-0.91	1G	NS(=O)(=O)c1ccc(NC(=O)CNCC(=O)O)c(F)c1	Ki	'='	54.0	nM	7.27			UO_0000065	23.81	0.50	8.18	5.24	False	CHEMBL658042	Inhibitory activity against Human carbonic anhydrase II	B	BAO_0000357	single protein format						CHEMBL205	Carbonic anhydrase II	Homo sapiens	SINGLE PROTEIN	CHEMBL1135903	1	Scientific Literature	J. Med. Chem.	2002
CHEMBL6853		0	190.20	0	0.06	G	Nc1ccc(S(N)(=O)=O)cc1F	Ki	'='	60.0	nM	7.22			UO_0000065	37.97	0.82	7.16	8.38	True	CHEMBL658042	Inhibitory activity against Human carbonic anhydrase II	B	BAO_0000357	single protein format						CHEMBL205	Carbonic anhydrase II	Homo sapiens	SINGLE PROTEIN	CHEMBL1135903	1	Scientific Literature	J. Med. Chem.	2002
CHEMBL218490	DORZOLAMIDE	4	324.45	0	0.61	trans S,S (table 5)	CCN[C@H]1C[C@H](C)S(=O)(=O)c2sc(S(N)(=O)=O)cc21	Ki	'='	0.37	nM	9.43			UO_0000065	29.07	0.68	8.82	8.87	True	CHEMBL872425	Compound was evaluated for the affinity towards Human Carbonic anhydrase II (HCA II)	B	BAO_0000357	single protein format						CHEMBL205	Carbonic anhydrase II	Homo sapiens	SINGLE PROTEIN	CHEMBL1127692	1	Scientific Literature	J. Med. Chem.	1994
CHEMBL166686		0	251.10	0	1.06	15	NS(=O)(=O)Nc1ccc(Br)cc1	Ki	'='	21.0	nM	7.68			UO_0000065	30.58	0.87	6.62	10.64	False	CHEMBL658045	Inhibitory activity against human cloned isoenzyme carbonic anhydrase II (hCA II), by esterase method.	B	BAO_0000357	single protein format						CHEMBL205	Carbonic anhydrase II	Homo sapiens	SINGLE PROTEIN	CHEMBL1136615	1	Scientific Literature	Bioorg. Med. Chem. Lett.	2003
CHEMBL282266		0	288.31	0	-0.54	36	Cn1nc(S(N)(=O)=O)s/c1=N/C(=O)c1ccco1	Ki	'='	6.0	nM	8.22			UO_0000065	28.52	0.62	8.76	6.82	False	CHEMBL658039	Inhibition of human cytosolic isozyme Carbonic anhydrase II at 20 degree C	B	BAO_0000357	single protein format						CHEMBL205	Carbonic anhydrase II	Homo sapiens	SINGLE PROTEIN	CHEMBL1149322	1	Scientific Literature	J. Med. Chem.	2004
CHEMBL286004		0	382.34	0	1.88	35	NS(=O)(=O)c1nnc(NC(=O)CCCCC(F)(F)C(F)(F)F)s1	Ki	'='	2.0	nM	8.70			UO_0000065	22.75	0.52	6.82	7.56	False	CHEMBL658039	Inhibition of human cytosolic isozyme Carbonic anhydrase II at 20 degree C	B	BAO_0000357	single protein format						CHEMBL205	Carbonic anhydrase II	Homo sapiens	SINGLE PROTEIN	CHEMBL1149322	1	Scientific Literature	J. Med. Chem.	2004
CHEMBL306195		0	330.00	0	1.44	12	Nc1c(Br)cc(S(N)(=O)=O)cc1Br	Ki	'='	68.0	nM	7.17			UO_0000065	21.72	0.75	5.73	8.32	False	CHEMBL657042	Inhibition constant determined against catalytic domain of human cloned carbonic anhydrase IX	B	BAO_0000357	single protein format						CHEMBL3594	Carbonic anhydrase IX	Homo sapiens	SINGLE PROTEIN	CHEMBL1144995	1	Scientific Literature	J. Med. Chem.	2003
CHEMBL268439		0	335.39	0	-0.43	17a	Nc1ccc(S(=O)(=O)Nc2nnc(S(N)(=O)=O)s2)cc1	Ki	'='	2.1	nM	8.68			UO_0000065	25.87	0.59	9.11	5.49	True	CHEMBL657145	Inhibition constant (Ki) against human cloned carbonic anhydrase II (CAH)	B	BAO_0000357	single protein format						CHEMBL205	Carbonic anhydrase II	Homo sapiens	SINGLE PROTEIN	CHEMBL1144995	1	Scientific Literature	J. Med. Chem.	2003
CHEMBL141753		0	511.37	1	3.11	B21	NS(=O)(=O)c1nc2ccc(NS(=O)(=O)C(F)(F)C(F)(F)C(F)(F)C(F)(F)F)cc2s1	Ki	'='	0.5	nM	9.30			UO_0000065	18.19	0.42	6.19	7.80	False	CHEMBL657194	Inhibition of human recombinant carbonic anhydrase II (CA2)	B	BAO_0000357	single protein format						CHEMBL205	Carbonic anhydrase II	Homo sapiens	SINGLE PROTEIN	CHEMBL1133531	1	Scientific Literature	J. Med. Chem.	2000
CHEMBL286449		0	729.79	3	-2.93	dtpa-E2	NS(=O)(=O)c1ccc(CNC(=O)CN(CCN(CCN(CC(=O)O)CC(=O)NCc2ccc(S(N)(=O)=O)cc2)CC(=O)O)CC(=O)O)cc1	Ki	'='	19.0	nM	7.72			UO_0000065	10.58	0.22	10.65	2.57	True	CHEMBL824220	Inhibition of cloned isozyme, human carbonic anhydrase II	B	BAO_0000357	single protein format						CHEMBL205	Carbonic anhydrase II	Homo sapiens	SINGLE PROTEIN	CHEMBL1134204	1	Scientific Literature	Bioorg. Med. Chem. Lett.	2001
CHEMBL1240574		0	231.23	0	-2.02	4	NC(=O)Cn1ccc(=O)c(S(N)(=O)=O)c1	Ki	'='	146.0	nM	6.84			UO_0000065	29.56	0.62	8.86	5.46	False	CHEMBL1246743	Inhibition of human cloned catalytic domain of CA12 after 15 mins by stopped-flow CO2 hydration assay	B	BAO_0000357	single protein format	Homo sapiens					CHEMBL3242	Carbonic anhydrase XII	Homo sapiens	SINGLE PROTEIN	CHEMBL1240418	1	Scientific Literature	Eur. J. Med. Chem.	2010
CHEMBL1242890		0	330.35	0	-1.47	13	NS(=O)(=O)c1cnccc1-n1ccc(=O)c(S(N)(=O)=O)c1	Ki	'='	8.7	nM	8.06			UO_0000065	24.40	0.52	9.53	5.19	True	CHEMBL1246743	Inhibition of human cloned catalytic domain of CA12 after 15 mins by stopped-flow CO2 hydration assay	B	BAO_0000357	single protein format	Homo sapiens					CHEMBL3242	Carbonic anhydrase XII	Homo sapiens	SINGLE PROTEIN	CHEMBL1240418	1	Scientific Literature	Eur. J. Med. Chem.	2010
CHEMBL1807496		0	426.40	1	-2.14	1	CC(=O)OC[C@H]1O[C@@H](NS(N)(=O)=O)[C@H](OC(C)=O)[C@@H](OC(C)=O)[C@@H]1OC(C)=O	Ki	'='	81.0	nM	7.09			UO_0000065	16.63	0.35	9.23	3.80	False	CHEMBL1809789	Inhibition of human recombinant cytosolic carbonic anhydrase 2-mediated CO2 hydration activity after 15 mins	B	BAO_0000357	single protein format	Homo sapiens					CHEMBL205	Carbonic anhydrase II	Homo sapiens	SINGLE PROTEIN	CHEMBL1806440	1	Scientific Literature	Bioorg. Med. Chem. Lett.	2011
CHEMBL1242889		0	340.27	0	0.30	11	NS(=O)(=O)c1cn(-c2ccc([N+](=O)[O-])cc2[N+](=O)[O-])ccc1=O	Ki	'='	97.0	nM	7.01			UO_0000065	20.61	0.42	6.71	4.16	False	CHEMBL1246741	Inhibition of human cloned CA2 after 15 mins by stopped-flow CO2 hydration assay	B	BAO_0000357	single protein format	Homo sapiens					CHEMBL205	Carbonic anhydrase II	Homo sapiens	SINGLE PROTEIN	CHEMBL1240418	1	Scientific Literature	Eur. J. Med. Chem.	2010
CHEMBL1242705		0	310.31	0	0.52	6	NS(=O)(=O)c1cn(CC(=O)c2ccc(F)cc2)ccc1=O	Ki	'='	108.0	nM	6.97			UO_0000065	22.45	0.45	6.45	7.02	False	CHEMBL1246741	Inhibition of human cloned CA2 after 15 mins by stopped-flow CO2 hydration assay	B	BAO_0000357	single protein format	Homo sapiens					CHEMBL205	Carbonic anhydrase II	Homo sapiens	SINGLE PROTEIN	CHEMBL1240418	1	Scientific Literature	Eur. J. Med. Chem.	2010
CHEMBL1254767		0	346.38	0	-0.16	1a	Nc1nc(N)c2nc(CNc3ccc(S(N)(=O)=O)cc3)cnc2n1	Ki	'='	4.5	nM	8.35			UO_0000065	24.10	0.47	8.51	4.75	False	CHEMBL1251875	Inhibition of human recombinant carbonic anhydrase 2 after 15 mins by stopped flow CO2 hydration assay	B	BAO_0000357	single protein format	Homo sapiens					CHEMBL205	Carbonic anhydrase II	Homo sapiens	SINGLE PROTEIN	CHEMBL1250432	1	Scientific Literature	Bioorg. Med. Chem.	2010
CHEMBL336455		0	416.35	0	1.51	C5	NS(=O)(=O)c1ccc(CNS(=O)(=O)c2c(F)c(F)c(F)c(F)c2F)cc1	Ki	'='	15.0	nM	7.82			UO_0000065	18.79	0.41	6.31	7.36	False	CHEMBL657194	Inhibition of human recombinant carbonic anhydrase II (CA2)	B	BAO_0000357	single protein format						CHEMBL205	Carbonic anhydrase II	Homo sapiens	SINGLE PROTEIN	CHEMBL1133531	1	Scientific Literature	J. Med. Chem.	2000
CHEMBL304757		0	432.28	0	0.47	19	Nc1c(F)cc(S(=O)(=O)Nc2nnc(S(N)(=O)=O)s2)cc1Br	Ki	'='	27.0	nM	7.57			UO_0000065	17.51	0.47	7.10	4.79	False	CHEMBL657042	Inhibition constant determined against catalytic domain of human cloned carbonic anhydrase IX	B	BAO_0000357	single protein format						CHEMBL3594	Carbonic anhydrase IX	Homo sapiens	SINGLE PROTEIN	CHEMBL1144995	1	Scientific Literature	J. Med. Chem.	2003
CHEMBL71611		0	387.83	0	0.36	18	Nc1c(F)cc(S(=O)(=O)Nc2nnc(S(N)(=O)=O)s2)cc1Cl	Ki	'='	40.0	nM	7.40			UO_0000065	19.08	0.46	7.04	4.68	False	CHEMBL657042	Inhibition constant determined against catalytic domain of human cloned carbonic anhydrase IX	B	BAO_0000357	single protein format						CHEMBL3594	Carbonic anhydrase IX	Homo sapiens	SINGLE PROTEIN	CHEMBL1144995	1	Scientific Literature	J. Med. Chem.	2003
CHEMBL1164966		0	213.26	0	0.33	23	C=CCNc1ccncc1S(N)(=O)=O	Ki	'='	16.9	nM	7.77			UO_0000065	36.44	0.76	7.44	9.14	False	CHEMBL1167309	Inhibition of human cloned carbonic anhydrase 12 catalytic domain preincubated for 15 mins by stopped flow CO2 hydration assay	B	BAO_0000357	single protein format	Homo sapiens					CHEMBL3242	Carbonic anhydrase XII	Homo sapiens	SINGLE PROTEIN	CHEMBL1165874	1	Scientific Literature	Eur. J. Med. Chem.	2010
CHEMBL1212954		0	594.59	1	4.38	15	CC(C)(C)OC(=O)N(CCCCN(CCCNC(=O)C(F)(F)F)C(=O)OC(C)(C)C)CCCNC(=O)C(F)(F)F	Ki	'='	175000.0	nM		Outside typical range		UO_0000065					False	CHEMBL1217103	Inhibition of human carbonic anhydrase 12 by stopped flow CO2 hydration method	B	BAO_0000357	single protein format	Homo sapiens					CHEMBL3242	Carbonic anhydrase XII	Homo sapiens	SINGLE PROTEIN	CHEMBL1212818	1	Scientific Literature	J. Med. Chem.	2010
CHEMBL1214249		0	352.28	0	-0.09	17	O=C(NCCNCCCNCCNC(=O)C(F)(F)F)C(F)(F)F	Ki	'='	117000.0	nM		Outside typical range		UO_0000065					False	CHEMBL1217102	Inhibition of human carbonic anhydrase 9 by stopped flow CO2 hydration method	B	BAO_0000357	single protein format	Homo sapiens					CHEMBL3594	Carbonic anhydrase IX	Homo sapiens	SINGLE PROTEIN	CHEMBL1212818	1	Scientific Literature	J. Med. Chem.	2010
CHEMBL77517	INDISULAM	2	385.85	0	2.27	IND	NS(=O)(=O)c1ccc(S(=O)(=O)Nc2cccc3c(Cl)c[nH]c23)cc1	Ki	'='	3.4	nM	8.47			UO_0000065	21.95	0.48	6.20	6.93	True	CHEMBL1167309	Inhibition of human cloned carbonic anhydrase 12 catalytic domain preincubated for 15 mins by stopped flow CO2 hydration assay	B	BAO_0000357	single protein format	Homo sapiens					CHEMBL3242	Carbonic anhydrase XII	Homo sapiens	SINGLE PROTEIN	CHEMBL1165874	1	Scientific Literature	Eur. J. Med. Chem.	2010
CHEMBL554854		0	374.94	0	1.00	7	CCCCNC1CCS(=O)(=O)c2sc(S(N)(=O)=O)cc21.Cl	IC50	'='	2.3	nM	8.64			UO_0000065	25.52	0.59	7.64	8.12	False	CHEMBL656567	50% inhibitory concentration against human carbonic anhydrase II (HCA II) after pre-incubation for 4 min at 37 degree C	B	BAO_0000357	single protein format						CHEMBL205	Carbonic anhydrase II	Homo sapiens	SINGLE PROTEIN	CHEMBL1124372	1	Scientific Literature	J. Med. Chem.	1989
CHEMBL554854		0	374.94	0	1.00	7	CCCCNC1CCS(=O)(=O)c2sc(S(N)(=O)=O)cc21.Cl	Ki	'='	1.8	nM	8.74			UO_0000065	25.84	0.60	7.74	8.22	False	CHEMBL658943	The equilibrium dissociation constant of the inhibitor-enzyme complex of human Carbonic anhydrase II	B	BAO_0000357	single protein format						CHEMBL205	Carbonic anhydrase II	Homo sapiens	SINGLE PROTEIN	CHEMBL1124372	1	Scientific Literature	J. Med. Chem.	1989
CHEMBL119296		0	102.18	0	0.07	10	NCCCCCN	Ki	'='	11000.0	nM	4.96			UO_0000065	48.53	0.97	4.89	9.53	False	CHEMBL1217095	Inhibition of human carbonic anhydrase 2 by stopped flow CO2 hydration method	B	BAO_0000357	single protein format	Homo sapiens					CHEMBL205	Carbonic anhydrase II	Homo sapiens	SINGLE PROTEIN	CHEMBL1212818	1	Scientific Literature	J. Med. Chem.	2010
CHEMBL1214195		0	186.26	0	2.21	12	NCCNc1cccc2ccccc12	Ki	'='	380.0	nM	6.42			UO_0000065	34.47	0.63	4.21	16.87	False	CHEMBL1217103	Inhibition of human carbonic anhydrase 12 by stopped flow CO2 hydration method	B	BAO_0000357	single protein format	Homo sapiens					CHEMBL3242	Carbonic anhydrase XII	Homo sapiens	SINGLE PROTEIN	CHEMBL1212818	1	Scientific Literature	J. Med. Chem.	2010
CHEMBL1214248		0	394.36	0	1.08	14	O=C(NCCCNCCCCNCCCNC(=O)C(F)(F)F)C(F)(F)F	Ki	'='	11300.0	nM	4.95			UO_0000065	12.54	0.26	3.87	6.01	False	CHEMBL1217095	Inhibition of human carbonic anhydrase 2 by stopped flow CO2 hydration method	B	BAO_0000357	single protein format	Homo sapiens					CHEMBL205	Carbonic anhydrase II	Homo sapiens	SINGLE PROTEIN	CHEMBL1212818	1	Scientific Literature	J. Med. Chem.	2010
CHEMBL1214194		0	230.40	0	-0.03	8	CN(C)CCN(C)CCN(C)CCN(C)C	Ki	'='	310.0	nM	6.51			UO_0000065	28.25	0.56	6.54	50.22	False	CHEMBL1217102	Inhibition of human carbonic anhydrase 9 by stopped flow CO2 hydration method	B	BAO_0000357	single protein format	Homo sapiens					CHEMBL3594	Carbonic anhydrase IX	Homo sapiens	SINGLE PROTEIN	CHEMBL1212818	1	Scientific Literature	J. Med. Chem.	2010
CHEMBL1807503		0	242.25	0	-3.39	8	C[C@H]1O[C@@H](NS(N)(=O)=O)[C@@H](O)[C@@H](O)[C@@H]1O	Ki	'='	9900.0	nM	5.00			UO_0000065	20.66	0.46	8.39	3.52	False	CHEMBL1809791	Inhibition of human recombinant transmembrane carbonic anhydrase 12-mediated CO2 hydration activity after 15 mins	B	BAO_0000357	single protein format	Homo sapiens					CHEMBL3242	Carbonic anhydrase XII	Homo sapiens	SINGLE PROTEIN	CHEMBL1806440	1	Scientific Literature	Bioorg. Med. Chem. Lett.	2011
CHEMBL18	ETHOXZOLAMIDE	4	258.32	0	1.34	EZA	CCOc1ccc2nc(S(N)(=O)=O)sc2c1	Ki	'='	34.0	nM	7.47			UO_0000065	28.91	0.64	6.13	9.08	True	CHEMBL828778	Inhibitory activity against Carbonic anhydrase IX	B	BAO_0000357	single protein format	Homo sapiens					CHEMBL3594	Carbonic anhydrase IX	Homo sapiens	SINGLE PROTEIN	CHEMBL1145204	1	Scientific Literature	J. Med. Chem.	2005
CHEMBL21	SULFANILAMIDE	4	172.21	0	-0.08	SA	Nc1ccc(S(N)(=O)=O)cc1	Ki	'='	240.0	nM	6.62			UO_0000065	38.44	0.82	6.70	7.68	True	CHEMBL1106334	Inhibition of human recombinant carbonic anhydrase 2 after 15 mins by stopped flow carbon dioxide hydrase assay method	B	BAO_0000357	single protein format	Homo sapiens					CHEMBL205	Carbonic anhydrase II	Homo sapiens	SINGLE PROTEIN	CHEMBL1156335	1	Scientific Literature	Bioorg. Med. Chem. Lett.	2010
CHEMBL177425		0	360.37	0	-2.31	5	CC1(C)O[C@H]2[C@@H]3OS(=O)(=O)O[C@@H]3CO[C@@]2(CNS(N)(=O)=O)O1	Ki	'='	20000.0	nM	4.70			UO_0000065	13.04	0.29	7.01	3.08	False	CHEMBL840040	Inhibitory constant value for Carbonic anhydrase II in human determined in pH-shift assay	B	BAO_0000357	single protein format	Homo sapiens					CHEMBL205	Carbonic anhydrase II	Homo sapiens	SINGLE PROTEIN	CHEMBL1142729	1	Scientific Literature	J. Med. Chem.	2005
CHEMBL220492	TOPIRAMATE	4	339.37	0	-0.40	topiramate	CC1(C)O[C@@H]2CO[C@@]3(COS(N)(=O)=O)OC(C)(C)O[C@H]3[C@@H]2O1	Ki	'='	58.0	nM	7.24			UO_0000065	21.32	0.45	7.64	6.26	True	CHEMBL972470	Inhibition of human recombinant carbonic anhydrase 9 catalytic domain by stopped flow CO2 hydration method	B	BAO_0000357	single protein format	Homo sapiens					CHEMBL3594	Carbonic anhydrase IX	Homo sapiens	SINGLE PROTEIN	CHEMBL1136887	1	Scientific Literature	Bioorg. Med. Chem.	2009
CHEMBL3138498		0	574.83	1	4.40	2F	C[C@H](CCC(=O)NCCc1ccc(S(N)(=O)=O)cc1)[C@H]1CC[C@H]2[C@H]3[C@H](CC[C@@]21C)[C@@]1(C)CC[C@@H](O)C[C@H]1C[C@H]3O	Ki	'='	86.0	nM	7.07			UO_0000065	12.29	0.24	2.67	5.45	False	CHEMBL658043	Inhibitory activity against human recombinant carbonic anhydrase II (CA2)	B	BAO_0000357	single protein format						CHEMBL205	Carbonic anhydrase II	Homo sapiens	SINGLE PROTEIN	CHEMBL1135136	1	Scientific Literature	Bioorg. Med. Chem. Lett.	2002
CHEMBL468106		0	362.45	0	2.16	1f	COc1cc2c(cc1OC)C(c1ccc(C)cc1)N(S(N)(=O)=O)CC2	Ki	'='	10770.0	nM	4.97			UO_0000065	13.71	0.27	2.81	6.07	False	CHEMBL972471	Inhibition of human recombinant full length carbonic anhydrase 2 by stopped flow CO2 hydration method	B	BAO_0000357	single protein format	Homo sapiens					CHEMBL205	Carbonic anhydrase II	Homo sapiens	SINGLE PROTEIN	CHEMBL1136887	1	Scientific Literature	Bioorg. Med. Chem.	2009
CHEMBL421106		0	271.40	0	1.01	7d	CCCCCCCCS(=O)(=O)CS(N)(=O)=O	IC50	'='	22.0	nM	7.66			UO_0000065	28.22	0.65	6.65	8.12	False	CHEMBL657917	In vitro inhibition of purified human erythrocyte carbonic anhydrase II	B	BAO_0000357	single protein format						CHEMBL205	Carbonic anhydrase II	Homo sapiens	SINGLE PROTEIN	CHEMBL1126746	1	Scientific Literature	J. Med. Chem.	1993
CHEMBL20	ACETAZOLAMIDE	4	222.25	0	-0.86	1	CC(=O)Nc1nnc(S(N)(=O)=O)s1	Ki	'='	12.0	nM	7.92			UO_0000065	35.64	0.83	8.78	6.89	True	CHEMBL658039	Inhibition of human cytosolic isozyme Carbonic anhydrase II at 20 degree C	B	BAO_0000357	single protein format						CHEMBL205	Carbonic anhydrase II	Homo sapiens	SINGLE PROTEIN	CHEMBL1149322	1	Scientific Literature	J. Med. Chem.	2004
CHEMBL354626		0	446.95	0	3.23	7c	Cc1cc(C(C)C)[n+](Cc2ccc(S(N)(=O)=O)cc2)c(C(C)C)c1.[O-][Cl+3]([O-])([O-])[O-]	Ki	'='	80.0	nM	7.10			UO_0000065	20.42	0.40	3.87	11.08	False	CHEMBL657846	Inhibitory activity against human carbonic anhydrase II	B	BAO_0000357	single protein format						CHEMBL205	Carbonic anhydrase II	Homo sapiens	SINGLE PROTEIN	CHEMBL1148465	1	Scientific Literature	Bioorg. Med. Chem. Lett.	2004
CHEMBL169188		0	452.92	0	2.95	7d	Cc1cc(-c2ccccc2)cc(C)[n+]1Cc1ccc(S(N)(=O)=O)cc1.[O-][Cl+3]([O-])([O-])[O-]	Ki	'='	20.0	nM	7.70			UO_0000065	21.78	0.42	4.75	12.02	False	CHEMBL657846	Inhibitory activity against human carbonic anhydrase II	B	BAO_0000357	single protein format						CHEMBL205	Carbonic anhydrase II	Homo sapiens	SINGLE PROTEIN	CHEMBL1148465	1	Scientific Literature	Bioorg. Med. Chem. Lett.	2004
CHEMBL168976		0	523.05	0	4.44	8f	CCCc1cc(-c2ccccc2)cc(CCC)[n+]1CCc1ccc(S(N)(=O)=O)cc1.[O-][Cl+3]([O-])([O-])[O-]	Ki	'='	205.0	nM	6.69			UO_0000065	15.79	0.30	2.25	10.44	False	CHEMBL657969	Inhibitory activity against human carbonic anhydrase IX	B	BAO_0000357	single protein format						CHEMBL3594	Carbonic anhydrase IX	Homo sapiens	SINGLE PROTEIN	CHEMBL1148465	1	Scientific Literature	Bioorg. Med. Chem. Lett.	2004
CHEMBL21	SULFANILAMIDE	4	172.21	0	-0.08	5a	Nc1ccc(S(N)(=O)=O)cc1	Ki	'='	294.0	nM	6.53			UO_0000065	37.93	0.81	6.61	7.58	True	CHEMBL657042	Inhibition constant determined against catalytic domain of human cloned carbonic anhydrase IX	B	BAO_0000357	single protein format						CHEMBL3594	Carbonic anhydrase IX	Homo sapiens	SINGLE PROTEIN	CHEMBL1144995	1	Scientific Literature	J. Med. Chem.	2003
CHEMBL169869		0	432.93	0	2.60	8b	Cc1cc(C)[n+](CCc2ccc(S(N)(=O)=O)cc2)c(C(C)C)c1.[O-][Cl+3]([O-])([O-])[O-]	Ki	'='	31.0	nM	7.51			UO_0000065	22.52	0.45	4.91	11.72	False	CHEMBL657969	Inhibitory activity against human carbonic anhydrase IX	B	BAO_0000357	single protein format						CHEMBL3594	Carbonic anhydrase IX	Homo sapiens	SINGLE PROTEIN	CHEMBL1148465	1	Scientific Literature	Bioorg. Med. Chem. Lett.	2004
CHEMBL13614		0	496.64	1	0.66	A16	NS(=O)(=O)c1nnc(NS(=O)(=O)c2ccc(NSC(=S)N3CCOCC3)cc2)s1	Ki	'='	1.4	nM	8.85			UO_0000065	17.83	0.42	8.19	5.65	False	CHEMBL658942	Inhibition of human carbonic anhydrase II (hCA II)	B	BAO_0000357	single protein format						CHEMBL205	Carbonic anhydrase II	Homo sapiens	SINGLE PROTEIN	CHEMBL1132884	1	Scientific Literature	Bioorg. Med. Chem. Lett.	2000
CHEMBL13646		0	251.29	0	-1.53	15	NCCC(=O)Nc1nnc(S(N)(=O)=O)s1	Ki	'='	3.0	nM	8.52			UO_0000065	33.92	0.78	10.05	6.04	True	CHEMBL658942	Inhibition of human carbonic anhydrase II (hCA II)	B	BAO_0000357	single protein format						CHEMBL205	Carbonic anhydrase II	Homo sapiens	SINGLE PROTEIN	CHEMBL1132884	1	Scientific Literature	Bioorg. Med. Chem. Lett.	2000
CHEMBL87444		0	270.33	0	1.51	47	CC(=O)Nc1ccc2cc(S(N)(=O)=O)sc2c1	IC50	'='	4.8	nM	8.32			UO_0000065	30.77	0.67	6.81	9.32	False	CHEMBL656570	50% inhibition of human carbonic anhydrase II assayed by CO2 hydration catalyzed by human erythrocytes	B	BAO_0000019	assay format						CHEMBL205	Carbonic anhydrase II	Homo sapiens	SINGLE PROTEIN	CHEMBL1124376	1	Scientific Literature	J. Med. Chem.	1989
CHEMBL337328		0	676.33	2	5.86	E22	NS(=O)(=O)c1nc2ccc(OC(=O)C(F)(F)C(F)(F)C(F)(F)C(F)(F)C(F)(F)C(F)(F)C(F)(F)C(F)(F)F)cc2s1	Ki	'='	3.0	nM	8.52			UO_0000065	12.60	0.28	2.66	8.58	False	CHEMBL657194	Inhibition of human recombinant carbonic anhydrase II (CA2)	B	BAO_0000357	single protein format						CHEMBL205	Carbonic anhydrase II	Homo sapiens	SINGLE PROTEIN	CHEMBL1133531	1	Scientific Literature	J. Med. Chem.	2000
CHEMBL141899		0	512.35	1	3.08	B22	NS(=O)(=O)c1nc2ccc(OS(=O)(=O)C(F)(F)C(F)(F)C(F)(F)C(F)(F)F)cc2s1	Ki	'='	0.5	nM	9.30			UO_0000065	18.15	0.42	6.22	7.99	False	CHEMBL657194	Inhibition of human recombinant carbonic anhydrase II (CA2)	B	BAO_0000357	single protein format						CHEMBL205	Carbonic anhydrase II	Homo sapiens	SINGLE PROTEIN	CHEMBL1133531	1	Scientific Literature	J. Med. Chem.	2000
CHEMBL71657		0	540.18	1	0.94	25	Nc1c(Br)cc(S(=O)(=O)Nc2nnc(S(N)(=O)=O)s2)cc1I	Ki	'='	0.6	nM	9.22			UO_0000065	17.07	0.57	8.28	5.83	False	CHEMBL657145	Inhibition constant (Ki) against human cloned carbonic anhydrase II (CAH)	B	BAO_0000357	single protein format						CHEMBL205	Carbonic anhydrase II	Homo sapiens	SINGLE PROTEIN	CHEMBL1144995	1	Scientific Literature	J. Med. Chem.	2003
CHEMBL68840		0	340.29	0	2.14	10	CCCCCCCCS(=O)(=O)C(Cl)(Cl)S(N)(=O)=O	IC50	'='	200.0	nM	6.70			UO_0000065	19.69	0.51	4.56	7.10	False	CHEMBL657917	In vitro inhibition of purified human erythrocyte carbonic anhydrase II	B	BAO_0000357	single protein format						CHEMBL205	Carbonic anhydrase II	Homo sapiens	SINGLE PROTEIN	CHEMBL1126746	1	Scientific Literature	J. Med. Chem.	1993
CHEMBL19	METHAZOLAMIDE	4	236.28	0	-1.42	Methazolamide	CC(=O)/N=c1/sc(S(N)(=O)=O)nn1C	Ki	'='	14.0	nM	7.85			UO_0000065	33.24	0.77	9.27	7.31	True	CHEMBL658045	Inhibitory activity against human cloned isoenzyme carbonic anhydrase II (hCA II), by esterase method.	B	BAO_0000357	single protein format						CHEMBL205	Carbonic anhydrase II	Homo sapiens	SINGLE PROTEIN	CHEMBL1136615	1	Scientific Literature	Bioorg. Med. Chem. Lett.	2003
CHEMBL170145		0	529.01	1	5.07	6i	CC(C)c1cc(-c2ccccc2)cc(-c2ccccc2)[n+]1-c1ccc(S(N)(=O)=O)cc1.[O-][Cl+3]([O-])([O-])[O-]	Ki	'='	440.0	nM	6.36			UO_0000065	14.80	0.28	1.29	9.93	False	CHEMBL657846	Inhibitory activity against human carbonic anhydrase II	B	BAO_0000357	single protein format						CHEMBL205	Carbonic anhydrase II	Homo sapiens	SINGLE PROTEIN	CHEMBL1148465	1	Scientific Literature	Bioorg. Med. Chem. Lett.	2004
CHEMBL171589		0	495.00	0	3.66	8e	CCc1cc(-c2ccccc2)cc(CC)[n+]1CCc1ccc(S(N)(=O)=O)cc1.[O-][Cl+3]([O-])([O-])[O-]	Ki	'='	8.0	nM	8.10			UO_0000065	20.47	0.39	4.44	12.64	False	CHEMBL657969	Inhibitory activity against human carbonic anhydrase IX	B	BAO_0000357	single protein format						CHEMBL3594	Carbonic anhydrase IX	Homo sapiens	SINGLE PROTEIN	CHEMBL1148465	1	Scientific Literature	Bioorg. Med. Chem. Lett.	2004
CHEMBL23796		0	312.37	0	1.13	23	NS(=O)(=O)c1ccc(NS(=O)(=O)c2ccccc2)cc1	Ki	'='	49.0	nM	7.31			UO_0000065	23.40	0.50	6.18	6.87	True	CHEMBL658039	Inhibition of human cytosolic isozyme Carbonic anhydrase II at 20 degree C	B	BAO_0000357	single protein format						CHEMBL205	Carbonic anhydrase II	Homo sapiens	SINGLE PROTEIN	CHEMBL1149322	1	Scientific Literature	J. Med. Chem.	2004
CHEMBL169684		0	480.97	0	3.46	7e	CCc1cc(-c2ccccc2)cc(CC)[n+]1Cc1ccc(S(N)(=O)=O)cc1.[O-][Cl+3]([O-])([O-])[O-]	Ki	'='	21.0	nM	7.68			UO_0000065	20.12	0.39	4.22	11.99	False	CHEMBL657846	Inhibitory activity against human carbonic anhydrase II	B	BAO_0000357	single protein format						CHEMBL205	Carbonic anhydrase II	Homo sapiens	SINGLE PROTEIN	CHEMBL1148465	1	Scientific Literature	Bioorg. Med. Chem. Lett.	2004
CHEMBL165939		0	178.26	0	0.07	10	NS(=O)(=O)N1CCCCCC1	Ki	'='	131.0	nM	6.88			UO_0000065	38.61	0.85	6.81	10.86	False	CHEMBL658045	Inhibitory activity against human cloned isoenzyme carbonic anhydrase II (hCA II), by esterase method.	B	BAO_0000357	single protein format						CHEMBL205	Carbonic anhydrase II	Homo sapiens	SINGLE PROTEIN	CHEMBL1136615	1	Scientific Literature	Bioorg. Med. Chem. Lett.	2003
CHEMBL422747		0	495.00	0	4.52	6e	CC(C)c1cc(-c2ccccc2)cc(C(C)C)[n+]1-c1ccc(S(N)(=O)=O)cc1.[O-][Cl+3]([O-])([O-])[O-]	Ki	'='	160.0	nM	6.80			UO_0000065	17.18	0.33	2.28	10.61	False	CHEMBL657969	Inhibitory activity against human carbonic anhydrase IX	B	BAO_0000357	single protein format						CHEMBL3594	Carbonic anhydrase IX	Homo sapiens	SINGLE PROTEIN	CHEMBL1148465	1	Scientific Literature	Bioorg. Med. Chem. Lett.	2004
CHEMBL140370		0	406.39	0	1.19	A23	NS(=O)(=O)c1nc2ccc(OCCOS(=O)(=O)C(F)(F)F)cc2s1	Ki	'='	1.0	nM	9.00			UO_0000065	22.15	0.51	7.81	7.16	False	CHEMBL657194	Inhibition of human recombinant carbonic anhydrase II (CA2)	B	BAO_0000357	single protein format						CHEMBL205	Carbonic anhydrase II	Homo sapiens	SINGLE PROTEIN	CHEMBL1133531	1	Scientific Literature	J. Med. Chem.	2000
CHEMBL17	DICHLORPHENAMIDE	4	305.16	0	0.29	4	NS(=O)(=O)c1cc(Cl)c(Cl)c(S(N)(=O)=O)c1	Ki	'='	50.0	nM	7.30			UO_0000065	23.93	0.62	7.01	6.07	True	CHEMBL925149	Inhibition of human carbonic anhydrase 9	B	BAO_0000357	single protein format	Homo sapiens					CHEMBL3594	Carbonic anhydrase IX	Homo sapiens	SINGLE PROTEIN	CHEMBL1140631	1	Scientific Literature	Bioorg. Med. Chem.	2007
CHEMBL17	DICHLORPHENAMIDE	4	305.16	0	0.29	4	NS(=O)(=O)c1cc(Cl)c(Cl)c(S(N)(=O)=O)c1	Ki	'='	50.0	nM	7.30			UO_0000065	23.93	0.62	7.01	6.07	True	CHEMBL925150	Inhibition of human carbonic anhydrase 12	B	BAO_0000357	single protein format	Homo sapiens					CHEMBL3242	Carbonic anhydrase XII	Homo sapiens	SINGLE PROTEIN	CHEMBL1140631	1	Scientific Literature	Bioorg. Med. Chem.	2007
CHEMBL18	ETHOXZOLAMIDE	4	258.32	0	1.34	3	CCOc1ccc2nc(S(N)(=O)=O)sc2c1	Ki	'='	22.0	nM	7.66			UO_0000065	29.64	0.65	6.32	9.31	True	CHEMBL925150	Inhibition of human carbonic anhydrase 12	B	BAO_0000357	single protein format	Homo sapiens					CHEMBL3242	Carbonic anhydrase XII	Homo sapiens	SINGLE PROTEIN	CHEMBL1140631	1	Scientific Literature	Bioorg. Med. Chem.	2007
CHEMBL399457		0	522.00	1	3.13	16b	NS(=O)(=O)c1ccc(CC/N=C/c2ccccc2OC(=O)NS(=O)(=O)c2ccc(Cl)cc2)cc1	Ki	'='	100.0	nM	7.00			UO_0000065	13.41	0.28	3.87	4.83	False	CHEMBL925142	Inhibition of human carbonic anhydrase 2	B	BAO_0000357	single protein format	Homo sapiens					CHEMBL205	Carbonic anhydrase II	Homo sapiens	SINGLE PROTEIN	CHEMBL1140631	1	Scientific Literature	Bioorg. Med. Chem.	2007
CHEMBL255047		0	517.39	1	1.11	14	Cc1ccc(S(=O)(=O)NC(=O)Nc2c(S(N)(=O)=O)cc(S(N)(=O)=O)c(Cl)c2Cl)cc1	Ki	'='	12.0	nM	7.92			UO_0000065	15.31	0.36	6.81	4.05	False	CHEMBL925142	Inhibition of human carbonic anhydrase 2	B	BAO_0000357	single protein format	Homo sapiens					CHEMBL205	Carbonic anhydrase II	Homo sapiens	SINGLE PROTEIN	CHEMBL1140631	1	Scientific Literature	Bioorg. Med. Chem.	2007
CHEMBL214745		0	336.44	0	1.60	11b	NS(=O)(=O)c1ccc(CCNC(=O)c2ccccc2S)cc1	Ki	'='	9.0	nM	8.05			UO_0000065	23.91	0.50	6.45	9.01	False	CHEMBL967624	Inhibition of human carbonic anhydrase 9 by stopped flow technique	B	BAO_0000357	single protein format	Homo sapiens					CHEMBL3594	Carbonic anhydrase IX	Homo sapiens	SINGLE PROTEIN	CHEMBL1149893	1	Scientific Literature	J. Med. Chem.	2008
CHEMBL468346		0	487.45	1	-3.74	9	COC(=O)[C@H]1O[C@@H](On2cc(CNC(=O)c3ccc(S(N)(=O)=O)cc3)nn2)[C@H](O)[C@@H](O)[C@@H]1O	Ki	'='	23.0	nM	7.64			UO_0000065	15.67	0.32	11.38	3.39	False	CHEMBL967624	Inhibition of human carbonic anhydrase 9 by stopped flow technique	B	BAO_0000357	single protein format	Homo sapiens					CHEMBL3594	Carbonic anhydrase IX	Homo sapiens	SINGLE PROTEIN	CHEMBL1149893	1	Scientific Literature	J. Med. Chem.	2008
CHEMBL140221		0	468.32	0	2.18	B5	NS(=O)(=O)c1ccc(CNS(=O)(=O)C(F)(F)C(F)(F)C(F)(F)C(F)(F)F)cc1	Ki	'='	150.0	nM	6.82			UO_0000065	14.57	0.33	4.64	6.42	False	CHEMBL657194	Inhibition of human recombinant carbonic anhydrase II (CA2)	B	BAO_0000357	single protein format						CHEMBL205	Carbonic anhydrase II	Homo sapiens	SINGLE PROTEIN	CHEMBL1133531	1	Scientific Literature	J. Med. Chem.	2000
CHEMBL142132		0	460.38	0	2.41	C22	NS(=O)(=O)c1nc2ccc(OS(=O)(=O)c3c(F)c(F)c(F)c(F)c3F)cc2s1	Ki	'='	0.3	nM	9.52			UO_0000065	20.68	0.46	7.11	8.18	False	CHEMBL657194	Inhibition of human recombinant carbonic anhydrase II (CA2)	B	BAO_0000357	single protein format						CHEMBL205	Carbonic anhydrase II	Homo sapiens	SINGLE PROTEIN	CHEMBL1133531	1	Scientific Literature	J. Med. Chem.	2000
CHEMBL344889		0	773.44	2	6.08	E18	NS(=O)(=O)c1ccc(NS(=O)(=O)c2ccc(NC(=O)C(F)(F)C(F)(F)C(F)(F)C(F)(F)C(F)(F)C(F)(F)C(F)(F)C(F)(F)F)cc2)cc1	Ki	'='	11.0	nM	7.96			UO_0000065	10.29	0.23	1.88	5.88	False	CHEMBL657194	Inhibition of human recombinant carbonic anhydrase II (CA2)	B	BAO_0000357	single protein format						CHEMBL205	Carbonic anhydrase II	Homo sapiens	SINGLE PROTEIN	CHEMBL1133531	1	Scientific Literature	J. Med. Chem.	2000
CHEMBL360356		0	275.74	0	1.51	20	NS(=O)(=O)c1nnc(-c2ccccc2Cl)s1	Ki	'='	12.0	nM	7.92			UO_0000065	28.73	0.68	6.41	9.22	True	CHEMBL1031354	Inhibition of human recombinant carbonic anhydrase 2 by stopped flow CO2 hydrase assay	B	BAO_0000357	single protein format	Homo sapiens					CHEMBL205	Carbonic anhydrase II	Homo sapiens	SINGLE PROTEIN	CHEMBL1143395	1	Scientific Literature	J. Med. Chem.	2009
CHEMBL414	CARZENIDE	0	201.20	0	0.03	23	NS(=O)(=O)c1ccc(C(=O)O)cc1	Ki	'='	133.0	nM	6.88			UO_0000065	34.18	0.72	6.85	7.06	True	CHEMBL1031354	Inhibition of human recombinant carbonic anhydrase 2 by stopped flow CO2 hydrase assay	B	BAO_0000357	single protein format	Homo sapiens					CHEMBL205	Carbonic anhydrase II	Homo sapiens	SINGLE PROTEIN	CHEMBL1143395	1	Scientific Literature	J. Med. Chem.	2009
CHEMBL420572		0	650.20	1	3.71	14v	Cc1c2cc(c(C)[n+]1-c1ccc(S(=O)(=O)Nc3nnc(S(N)(=O)=O)s3)cc1)CCCCCCCCC2.[O-][Cl+3]([O-])([O-])[O-]	Ki	'='	1.37	nM	8.86			UO_0000065	16.09	0.34	5.15	6.52	False	CHEMBL658041	Inhibition constant evaluated for the inhibition of human CA II (Carbonic anhydrase II)	B	BAO_0000357	single protein format						CHEMBL205	Carbonic anhydrase II	Homo sapiens	SINGLE PROTEIN	CHEMBL1137091	1	Scientific Literature	J. Med. Chem.	2004
CHEMBL83589		0	257.34	0	1.70	37	COCc1ccc2sc(S(N)(=O)=O)cc2c1	IC50	'='	9.0	nM	8.05			UO_0000065	31.27	0.69	6.35	11.59	False	CHEMBL656570	50% inhibition of human carbonic anhydrase II assayed by CO2 hydration catalyzed by human erythrocytes	B	BAO_0000019	assay format						CHEMBL205	Carbonic anhydrase II	Homo sapiens	SINGLE PROTEIN	CHEMBL1124376	1	Scientific Literature	J. Med. Chem.	1989
CHEMBL51725		0	306.73	0	0.19	9d	C[C@H](NC(=O)c1ccc(Cl)c(S(N)(=O)=O)c1)C(=O)O	Ki	'='	420.0	nM	6.38			UO_0000065	20.79	0.46	6.19	5.04	False	CHEMBL658056	Binding affinity against human carbonic anhydrase II (hCA -II)	B	BAO_0000357	single protein format						CHEMBL205	Carbonic anhydrase II	Homo sapiens	SINGLE PROTEIN	CHEMBL1134130	1	Scientific Literature	Bioorg. Med. Chem. Lett.	2001
CHEMBL52375		0	453.90	0	0.92	9aa	C[C@H](NC(=O)c1ccc(Cl)c(S(N)(=O)=O)c1)C(=O)N[C@@H](Cc1ccccc1)C(=O)O	Ki	'='	44.0	nM	7.36			UO_0000065	16.21	0.33	6.44	4.73	False	CHEMBL658056	Binding affinity against human carbonic anhydrase II (hCA -II)	B	BAO_0000357	single protein format						CHEMBL205	Carbonic anhydrase II	Homo sapiens	SINGLE PROTEIN	CHEMBL1134130	1	Scientific Literature	Bioorg. Med. Chem. Lett.	2001
CHEMBL18	ETHOXZOLAMIDE	4	258.32	0	1.34	Ethoxzolamide	CCOc1ccc2nc(S(N)(=O)=O)sc2c1	Ki	'='	8.0	nM	8.10			UO_0000065	31.34	0.69	6.76	9.84	True	CHEMBL658040	In vitro inhibitory activity against human carbonic anhydrase II (hCAII)	B	BAO_0000357	single protein format						CHEMBL205	Carbonic anhydrase II	Homo sapiens	SINGLE PROTEIN	CHEMBL1148281	1	Scientific Literature	J. Med. Chem.	2004
CHEMBL6852		0	172.21	0	-0.08	1	Nc1cccc(S(N)(=O)=O)c1	Ki	'='	300.0	nM	6.52			UO_0000065	37.88	0.81	6.60	7.57	True	CHEMBL3101213	Inhibition of human recombinant carbonic anhydrase 2 preincubated for 15 mins by stopped flow CO2 hydration assay	B	BAO_0000357	single protein format	Homo sapiens					CHEMBL205	Carbonic anhydrase II	Homo sapiens	SINGLE PROTEIN	CHEMBL3098036	1	Scientific Literature	Bioorg. Med. Chem. Lett.	2014
CHEMBL3098526		0	534.02	1	2.99	5b	CC(=N\NC(=O)c1ccc(Cl)cc1)/C(=N/Nc1ccc(S(N)(=O)=O)cc1)S(=O)(=O)c1ccccc1	Ki	'='	0.97	nM	9.01			UO_0000065	16.88	0.35	6.02	5.63	False	CHEMBL3101837	Inhibition of human carbonic anhydrase 2 preincubated for 15 mins by stopped-flow CO2 hydration assay	B	BAO_0000357	single protein format	Homo sapiens					CHEMBL205	Carbonic anhydrase II	Homo sapiens	SINGLE PROTEIN	CHEMBL3098044	1	Scientific Literature	Bioorg. Med. Chem.	2014
CHEMBL594100	N,N'-DISALICYLALETHYLENEDIAMINE	0	268.32	0	2.64	1A	Oc1ccccc1/C=N/CC/N=C/c1ccccc1O	Ki	'='	280.0	nM	6.55			UO_0000065	24.42	0.45	3.91	10.05	False	CHEMBL3095664	Inhibition of human recombinant carbonic anhydrase 12-mediated CO2 hydration preincubated for 15 mins by stopped-flow assay	B	BAO_0000357	single protein format	Homo sapiens					CHEMBL3242	Carbonic anhydrase XII	Homo sapiens	SINGLE PROTEIN	CHEMBL3091356	1	Scientific Literature	Bioorg. Med. Chem. Lett.	2013
CHEMBL3098529		0	351.42	0	0.38	7a	Cc1nn2c(C)nnc2s/c1=N/Nc1ccc(S(N)(=O)=O)cc1	Ki	'='	1.0	nM	9.00			UO_0000065	25.61	0.53	8.62	7.05	False	CHEMBL3101837	Inhibition of human carbonic anhydrase 2 preincubated for 15 mins by stopped-flow CO2 hydration assay	B	BAO_0000357	single protein format	Homo sapiens					CHEMBL205	Carbonic anhydrase II	Homo sapiens	SINGLE PROTEIN	CHEMBL3098044	1	Scientific Literature	Bioorg. Med. Chem.	2014
CHEMBL3092810		0	722.86	2	3.95	36	CC(C)CC(=O)OC[C@H]1O[C@@H](n2cc(-c3cccc(S(N)(=O)=O)c3)nn2)[C@H](OC(=O)CC(C)C)[C@@H](OC(=O)CC(C)C)[C@H]1OC(=O)CC(C)C	Ki	'='	31.4	nM	7.50			UO_0000065	10.38	0.20	3.55	3.65	False	CHEMBL3097253	Inhibition of human carbonic anhydrase 12 by stopped-flow CO2 hydration assay	B	BAO_0000357	single protein format	Homo sapiens					CHEMBL3242	Carbonic anhydrase XII	Homo sapiens	SINGLE PROTEIN	CHEMBL3091452	1	Scientific Literature	J. Med. Chem.	2013
CHEMBL20	ACETAZOLAMIDE	4	222.25	0	-0.86	AAZ	CC(=O)Nc1nnc(S(N)(=O)=O)s1	Ki	'='	25.0	nM	7.60			UO_0000065	34.20	0.80	8.46	6.61	True	CHEMBL1251876	Inhibition of human recombinant carbonic anhydrase 9 after 15 mins by stopped flow CO2 hydration assay	B	BAO_0000357	single protein format	Homo sapiens					CHEMBL3594	Carbonic anhydrase IX	Homo sapiens	SINGLE PROTEIN	CHEMBL1250432	1	Scientific Literature	Bioorg. Med. Chem.	2010
CHEMBL2380751		0	237.39	0	1.86	15	S=C([S-])OCCc1ccccn1.[K+]	Ki	'='	3.6	nM	8.44			UO_0000065	42.37	0.96	6.58	38.17	False	CHEMBL2384051	Inhibition of recombinant human CA12 transmembrane isoform preincubated for 15 mins by stopped-flow CO2 hydration assay	B	BAO_0000357	single protein format	Homo sapiens					CHEMBL3242	Carbonic anhydrase XII	Homo sapiens	SINGLE PROTEIN	CHEMBL2380280	1	Scientific Literature	J. Med. Chem.	2013
CHEMBL2380749		0	222.38	0	2.42	13	S=C([S-])OCc1ccccc1.[K+]	Ki	'='	6.0	nM	8.22			UO_0000065	44.61	1.02	5.80	89.08	False	CHEMBL2384051	Inhibition of recombinant human CA12 transmembrane isoform preincubated for 15 mins by stopped-flow CO2 hydration assay	B	BAO_0000357	single protein format	Homo sapiens					CHEMBL3242	Carbonic anhydrase XII	Homo sapiens	SINGLE PROTEIN	CHEMBL2380280	1	Scientific Literature	J. Med. Chem.	2013
CHEMBL3092934		0	722.86	2	3.95	24	CC(C)CC(=O)OC[C@H]1O[C@@H](n2cc(-c3cccc(S(N)(=O)=O)c3)nn2)[C@H](OC(=O)CC(C)C)[C@@H](OC(=O)CC(C)C)[C@@H]1OC(=O)CC(C)C	Ki	'='	661.0	nM	6.18			UO_0000065	8.55	0.17	2.23	3.01	False	CHEMBL3097256	Inhibition of human carbonic anhydrase 2 by stopped-flow CO2 hydration assay	B	BAO_0000357	single protein format	Homo sapiens					CHEMBL205	Carbonic anhydrase II	Homo sapiens	SINGLE PROTEIN	CHEMBL3091452	1	Scientific Literature	J. Med. Chem.	2013
CHEMBL6633		0	265.30	0	0.45	18	Nc1nccc(Nc2ccc(S(N)(=O)=O)cc2)n1	Ki	'='	33.0	nM	7.48			UO_0000065	28.20	0.57	7.03	6.03	True	CHEMBL993109	Inhibition of human recombinant CA2 by stopped-flow CO2 hydrase assay	B	BAO_0000357	single protein format	Homo sapiens					CHEMBL205	Carbonic anhydrase II	Homo sapiens	SINGLE PROTEIN	CHEMBL1143347	1	Scientific Literature	Bioorg. Med. Chem.	2009
CHEMBL51575		0	334.78	0	0.83	9e	CC(C)[C@H](NC(=O)c1ccc(Cl)c(S(N)(=O)=O)c1)C(=O)O	Ki	'='	330.0	nM	6.48			UO_0000065	19.36	0.42	5.65	5.12	False	CHEMBL658056	Binding affinity against human carbonic anhydrase II (hCA -II)	B	BAO_0000357	single protein format						CHEMBL205	Carbonic anhydrase II	Homo sapiens	SINGLE PROTEIN	CHEMBL1134130	1	Scientific Literature	Bioorg. Med. Chem. Lett.	2001
CHEMBL21	SULFANILAMIDE	4	172.21	0	-0.08	3	Nc1ccc(S(N)(=O)=O)cc1	Ki	'='	294.0	nM	6.53			UO_0000065	37.93	0.81	6.61	7.58	True	CHEMBL657967	Inhibitory activity against human cloned carbonic anhydrase isozyme IX, by CO2 hydrase assay method.	B	BAO_0000357	single protein format						CHEMBL3594	Carbonic anhydrase IX	Homo sapiens	SINGLE PROTEIN	CHEMBL1136636	1	Scientific Literature	Bioorg. Med. Chem. Lett.	2003
CHEMBL268809		0	208.24	0	0.88	22	NS(=O)(=O)c1cccc2cccnc12	Ki	'='	32.0	nM	7.50			UO_0000065	35.99	0.73	6.61	10.26	True	CHEMBL657967	Inhibitory activity against human cloned carbonic anhydrase isozyme IX, by CO2 hydrase assay method.	B	BAO_0000357	single protein format						CHEMBL3594	Carbonic anhydrase IX	Homo sapiens	SINGLE PROTEIN	CHEMBL1136636	1	Scientific Literature	Bioorg. Med. Chem. Lett.	2003
CHEMBL1081267	SODIUM PERRUTHENATE	0	188.06			Table 2, R22C1		Ki	'='	690000.0	nM		Outside typical range		UO_0000065					True	CHEMBL3095740	Inhibition of human cytosolic carbonic anhydrase 2 preincubated for 15 mins by stopped flow CO2 hydration assay	B	BAO_0000357	single protein format	Homo sapiens					CHEMBL205	Carbonic anhydrase II	Homo sapiens	SINGLE PROTEIN	CHEMBL3091278	1	Scientific Literature	Bioorg. Med. Chem. Lett.	2013
CHEMBL509986	SODIUM PHENYLARSONATE	0	246.00			table 1 R20 C1	O=[As]([O-])([O-])c1ccccc1.[Na+].[Na+]	Ki	'='	49200000.0	nM		Outside typical range		UO_0000065					False	CHEMBL1023846	Inhibition of human recombinant carbonic anhydrase 2 by CO2 hydration reaction	B	BAO_0000357	single protein format	Homo sapiens					CHEMBL205	Carbonic anhydrase II	Homo sapiens	SINGLE PROTEIN	CHEMBL1136840	1	Scientific Literature	Bioorg. Med. Chem. Lett.	2009
CHEMBL49974		0	380.38	0	0.17	8u	NS(=O)(=O)c1ccc(C(=O)NC(Cc2ccc(O)c(O)c2)C(=O)O)cc1	Ki	'='	43.0	nM	7.37			UO_0000065	19.37	0.39	7.20	4.41	False	CHEMBL658056	Binding affinity against human carbonic anhydrase II (hCA -II)	B	BAO_0000357	single protein format						CHEMBL205	Carbonic anhydrase II	Homo sapiens	SINGLE PROTEIN	CHEMBL1134130	1	Scientific Literature	Bioorg. Med. Chem. Lett.	2001
CHEMBL865	VALDECOXIB	4	314.37	0	2.96	VLX	Cc1onc(-c2ccccc2)c1-c1ccc(S(N)(=O)=O)cc1	Ki	'='	43.0	nM	7.37			UO_0000065	23.43	0.46	4.41	8.55	True	CHEMBL993109	Inhibition of human recombinant CA2 by stopped-flow CO2 hydrase assay	B	BAO_0000357	single protein format	Homo sapiens					CHEMBL205	Carbonic anhydrase II	Homo sapiens	SINGLE PROTEIN	CHEMBL1143347	1	Scientific Literature	Bioorg. Med. Chem.	2009
CHEMBL24210		0	187.22	0	0.58	2	Cc1ccc(OS(N)(=O)=O)cc1	Ki	'='	59.0	nM	7.23			UO_0000065	38.61	0.82	6.65	10.42	False	CHEMBL657972	Inhibitory concentration against catalytic domain of human cloned carbonic anhydrase IX.	B	BAO_0000357	single protein format						CHEMBL3594	Carbonic anhydrase IX	Homo sapiens	SINGLE PROTEIN	CHEMBL1144996	1	Scientific Literature	J. Med. Chem.	2003
CHEMBL35	FUROSEMIDE	4	330.75	0	1.89	7	NS(=O)(=O)c1cc(C(=O)O)c(NCc2ccco2)cc1Cl	Ki	'='	65.0	nM	7.19			UO_0000065	21.73	0.47	5.30	5.86	False	CHEMBL1029730	Inhibition of human recombinant full length CA2 by stopped-flow CO2 hydration method	B	BAO_0000357	single protein format	Homo sapiens					CHEMBL205	Carbonic anhydrase II	Homo sapiens	SINGLE PROTEIN	CHEMBL1143325	1	Scientific Literature	Bioorg. Med. Chem.	2009
CHEMBL3087326		0	248.26	0	-0.35	13	Cc1ncc([N+](=O)[O-])n1CCNS(C)(=O)=O	Ki	'>'	20000.0	nM				UO_0000065					False	CHEMBL3088560	Inhibition of recombinant human catalytic domain of carbonic anhydrase-12 preincubated for 15 mins by stopped-flow CO2 hydration assay	B	BAO_0000357	single protein format	Homo sapiens					CHEMBL3242	Carbonic anhydrase XII	Homo sapiens	SINGLE PROTEIN	CHEMBL3085663	1	Scientific Literature	J. Med. Chem.	2013
CHEMBL3085793		0	250.24	0	-0.68	9	Cc1ncc([N+](=O)[O-])n1CCOS(N)(=O)=O	Ki	'='	8.9	nM	8.05			UO_0000065	32.17	0.69	8.73	6.18	False	CHEMBL3088560	Inhibition of recombinant human catalytic domain of carbonic anhydrase-12 preincubated for 15 mins by stopped-flow CO2 hydration assay	B	BAO_0000357	single protein format	Homo sapiens					CHEMBL3242	Carbonic anhydrase XII	Homo sapiens	SINGLE PROTEIN	CHEMBL3085663	1	Scientific Literature	J. Med. Chem.	2013
CHEMBL3087327		0	218.28	0	-0.63	15	Cc1nccn1CCCNS(N)(=O)=O	Ki	'='	21.0	nM	7.68			UO_0000065	35.17	0.75	8.31	8.53	False	CHEMBL3088561	Inhibition of recombinant human catalytic domain of carbonic anhydrase-9 preincubated for 15 mins by stopped-flow CO2 hydration assay	B	BAO_0000357	single protein format	Homo sapiens					CHEMBL3594	Carbonic anhydrase IX	Homo sapiens	SINGLE PROTEIN	CHEMBL3085663	1	Scientific Literature	J. Med. Chem.	2013
CHEMBL750	ZONISAMIDE	4	212.23	0	1.85	4	N=S(=O)(O)Cc1noc2ccccc12	Ki	'='	35.0	nM	7.46			UO_0000065	35.13	0.73	5.61	8.55	True	CHEMBL1063842	Inhibition of human recombinant CA2 by stopped-flow hydration assay	B	BAO_0000357	single protein format	Homo sapiens					CHEMBL205	Carbonic anhydrase II	Homo sapiens	SINGLE PROTEIN	CHEMBL1154641	1	Scientific Literature	Bioorg. Med. Chem. Lett.	2009
CHEMBL20	ACETAZOLAMIDE	4	222.25	0	-0.86	2	CC(=O)Nc1nnc(S(N)(=O)=O)s1	Ki	'='	12.0	nM	7.92			UO_0000065	35.64	0.83	8.78	6.89	True	CHEMBL1046629	Inhibition of human recombinant CA2 by stopped flow CO2 hydrase assay	B	BAO_0000357	single protein format	Homo sapiens					CHEMBL205	Carbonic anhydrase II	Homo sapiens	SINGLE PROTEIN	CHEMBL1154758	1	Scientific Literature	J. Med. Chem.	2010
CHEMBL218490	DORZOLAMIDE	4	324.45	0	0.61	trans S,S (table 5)	CCN[C@H]1C[C@H](C)S(=O)(=O)c2sc(S(N)(=O)=O)cc21	Ki	'='	9.0	nM	8.05			UO_0000065	24.80	0.58	7.44	7.57	True	CHEMBL1041845	Inhibition of human carbonic anhydrase 2 by CO2 hydrase stopped flow assay	B	BAO_0000357	single protein format	Homo sapiens					CHEMBL205	Carbonic anhydrase II	Homo sapiens	SINGLE PROTEIN	CHEMBL1156128	1	Scientific Literature	Bioorg. Med. Chem. Lett.	2009
CHEMBL58323	ERLOSAMIDE	4	250.30	0	0.45	7, Lacosamide	COC[C@@H](NC(C)=O)C(=O)NCc1ccccc1	Ki	'='	331.0	nM	6.48			UO_0000065	25.89	0.49	6.03	9.61	False	CHEMBL1046629	Inhibition of human recombinant CA2 by stopped flow CO2 hydrase assay	B	BAO_0000357	single protein format	Homo sapiens					CHEMBL205	Carbonic anhydrase II	Homo sapiens	SINGLE PROTEIN	CHEMBL1154758	1	Scientific Literature	J. Med. Chem.	2010
CHEMBL408619		0	260.32	0	2.08	1C	NS(=O)(=O)c1ccc(/N=C/c2ccccc2)cc1	Ki	'='	21.4	nM	7.67			UO_0000065	29.46	0.58	5.59	10.58	False	CHEMBL1059274	Inhibition of human carbonic anhydrase 2-catalyzed CO2 hydration by stopped flow technique	B	BAO_0000357	single protein format	Homo sapiens					CHEMBL205	Carbonic anhydrase II	Homo sapiens	SINGLE PROTEIN	CHEMBL1154193	1	Scientific Literature	Bioorg. Med. Chem. Lett.	2009
CHEMBL125338		0	344.37	0	-1.12	D22	NCC(=O)NCC(=O)NS(=O)(=O)c1nc2ccc(O)cc2s1	Ki	'='	8.0	nM	8.10			UO_0000065	23.51	0.50	9.22	5.35	False	CHEMBL657153	Inhibitory activity against human recombinant carbonic anhydrase II (CA2)	B	BAO_0000357	single protein format						CHEMBL205	Carbonic anhydrase II	Homo sapiens	SINGLE PROTEIN	CHEMBL1132382	1	Scientific Literature	J. Med. Chem.	1999
CHEMBL35503		0	536.59	2	0.07	7N	Cn1nc(S(N)(=O)=O)s/c1=N/C(=O)CN(CCN(CC(=O)O)c1ccccc1O)c1ccccc1O	Ki	'='	13.0	nM	7.89			UO_0000065	14.70	0.30	7.82	4.11	False	CHEMBL658042	Inhibitory activity against Human carbonic anhydrase II	B	BAO_0000357	single protein format						CHEMBL205	Carbonic anhydrase II	Homo sapiens	SINGLE PROTEIN	CHEMBL1135903	1	Scientific Literature	J. Med. Chem.	2002
CHEMBL122781		0	294.32	0	-2.80	D13	NCC(=O)NCC(=O)Nc1nnc(S(N)(=O)=O)s1	Ki	'='	6.0	nM	8.22			UO_0000065	27.94	0.62	11.02	4.83	False	CHEMBL657153	Inhibitory activity against human recombinant carbonic anhydrase II (CA2)	B	BAO_0000357	single protein format						CHEMBL205	Carbonic anhydrase II	Homo sapiens	SINGLE PROTEIN	CHEMBL1132382	1	Scientific Literature	J. Med. Chem.	1999
CHEMBL268439		0	335.39	0	-0.43	15	Nc1ccc(S(=O)(=O)Nc2nnc(S(N)(=O)=O)s2)cc1	Ki	'='	2.0	nM	8.70			UO_0000065	25.94	0.59	9.13	5.50	True	CHEMBL1063842	Inhibition of human recombinant CA2 by stopped-flow hydration assay	B	BAO_0000357	single protein format	Homo sapiens					CHEMBL205	Carbonic anhydrase II	Homo sapiens	SINGLE PROTEIN	CHEMBL1154641	1	Scientific Literature	Bioorg. Med. Chem. Lett.	2009
CHEMBL284118		0	528.59	1	1.46	7E	NS(=O)(=O)c1ccc(CNC(=O)CN(CCN(CC(=O)O)c2ccccc2O)c2ccccc2O)cc1	Ki	'='	69.0	nM	7.16			UO_0000065	13.55	0.26	5.70	4.13	False	CHEMBL658042	Inhibitory activity against Human carbonic anhydrase II	B	BAO_0000357	single protein format						CHEMBL205	Carbonic anhydrase II	Homo sapiens	SINGLE PROTEIN	CHEMBL1135903	1	Scientific Literature	J. Med. Chem.	2002
CHEMBL124224		0	271.34	0	-0.79	B6	CNCC(=O)NCCc1ccc(S(N)(=O)=O)cc1	Ki	'='	32.0	nM	7.50			UO_0000065	27.62	0.57	8.28	7.40	False	CHEMBL657153	Inhibitory activity against human recombinant carbonic anhydrase II (CA2)	B	BAO_0000357	single protein format						CHEMBL205	Carbonic anhydrase II	Homo sapiens	SINGLE PROTEIN	CHEMBL1132382	1	Scientific Literature	J. Med. Chem.	1999
CHEMBL563360		0	332.38	0	1.69	3Aim	NS(=O)(=O)c1ccc(CC/N=C/c2cccc(C(=O)O)c2)cc1	Ki	'='	51.0	nM	7.29			UO_0000065	21.94	0.43	5.60	6.64	False	CHEMBL1034441	Inhibition of human erythrocytes carbonic anhydrase 2 by CO2 hydration assay	B	BAO_0000019	assay format	Homo sapiens					CHEMBL205	Carbonic anhydrase II	Homo sapiens	SINGLE PROTEIN	CHEMBL1158472	1	Scientific Literature	J. Med. Chem.	2009
CHEMBL2113715		0	368.80	0	1.54	9h	NS(=O)(=O)c1cc(C(=O)N[C@H](C(=O)O)c2ccccc2)ccc1Cl	Ki	'='	160.0	nM	6.80			UO_0000065	18.43	0.39	5.26	5.37	False	CHEMBL658056	Binding affinity against human carbonic anhydrase II (hCA -II)	B	BAO_0000357	single protein format						CHEMBL205	Carbonic anhydrase II	Homo sapiens	SINGLE PROTEIN	CHEMBL1134130	1	Scientific Literature	Bioorg. Med. Chem. Lett.	2001
CHEMBL578165		0	241.25	0	2.84	3A	O=C(O)c1ccc(/N=C/c2ccc(O)cc2)cc1	Ki	'='	200.5	nM	6.70			UO_0000065	27.76	0.51	3.86	9.58	False	CHEMBL1059274	Inhibition of human carbonic anhydrase 2-catalyzed CO2 hydration by stopped flow technique	B	BAO_0000357	single protein format	Homo sapiens					CHEMBL205	Carbonic anhydrase II	Homo sapiens	SINGLE PROTEIN	CHEMBL1154193	1	Scientific Literature	Bioorg. Med. Chem. Lett.	2009
CHEMBL575342		0	285.30	0	2.94	4B	COC(=O)c1ccc(/N=C/c2cc(OC)ccc2O)cc1	Ki	'='	5329.0	nM	5.27			UO_0000065	18.48	0.34	2.33	7.74	False	CHEMBL1059274	Inhibition of human carbonic anhydrase 2-catalyzed CO2 hydration by stopped flow technique	B	BAO_0000357	single protein format	Homo sapiens					CHEMBL205	Carbonic anhydrase II	Homo sapiens	SINGLE PROTEIN	CHEMBL1154193	1	Scientific Literature	Bioorg. Med. Chem. Lett.	2009
CHEMBL575785		0	268.38	0	1.69	2E	CC(C)(C)c1ccc(/C=N/CCS(N)(=O)=O)cc1	Ki	'='	8.6	nM	8.07			UO_0000065	30.05	0.61	6.38	11.12	False	CHEMBL1059274	Inhibition of human carbonic anhydrase 2-catalyzed CO2 hydration by stopped flow technique	B	BAO_0000357	single protein format	Homo sapiens					CHEMBL205	Carbonic anhydrase II	Homo sapiens	SINGLE PROTEIN	CHEMBL1154193	1	Scientific Literature	Bioorg. Med. Chem. Lett.	2009
CHEMBL2113714		0	314.36	0	0.56	8g	CC[C@H](C)[C@H](NC(=O)c1ccc(S(N)(=O)=O)cc1)C(=O)O	Ki	'='	48.0	nM	7.32			UO_0000065	23.28	0.48	6.76	5.78	False	CHEMBL658056	Binding affinity against human carbonic anhydrase II (hCA -II)	B	BAO_0000357	single protein format						CHEMBL205	Carbonic anhydrase II	Homo sapiens	SINGLE PROTEIN	CHEMBL1134130	1	Scientific Literature	Bioorg. Med. Chem. Lett.	2001
CHEMBL35227		0	591.62	2	-1.23	6P	NS(=O)(=O)c1nc2ccc(NC(=O)CN(CCOCCOCCN(CC(=O)O)CC(=O)O)CC(=O)O)cc2s1	Ki	'='	1.0	nM	9.00			UO_0000065	15.21	0.32	10.23	3.77	False	CHEMBL658042	Inhibitory activity against Human carbonic anhydrase II	B	BAO_0000357	single protein format						CHEMBL205	Carbonic anhydrase II	Homo sapiens	SINGLE PROTEIN	CHEMBL1135903	1	Scientific Literature	J. Med. Chem.	2002
CHEMBL36283		0	534.54	1	-1.84	6C	NS(=O)(=O)c1ccc(NC(=O)CN(CCOCCOCCN(CC(=O)O)CC(=O)O)CC(=O)O)cc1	Ki	'='	79.0	nM	7.10			UO_0000065	13.29	0.27	8.94	3.14	False	CHEMBL658042	Inhibitory activity against Human carbonic anhydrase II	B	BAO_0000357	single protein format						CHEMBL205	Carbonic anhydrase II	Homo sapiens	SINGLE PROTEIN	CHEMBL1135903	1	Scientific Literature	J. Med. Chem.	2002
CHEMBL123047		0	308.35	0	-3.37	D14	Cn1nc(S(N)(=O)=O)s/c1=N/C(=O)CNC(=O)CN	Ki	'='	7.0	nM	8.15			UO_0000065	26.45	0.59	11.52	5.02	False	CHEMBL657153	Inhibitory activity against human recombinant carbonic anhydrase II (CA2)	B	BAO_0000357	single protein format						CHEMBL205	Carbonic anhydrase II	Homo sapiens	SINGLE PROTEIN	CHEMBL1132382	1	Scientific Literature	J. Med. Chem.	1999
CHEMBL328560	SULTHIAME	4	290.37	0	0.26	SLT	NS(=O)(=O)c1ccc(N2CCCCS2(=O)=O)cc1	Ki	'='	43.0	nM	7.37			UO_0000065	25.37	0.56	7.11	7.55	False	CHEMBL1031356	Inhibition of human recombinant carbonic anhydrase 9 catalytic domain by stopped flow CO2 hydrase assay	B	BAO_0000357	single protein format	Homo sapiens					CHEMBL3594	Carbonic anhydrase IX	Homo sapiens	SINGLE PROTEIN	CHEMBL1143395	1	Scientific Literature	J. Med. Chem.	2009
CHEMBL35	FUROSEMIDE	4	330.75	0	1.89	2	NS(=O)(=O)c1cc(C(=O)O)c(NCc2ccco2)cc1Cl	Ki	'='	420.0	nM	6.38			UO_0000065	19.28	0.41	4.49	5.20	False	CHEMBL1029737	Inhibition of human recombinant CA9 catalytic domain by stopped-flow CO2 hydration method	B	BAO_0000357	single protein format	Homo sapiens					CHEMBL3594	Carbonic anhydrase IX	Homo sapiens	SINGLE PROTEIN	CHEMBL1143325	1	Scientific Literature	Bioorg. Med. Chem.	2009
CHEMBL6724		0	251.10	0	0.68	9	Nc1ccc(S(N)(=O)=O)cc1Br	Ki	'='	40.0	nM	7.40			UO_0000065	29.46	0.84	6.72	8.58	True	CHEMBL1031354	Inhibition of human recombinant carbonic anhydrase 2 by stopped flow CO2 hydrase assay	B	BAO_0000357	single protein format	Homo sapiens					CHEMBL205	Carbonic anhydrase II	Homo sapiens	SINGLE PROTEIN	CHEMBL1143395	1	Scientific Literature	J. Med. Chem.	2009
CHEMBL21	SULFANILAMIDE	4	172.21	0	-0.08	3	Nc1ccc(S(N)(=O)=O)cc1	Ki	'='	294.0	nM	6.53			UO_0000065	37.93	0.81	6.61	7.58	True	CHEMBL657039	Inhibitory activity against human tumor-associated transmembrane carbonic anhydrase IX.	B	BAO_0000357	single protein format						CHEMBL3594	Carbonic anhydrase IX	Homo sapiens	SINGLE PROTEIN	CHEMBL1146659	1	Scientific Literature	Bioorg. Med. Chem. Lett.	2004
CHEMBL266240		0	285.73	0	-0.78	12	Nc1cc(Cl)c(S(N)(=O)=O)cc1S(N)(=O)=O	Ki	'='	39.0	nM	7.41			UO_0000065	25.93	0.63	8.19	5.06	False	CHEMBL1031356	Inhibition of human recombinant carbonic anhydrase 9 catalytic domain by stopped flow CO2 hydrase assay	B	BAO_0000357	single protein format	Homo sapiens					CHEMBL3594	Carbonic anhydrase IX	Homo sapiens	SINGLE PROTEIN	CHEMBL1143395	1	Scientific Literature	J. Med. Chem.	2009
CHEMBL6919		0	187.22	0	-0.17	21	NS(=O)(=O)c1ccc(CO)cc1	Ki	'='	80.0	nM	7.10			UO_0000065	37.91	0.81	7.27	8.83	True	CHEMBL1031354	Inhibition of human recombinant carbonic anhydrase 2 by stopped flow CO2 hydrase assay	B	BAO_0000357	single protein format	Homo sapiens					CHEMBL205	Carbonic anhydrase II	Homo sapiens	SINGLE PROTEIN	CHEMBL1143395	1	Scientific Literature	J. Med. Chem.	2009
CHEMBL6784		0	201.25	0	-0.13	22	NS(=O)(=O)c1ccc(CCO)cc1	Ki	'='	22.0	nM	7.66			UO_0000065	38.05	0.80	7.79	9.53	False	CHEMBL1031356	Inhibition of human recombinant carbonic anhydrase 9 catalytic domain by stopped flow CO2 hydrase assay	B	BAO_0000357	single protein format	Homo sapiens					CHEMBL3594	Carbonic anhydrase IX	Homo sapiens	SINGLE PROTEIN	CHEMBL1143395	1	Scientific Literature	J. Med. Chem.	2009
CHEMBL6753		0	194.24	0	-1.39	14	Cn1nc(S(N)(=O)=O)sc1=N	Ki	'='	30.0	nM	7.52			UO_0000065	38.73	0.93	8.91	7.39	False	CHEMBL1031356	Inhibition of human recombinant carbonic anhydrase 9 catalytic domain by stopped flow CO2 hydrase assay	B	BAO_0000357	single protein format	Homo sapiens					CHEMBL3594	Carbonic anhydrase IX	Homo sapiens	SINGLE PROTEIN	CHEMBL1143395	1	Scientific Literature	J. Med. Chem.	2009
CHEMBL750	ZONISAMIDE	4	212.23	0	1.85	ZNS	N=S(=O)(O)Cc1noc2ccccc12	Ki	'='	35.0	nM	7.46			UO_0000065	35.13	0.73	5.61	8.55	True	CHEMBL1031354	Inhibition of human recombinant carbonic anhydrase 2 by stopped flow CO2 hydrase assay	B	BAO_0000357	single protein format	Homo sapiens					CHEMBL205	Carbonic anhydrase II	Homo sapiens	SINGLE PROTEIN	CHEMBL1143395	1	Scientific Literature	J. Med. Chem.	2009
CHEMBL21	SULFANILAMIDE	4	172.21	0	-0.08	2	Nc1ccc(S(N)(=O)=O)cc1	Ki	'='	238.0	nM	6.62			UO_0000065	38.46	0.82	6.70	7.69	True	CHEMBL1031356	Inhibition of human recombinant carbonic anhydrase 9 catalytic domain by stopped flow CO2 hydrase assay	B	BAO_0000357	single protein format	Homo sapiens					CHEMBL3594	Carbonic anhydrase IX	Homo sapiens	SINGLE PROTEIN	CHEMBL1143395	1	Scientific Literature	J. Med. Chem.	2009
CHEMBL20	ACETAZOLAMIDE	4	222.25	0	-0.86	AZA	CC(=O)Nc1nnc(S(N)(=O)=O)s1	Ki	'='	12.0	nM	7.92			UO_0000065	35.64	0.83	8.78	6.89	True	CHEMBL993071	Inhibition of human carbonic anhydrase 2 measured by CO2 hydration reaction assay	B	BAO_0000357	single protein format	Homo sapiens					CHEMBL205	Carbonic anhydrase II	Homo sapiens	SINGLE PROTEIN	CHEMBL1143327	1	Scientific Literature	Bioorg. Med. Chem. Lett.	2009
CHEMBL7087		0	200.26	0	-0.16	6	NCCc1ccc(S(N)(=O)=O)cc1	Ki	'='	160.0	nM	6.80			UO_0000065	33.94	0.71	6.96	7.89	True	CHEMBL1031354	Inhibition of human recombinant carbonic anhydrase 2 by stopped flow CO2 hydrase assay	B	BAO_0000357	single protein format	Homo sapiens					CHEMBL205	Carbonic anhydrase II	Homo sapiens	SINGLE PROTEIN	CHEMBL1143395	1	Scientific Literature	J. Med. Chem.	2009
CHEMBL1956743		0	561.59	2	-0.30	9	CC(=O)OC[C@H]1O[C@@H](NC(=S)Nc2ccc(S(N)(=O)=O)cc2)[C@H](OC(C)=O)[C@@H](OC(C)=O)[C@@H]1OC(C)=O	Ki	'='	7.2	nM	8.14			UO_0000065	14.50	0.30	8.44	4.10	False	CHEMBL1959873	Inhibition of human carbonic anhydrase 12 catalytic domain preincubated for 15 mins by stopped flow CO2 hydration assay	B	BAO_0000357	single protein format	Homo sapiens					CHEMBL3242	Carbonic anhydrase XII	Homo sapiens	SINGLE PROTEIN	CHEMBL1955849	1	Scientific Literature	Bioorg. Med. Chem.	2012
CHEMBL1956762		0	436.47	1	-3.76	28	NS(=O)(=O)c1ccc(C(=O)NNC(=S)N[C@@H]2O[C@H](CO)[C@@H](O)[C@H](O)[C@H]2O)cc1	Ki	'='	525.0	nM	6.28			UO_0000065	14.39	0.31	10.04	3.09	False	CHEMBL1959871	Inhibition of human cloned carbonic anhydrase 2 preincubated for 15 mins by stopped flow CO2 hydration assay	B	BAO_0000357	single protein format	Homo sapiens					CHEMBL205	Carbonic anhydrase II	Homo sapiens	SINGLE PROTEIN	CHEMBL1955849	1	Scientific Literature	Bioorg. Med. Chem.	2012
CHEMBL21	SULFANILAMIDE	4	172.21	0	-0.08	2	Nc1ccc(S(N)(=O)=O)cc1	Ki	'='	240.0	nM	6.62			UO_0000065	38.44	0.82	6.70	7.68	True	CHEMBL863824	Inhibition of human recombinant CA2	B	BAO_0000357	single protein format	Homo sapiens					CHEMBL205	Carbonic anhydrase II	Homo sapiens	SINGLE PROTEIN	CHEMBL1146953	1	Scientific Literature	Bioorg. Med. Chem. Lett.	2006
CHEMBL1956744		0	575.62	2	-0.62	10	CC(=O)OC[C@H]1O[C@@H](NC(=S)NCc2ccc(S(N)(=O)=O)cc2)[C@H](OC(C)=O)[C@@H](OC(C)=O)[C@@H]1OC(C)=O	Ki	'='	7.5	nM	8.12			UO_0000065	14.12	0.29	8.74	4.09	False	CHEMBL1959873	Inhibition of human carbonic anhydrase 12 catalytic domain preincubated for 15 mins by stopped flow CO2 hydration assay	B	BAO_0000357	single protein format	Homo sapiens					CHEMBL3242	Carbonic anhydrase XII	Homo sapiens	SINGLE PROTEIN	CHEMBL1955849	1	Scientific Literature	Bioorg. Med. Chem.	2012
CHEMBL1200739	SULFUR, PRECIPITATED	0	34.08	0	0.11	Anion HS-	S	Ki	'='	40000.0	nM	4.40			UO_0000065	129.05	6.01	4.29		True	CHEMBL839927	Inhibition constant of anion against human carbonic anhydrase isozyme hCA II	B	BAO_0000357	single protein format	Homo sapiens					CHEMBL205	Carbonic anhydrase II	Homo sapiens	SINGLE PROTEIN	CHEMBL1138646	1	Scientific Literature	Bioorg. Med. Chem. Lett.	2004
CHEMBL18	ETHOXZOLAMIDE	4	258.32	0	1.34	EZA	CCOc1ccc2nc(S(N)(=O)=O)sc2c1	Ki	'='	8.0	nM	8.10			UO_0000065	31.34	0.69	6.76	9.84	True	CHEMBL863824	Inhibition of human recombinant CA2	B	BAO_0000357	single protein format	Homo sapiens					CHEMBL205	Carbonic anhydrase II	Homo sapiens	SINGLE PROTEIN	CHEMBL1146953	1	Scientific Literature	Bioorg. Med. Chem. Lett.	2006
CHEMBL268177		0	298.11	0	0.52	10	Nc1ccc(S(N)(=O)=O)cc1I	Ki	'='	70.0	nM	7.16			UO_0000065	24.00	0.81	6.63	8.30	True	CHEMBL863824	Inhibition of human recombinant CA2	B	BAO_0000357	single protein format	Homo sapiens					CHEMBL205	Carbonic anhydrase II	Homo sapiens	SINGLE PROTEIN	CHEMBL1146953	1	Scientific Literature	Bioorg. Med. Chem. Lett.	2006
CHEMBL21	SULFANILAMIDE	4	172.21	0	-0.08	2	Nc1ccc(S(N)(=O)=O)cc1	Ki	'='	240.0	nM	6.62			UO_0000065	38.44	0.82	6.70	7.68	True	CHEMBL993109	Inhibition of human recombinant CA2 by stopped-flow CO2 hydrase assay	B	BAO_0000357	single protein format	Homo sapiens					CHEMBL205	Carbonic anhydrase II	Homo sapiens	SINGLE PROTEIN	CHEMBL1143347	1	Scientific Literature	Bioorg. Med. Chem.	2009
CHEMBL176495		0	187.22	0	-0.38	24	NNc1ccccc1S(N)(=O)=O	Ki	'='	176.0	nM	6.75			UO_0000065	36.08	0.77	7.13	6.88	False	CHEMBL1031356	Inhibition of human recombinant carbonic anhydrase 9 catalytic domain by stopped flow CO2 hydrase assay	B	BAO_0000357	single protein format	Homo sapiens					CHEMBL3594	Carbonic anhydrase IX	Homo sapiens	SINGLE PROTEIN	CHEMBL1143395	1	Scientific Literature	J. Med. Chem.	2009
CHEMBL17	DICHLORPHENAMIDE	4	305.16	0	0.29	DCP	NS(=O)(=O)c1cc(Cl)c(Cl)c(S(N)(=O)=O)c1	Ki	'='	38.0	nM	7.42			UO_0000065	24.32	0.63	7.13	6.17	True	CHEMBL1031354	Inhibition of human recombinant carbonic anhydrase 2 by stopped flow CO2 hydrase assay	B	BAO_0000357	single protein format	Homo sapiens					CHEMBL205	Carbonic anhydrase II	Homo sapiens	SINGLE PROTEIN	CHEMBL1143395	1	Scientific Literature	J. Med. Chem.	2009
CHEMBL6705		0	172.21	0	-0.08	1	Nc1ccccc1S(N)(=O)=O	Ki	'='	295.0	nM	6.53			UO_0000065	37.92	0.81	6.61	7.58	True	CHEMBL1031354	Inhibition of human recombinant carbonic anhydrase 2 by stopped flow CO2 hydrase assay	B	BAO_0000357	single protein format	Homo sapiens					CHEMBL205	Carbonic anhydrase II	Homo sapiens	SINGLE PROTEIN	CHEMBL1143395	1	Scientific Literature	J. Med. Chem.	2009
CHEMBL164438		0	240.28	0	0.83	19	COc1ccc2cc(S(N)(=O)=O)n(C)c2c1	IC50	'='	110.0	nM	6.96			UO_0000065	28.96	0.59	6.13	9.36	False	CHEMBL656576	In vitro inhibition of human carbonic anhydrase II (0.1 nM).	B	BAO_0000357	single protein format						CHEMBL205	Carbonic anhydrase II	Homo sapiens	SINGLE PROTEIN	CHEMBL1124833	1	Scientific Literature	J. Med. Chem.	1990
CHEMBL1813207		0	425.43	1	-0.57	6	COC(=O)CNc1nc(NCC(=O)OC)nc(Nc2ccc(S(N)(=O)=O)cc2)n1	Ki	'='	435.0	nM	6.36			UO_0000065	14.95	0.30	6.93	3.39	False	CHEMBL1815532	Inhibition of human recombinant cytosolic carbonic anhydrase 2 preincubated for 15 mins by CO2 hydration method	B	BAO_0000357	single protein format	Homo sapiens					CHEMBL205	Carbonic anhydrase II	Homo sapiens	SINGLE PROTEIN	CHEMBL1811871	1	Scientific Literature	Bioorg. Med. Chem.	2011
CHEMBL1813209		0	372.79	0	0.80	9	CC(Nc1nc(Cl)nc(Nc2ccc(S(N)(=O)=O)cc2)n1)C(=O)O	Ki	'='	0.96	nM	9.02			UO_0000065	24.19	0.51	8.22	5.63	False	CHEMBL1815533	Inhibition of human recombinant carbonic anhydrase 9 preincubated for 15 mins by CO2 hydration method	B	BAO_0000357	single protein format	Homo sapiens					CHEMBL3594	Carbonic anhydrase IX	Homo sapiens	SINGLE PROTEIN	CHEMBL1811871	1	Scientific Literature	Bioorg. Med. Chem.	2011
CHEMBL1813217		0	508.94	2	1.35	21	NS(=O)(=O)c1ccc(CCNc2nc(Cl)nc(NC(Cc3ccc(O)c(O)c3)C(=O)O)n2)cc1	Ki	'='	82.0	nM	7.09			UO_0000065	13.92	0.28	5.74	3.53	False	CHEMBL1815534	Inhibition of human recombinant carbonic anhydrase 12 preincubated for 15 mins by CO2 hydration method	B	BAO_0000357	single protein format	Homo sapiens					CHEMBL3242	Carbonic anhydrase XII	Homo sapiens	SINGLE PROTEIN	CHEMBL1811871	1	Scientific Literature	Bioorg. Med. Chem.	2011
CHEMBL1813212		0	460.03			13	CC(C)(C)[Si](C)(C)OCCOc1nc(Cl)nc(Nc2ccc(S(N)(=O)=O)cc2)n1	Ki	'='	356.0	nM	6.45			UO_0000065	14.02				False	CHEMBL1815532	Inhibition of human recombinant cytosolic carbonic anhydrase 2 preincubated for 15 mins by CO2 hydration method	B	BAO_0000357	single protein format	Homo sapiens					CHEMBL205	Carbonic anhydrase II	Homo sapiens	SINGLE PROTEIN	CHEMBL1811871	1	Scientific Literature	Bioorg. Med. Chem.	2011
CHEMBL7087		0	200.26	0	-0.16	6	NCCc1ccc(S(N)(=O)=O)cc1	Ki	'='	160.0	nM	6.80			UO_0000065	33.94	0.71	6.96	7.89	True	CHEMBL1815988	Inhibition of human recombinant carbonic anhydrase 2 at pH 7.5 by stopped flow CO2 hydration assay	B	BAO_0000357	single protein format	Homo sapiens					CHEMBL205	Carbonic anhydrase II	Homo sapiens	SINGLE PROTEIN	CHEMBL1811794	1	Scientific Literature	Bioorg. Med. Chem.	2011
CHEMBL266026		0	341.41	0	0.39	18	Nc1ccc(S(=O)(=O)NCc2ccc(S(N)(=O)=O)cc2)cc1	Ki	'='	46.0	nM	7.34			UO_0000065	21.49	0.46	6.95	5.54	True	CHEMBL1815988	Inhibition of human recombinant carbonic anhydrase 2 at pH 7.5 by stopped flow CO2 hydration assay	B	BAO_0000357	single protein format	Homo sapiens					CHEMBL205	Carbonic anhydrase II	Homo sapiens	SINGLE PROTEIN	CHEMBL1811794	1	Scientific Literature	Bioorg. Med. Chem.	2011
CHEMBL414	CARZENIDE	0	201.20	0	0.03	25	NS(=O)(=O)c1ccc(C(=O)O)cc1	Ki	'='	133.0	nM	6.88			UO_0000065	34.18	0.72	6.85	7.06	True	CHEMBL1815988	Inhibition of human recombinant carbonic anhydrase 2 at pH 7.5 by stopped flow CO2 hydration assay	B	BAO_0000357	single protein format	Homo sapiens					CHEMBL205	Carbonic anhydrase II	Homo sapiens	SINGLE PROTEIN	CHEMBL1811794	1	Scientific Literature	Bioorg. Med. Chem.	2011
CHEMBL51534		0	272.28	0	-0.46	8b	NS(=O)(=O)c1ccc(C(=O)NCCC(=O)O)cc1	Ki	'='	85.0	nM	7.07			UO_0000065	25.97	0.54	7.53	5.59	False	CHEMBL658056	Binding affinity against human carbonic anhydrase II (hCA -II)	B	BAO_0000357	single protein format						CHEMBL205	Carbonic anhydrase II	Homo sapiens	SINGLE PROTEIN	CHEMBL1134130	1	Scientific Literature	Bioorg. Med. Chem. Lett.	2001
CHEMBL1817906		0	421.46	0	0.52	11	COC1=CC=CC2N1c1ccncc1S(=O)(=O)N2c1ccncc1S(N)(=O)=O	Ki	'='	8.7	nM	8.06			UO_0000065	19.13	0.39	7.54	5.94	False	CHEMBL1821329	Inhibition of human cloned carbonic anhydrase 9 catalytic domain preincubated for 15 mins by stopped flow CO2 hydration assay	B	BAO_0000357	single protein format	Homo sapiens					CHEMBL3594	Carbonic anhydrase IX	Homo sapiens	SINGLE PROTEIN	CHEMBL1817544	1	Scientific Literature	Eur. J. Med. Chem.	2011
CHEMBL1817672		0	344.37	0	-0.82	14	COC1=C(S(N)(=O)=O)C2NS(=O)(=O)c3cnccc3N2C=C1	Ki	'='	90.0	nM	7.05			UO_0000065	20.46	0.44	7.87	5.35	False	CHEMBL1821328	Inhibition of human cloned carbonic anhydrase 2 preincubated for 15 mins by stopped flow CO2 hydration assay	B	BAO_0000357	single protein format	Homo sapiens					CHEMBL205	Carbonic anhydrase II	Homo sapiens	SINGLE PROTEIN	CHEMBL1817544	1	Scientific Literature	Eur. J. Med. Chem.	2011
CHEMBL1817907		0	251.27	0	-0.12	13	NS(=O)(=O)c1cnccc1-n1ccccc1=O	Ki	'='	487.0	nM	6.31			UO_0000065	25.12	0.51	6.43	6.64	False	CHEMBL1821328	Inhibition of human cloned carbonic anhydrase 2 preincubated for 15 mins by stopped flow CO2 hydration assay	B	BAO_0000357	single protein format	Homo sapiens					CHEMBL205	Carbonic anhydrase II	Homo sapiens	SINGLE PROTEIN	CHEMBL1817544	1	Scientific Literature	Eur. J. Med. Chem.	2011
CHEMBL268177		0	298.11	0	0.52	10	Nc1ccc(S(N)(=O)=O)cc1I	Ki	'='	70.0	nM	7.16			UO_0000065	24.00	0.81	6.63	8.30	True	CHEMBL862669	Inhibitory activity against human recombinant cytosolic CA2	B	BAO_0000357	single protein format	Homo sapiens					CHEMBL205	Carbonic anhydrase II	Homo sapiens	SINGLE PROTEIN	CHEMBL1141195	1	Scientific Literature	J. Med. Chem.	2005
CHEMBL77517	INDISULAM	2	385.85	0	2.27	IND	NS(=O)(=O)c1ccc(S(=O)(=O)Nc2cccc3c(Cl)c[nH]c23)cc1	Ki	'='	15.0	nM	7.82			UO_0000065	20.28	0.45	5.55	6.41	True	CHEMBL1821328	Inhibition of human cloned carbonic anhydrase 2 preincubated for 15 mins by stopped flow CO2 hydration assay	B	BAO_0000357	single protein format	Homo sapiens					CHEMBL205	Carbonic anhydrase II	Homo sapiens	SINGLE PROTEIN	CHEMBL1817544	1	Scientific Literature	Eur. J. Med. Chem.	2011
CHEMBL26	SULPIRIDE	4	341.43	0	0.56	SLP	CCN1CCCC1CNC(=O)c1cc(S(N)(=O)=O)ccc1OC	Ki	'='	40.0	nM	7.40			UO_0000065	21.67	0.44	6.84	7.27	True	CHEMBL862669	Inhibitory activity against human recombinant cytosolic CA2	B	BAO_0000357	single protein format	Homo sapiens					CHEMBL205	Carbonic anhydrase II	Homo sapiens	SINGLE PROTEIN	CHEMBL1141195	1	Scientific Literature	J. Med. Chem.	2005
CHEMBL186314	SODIUM CARBONATE	4	105.99			Table 2, R10C1	O=C([O-])[O-].[Na+].[Na+]	Ki	'='	73000000.0	nM		Outside typical range		UO_0000065					True	CHEMBL1781043	Inhibition of recombinant human carbonic anhydrase 2 after 15 mins by stopped flow CO2 hydration assay at pH 8.3	B	BAO_0000357	single protein format	Homo sapiens					CHEMBL205	Carbonic anhydrase II	Homo sapiens	SINGLE PROTEIN	CHEMBL1777760	1	Scientific Literature	Bioorg. Med. Chem. Lett.	2011
CHEMBL471869	SODIUM TELLURATE	0	237.58			Table 2, R17C1	O=[Te](=O)([O-])[O-].[Na+].[Na+]	Ki	'='	920000.0	nM		Outside typical range		UO_0000065					True	CHEMBL1781043	Inhibition of recombinant human carbonic anhydrase 2 after 15 mins by stopped flow CO2 hydration assay at pH 8.3	B	BAO_0000357	single protein format	Homo sapiens					CHEMBL205	Carbonic anhydrase II	Homo sapiens	SINGLE PROTEIN	CHEMBL1777760	1	Scientific Literature	Bioorg. Med. Chem. Lett.	2011
CHEMBL189681		0	421.57	0	1.87	9i	CCCN(C)c1nc(NCCc2ccc(S(N)(=O)=O)cc2)nc(N(C)CCC)n1	Ki	'='	13.7	nM	7.86			UO_0000065	18.65	0.37	5.99	6.70	False	CHEMBL828906	Inhibitory constant against human Carbonic anhydrase IX	B	BAO_0000357	single protein format	Homo sapiens					CHEMBL3594	Carbonic anhydrase IX	Homo sapiens	SINGLE PROTEIN	CHEMBL1140273	1	Scientific Literature	Bioorg. Med. Chem. Lett.	2005
CHEMBL191045		0	372.79	0	0.28	13	NS(=O)(=O)c1ccc(CNc2nc(Cl)nc(NCC(=O)O)n2)cc1	Ki	'='	29.0	nM	7.54			UO_0000065	20.22	0.43	7.26	4.71	False	CHEMBL828903	Inhibitory constant against human Carbonic anhydrase II	B	BAO_0000357	single protein format	Homo sapiens					CHEMBL205	Carbonic anhydrase II	Homo sapiens	SINGLE PROTEIN	CHEMBL1140273	1	Scientific Literature	Bioorg. Med. Chem. Lett.	2005
CHEMBL7092		0	206.65	0	0.57	8	Nc1ccc(S(N)(=O)=O)cc1Cl	Ki	'='	110.0	nM	6.96			UO_0000065	33.67	0.79	6.39	8.07	True	CHEMBL911285	Inhibition of human recombinant cytosolic isozyme CA II by stopped-flow CO2 hydrase method	B	BAO_0000357	single protein format	Homo sapiens					CHEMBL205	Carbonic anhydrase II	Homo sapiens	SINGLE PROTEIN	CHEMBL1139847	1	Scientific Literature	J. Med. Chem.	2007
CHEMBL7204		0	187.22	0	-0.38	3	NNc1ccc(S(N)(=O)=O)cc1	Ki	'='	294.0	nM	6.53			UO_0000065	34.89	0.74	6.91	6.65	True	CHEMBL911286	Inhibition of catalytic domain of human recombinant CA IX	B	BAO_0000357	single protein format	Homo sapiens					CHEMBL3594	Carbonic anhydrase IX	Homo sapiens	SINGLE PROTEIN	CHEMBL1139847	1	Scientific Literature	J. Med. Chem.	2007
CHEMBL218490	DORZOLAMIDE	4	324.45	0	0.61	DRZ	CCN[C@H]1C[C@H](C)S(=O)(=O)c2sc(S(N)(=O)=O)cc21	Ki	'='	52.0	nM	7.28			UO_0000065	22.45	0.52	6.67	6.85	True	CHEMBL911286	Inhibition of catalytic domain of human recombinant CA IX	B	BAO_0000357	single protein format	Homo sapiens					CHEMBL3594	Carbonic anhydrase IX	Homo sapiens	SINGLE PROTEIN	CHEMBL1139847	1	Scientific Literature	J. Med. Chem.	2007
CHEMBL97725		0	381.28	0	2.67	C1	NS(=O)(=O)c1ccccc1NC(=O)Nc1c(F)c(F)c(F)c(F)c1F	Ki	'='	44.0	nM	7.36			UO_0000065	19.29	0.40	4.69	7.26	False	CHEMBL658040	In vitro inhibitory activity against human carbonic anhydrase II (hCAII)	B	BAO_0000357	single protein format						CHEMBL205	Carbonic anhydrase II	Homo sapiens	SINGLE PROTEIN	CHEMBL1148281	1	Scientific Literature	J. Med. Chem.	2004
CHEMBL361066		0	346.39	0	-0.64	C2	NC(=O)C[C@H](/N=C(\S)Nc1ccc(S(N)(=O)=O)cc1)C(=O)O	Ki	'='	6.0	nM	8.22			UO_0000065	23.74	0.51	8.86	4.98	False	CHEMBL828821	Inhibitory activity against human Carbonic anhydrase II	B	BAO_0000357	single protein format	Homo sapiens					CHEMBL205	Carbonic anhydrase II	Homo sapiens	SINGLE PROTEIN	CHEMBL1137219	1	Scientific Literature	J. Med. Chem.	2004
CHEMBL189079		0	360.42	0	-0.25	C3	NC(=O)CC[C@H](/N=C(\S)Nc1ccc(S(N)(=O)=O)cc1)C(=O)O	Ki	'='	9.0	nM	8.05			UO_0000065	22.32	0.48	8.30	4.88	False	CHEMBL828821	Inhibitory activity against human Carbonic anhydrase II	B	BAO_0000357	single protein format	Homo sapiens					CHEMBL205	Carbonic anhydrase II	Homo sapiens	SINGLE PROTEIN	CHEMBL1137219	1	Scientific Literature	J. Med. Chem.	2004
CHEMBL365698		0	400.48	0	0.00	F8	CNC(=O)COC(=O)[C@@H]1CCCN1/C(S)=N\c1ccc(S(N)(=O)=O)cc1	Ki	'='	46.0	nM	7.34			UO_0000065	18.32	0.39		5.59	False	CHEMBL828821	Inhibitory activity against human Carbonic anhydrase II	B	BAO_0000357	single protein format	Homo sapiens					CHEMBL205	Carbonic anhydrase II	Homo sapiens	SINGLE PROTEIN	CHEMBL1137219	1	Scientific Literature	J. Med. Chem.	2004
CHEMBL206295		0	376.49	0	1.28	36	CC(C)(C)c1ccc(S(=O)(=O)Nc2nnc(S(N)(=O)=O)s2)cc1	Ki	'='	15.0	nM	7.82			UO_0000065	20.78	0.46	6.54	5.92	False	CHEMBL861559	Inhibition of human recombinant carbonic anhydrase 2 by stopped-flow CO2 hydrase assay	B	BAO_0000357	single protein format	Homo sapiens					CHEMBL205	Carbonic anhydrase II	Homo sapiens	SINGLE PROTEIN	CHEMBL1138198	1	Scientific Literature	J. Med. Chem.	2006
CHEMBL203112		0	332.43	0	2.88	26	CC(C)(C)c1ccc(C(=O)Nc2cccc(S(N)(=O)=O)c2)cc1	Ki	'='	210.0	nM	6.68			UO_0000065	20.09	0.40	3.80	7.48	False	CHEMBL861559	Inhibition of human recombinant carbonic anhydrase 2 by stopped-flow CO2 hydrase assay	B	BAO_0000357	single protein format	Homo sapiens					CHEMBL205	Carbonic anhydrase II	Homo sapiens	SINGLE PROTEIN	CHEMBL1138198	1	Scientific Literature	J. Med. Chem.	2006
CHEMBL77517	INDISULAM	2	385.85	0	2.27	IND	NS(=O)(=O)c1ccc(S(=O)(=O)Nc2cccc3c(Cl)c[nH]c23)cc1	Ki	'='	15.0	nM	7.82			UO_0000065	20.28	0.45	5.55	6.41	True	CHEMBL861559	Inhibition of human recombinant carbonic anhydrase 2 by stopped-flow CO2 hydrase assay	B	BAO_0000357	single protein format	Homo sapiens					CHEMBL205	Carbonic anhydrase II	Homo sapiens	SINGLE PROTEIN	CHEMBL1138198	1	Scientific Literature	J. Med. Chem.	2006
CHEMBL18	ETHOXZOLAMIDE	4	258.32	0	1.34	EZA	CCOc1ccc2nc(S(N)(=O)=O)sc2c1	Ki	'='	8.0	nM	8.10			UO_0000065	31.34	0.69	6.76	9.84	True	CHEMBL861559	Inhibition of human recombinant carbonic anhydrase 2 by stopped-flow CO2 hydrase assay	B	BAO_0000357	single protein format	Homo sapiens					CHEMBL205	Carbonic anhydrase II	Homo sapiens	SINGLE PROTEIN	CHEMBL1138198	1	Scientific Literature	J. Med. Chem.	2006
CHEMBL19	METHAZOLAMIDE	4	236.28	0	-1.42	MZA	CC(=O)/N=c1/sc(S(N)(=O)=O)nn1C	Ki	'='	14.0	nM	7.85			UO_0000065	33.24	0.77	9.27	7.31	True	CHEMBL861559	Inhibition of human recombinant carbonic anhydrase 2 by stopped-flow CO2 hydrase assay	B	BAO_0000357	single protein format	Homo sapiens					CHEMBL205	Carbonic anhydrase II	Homo sapiens	SINGLE PROTEIN	CHEMBL1138198	1	Scientific Literature	J. Med. Chem.	2006
CHEMBL20	ACETAZOLAMIDE	4	222.25	0	-0.86	AAZ	CC(=O)Nc1nnc(S(N)(=O)=O)s1	Ki	'='	12.0	nM	7.92			UO_0000065	35.64	0.83	8.78	6.89	True	CHEMBL861559	Inhibition of human recombinant carbonic anhydrase 2 by stopped-flow CO2 hydrase assay	B	BAO_0000357	single protein format	Homo sapiens					CHEMBL205	Carbonic anhydrase II	Homo sapiens	SINGLE PROTEIN	CHEMBL1138198	1	Scientific Literature	J. Med. Chem.	2006
CHEMBL414	CARZENIDE	0	201.20	0	0.03	23	NS(=O)(=O)c1ccc(C(=O)O)cc1	Ki	'='	133.0	nM	6.88			UO_0000065	34.18	0.72	6.85	7.06	True	CHEMBL861559	Inhibition of human recombinant carbonic anhydrase 2 by stopped-flow CO2 hydrase assay	B	BAO_0000357	single protein format	Homo sapiens					CHEMBL205	Carbonic anhydrase II	Homo sapiens	SINGLE PROTEIN	CHEMBL1138198	1	Scientific Literature	J. Med. Chem.	2006
CHEMBL26	SULPIRIDE	4	341.43	0	0.56	SLP	CCN1CCCC1CNC(=O)c1cc(S(N)(=O)=O)ccc1OC	Ki	'='	40.0	nM	7.40			UO_0000065	21.67	0.44	6.84	7.27	True	CHEMBL863824	Inhibition of human recombinant CA2	B	BAO_0000357	single protein format	Homo sapiens					CHEMBL205	Carbonic anhydrase II	Homo sapiens	SINGLE PROTEIN	CHEMBL1146953	1	Scientific Literature	Bioorg. Med. Chem. Lett.	2006
CHEMBL7087		0	200.26	0	-0.16	6	NCCc1ccc(S(N)(=O)=O)cc1	Ki	'='	160.0	nM	6.80			UO_0000065	33.94	0.71	6.96	7.89	True	CHEMBL861559	Inhibition of human recombinant carbonic anhydrase 2 by stopped-flow CO2 hydrase assay	B	BAO_0000357	single protein format	Homo sapiens					CHEMBL205	Carbonic anhydrase II	Homo sapiens	SINGLE PROTEIN	CHEMBL1138198	1	Scientific Literature	J. Med. Chem.	2006
CHEMBL20	ACETAZOLAMIDE	4	222.25	0	-0.86	acetazolamide	CC(=O)Nc1nnc(S(N)(=O)=O)s1	Ki	'='	9.0	nM	8.05			UO_0000065	36.20	0.85	8.91	6.99	False	CHEMBL1039067	Inhibition of human recombinant carbonic anhydrase 9 catalytic domain expressed in Escherichia coli by stopped-flow CO2 hydration assay	B	BAO_0000019	assay format	Homo sapiens					CHEMBL3594	Carbonic anhydrase IX	Homo sapiens	SINGLE PROTEIN	CHEMBL1156060	1	Scientific Literature	Bioorg. Med. Chem. Lett.	2009
CHEMBL316037		0	400.40	0	-0.96	17B	NS(=O)(=O)c1nnc(NC(=O)CCNC(=O)c2cccc(C(=O)O)n2)s1	Ki	'='	2.0	nM	8.70			UO_0000065	21.73	0.46	9.66	4.48	False	CHEMBL657149	Inhibitory activity against human recombinant carbonic anhydrase II	B	BAO_0000357	single protein format						CHEMBL205	Carbonic anhydrase II	Homo sapiens	SINGLE PROTEIN	CHEMBL1132301	1	Scientific Literature	J. Med. Chem.	1999
CHEMBL6724		0	251.10	0	0.68	9	Nc1ccc(S(N)(=O)=O)cc1Br	Ki	'='	40.0	nM	7.40			UO_0000065	29.46	0.84	6.72	8.58	True	CHEMBL862669	Inhibitory activity against human recombinant cytosolic CA2	B	BAO_0000357	single protein format	Homo sapiens					CHEMBL205	Carbonic anhydrase II	Homo sapiens	SINGLE PROTEIN	CHEMBL1141195	1	Scientific Literature	J. Med. Chem.	2005
CHEMBL68536	PERFLUOROPHENYL SULFAMATE	0	263.14	0	0.96	14	NS(=O)(=O)Oc1c(F)c(F)c(F)c(F)c1F	Ki	'='	113.0	nM	6.95			UO_0000065	26.40	0.59	5.99	10.01	True	CHEMBL657193	Inhibition of human carbonic anhydrase II	B	BAO_0000357	single protein format						CHEMBL205	Carbonic anhydrase II	Homo sapiens	SINGLE PROTEIN	CHEMBL1144996	1	Scientific Literature	J. Med. Chem.	2003
CHEMBL87497		0	229.28	0	1.25	15	NS(=O)(=O)c1cc2c(O)cccc2s1	IC50	'='	12.0	nM	7.92			UO_0000065	34.55	0.77	6.67	9.85	False	CHEMBL656570	50% inhibition of human carbonic anhydrase II assayed by CO2 hydration catalyzed by human erythrocytes	B	BAO_0000019	assay format						CHEMBL205	Carbonic anhydrase II	Homo sapiens	SINGLE PROTEIN	CHEMBL1124376	1	Scientific Literature	J. Med. Chem.	1989
CHEMBL88519		0	416.82	0	-0.17	14A	NS(=O)(=O)c1cc(S(N)(=O)=O)c(N2C(=O)c3cccnc3C2=O)cc1Cl	Ki	'='	9.0	nM	8.05			UO_0000065	19.30	0.42	8.22	4.72	False	CHEMBL657148	Inhibitory activity against human cloned Carbonic anhydrase II (hCA II, cytosolic form).	B	BAO_0000357	single protein format	Homo sapiens					CHEMBL205	Carbonic anhydrase II	Homo sapiens	SINGLE PROTEIN	CHEMBL1132301	1	Scientific Literature	J. Med. Chem.	1999
CHEMBL355001	SULFAMIDE	0	96.11	0	-1.85	H2NSO2NH2	NS(N)(=O)=O	Ki	'='	1130000.0	nM		Outside typical range		UO_0000065					True	CHEMBL838517	Inhibitory activity against human carbonic anhydrase II expressed in Escherichia coli	B	BAO_0000019	assay format	Homo sapiens					CHEMBL205	Carbonic anhydrase II	Homo sapiens	SINGLE PROTEIN	CHEMBL1138690	1	Scientific Literature	Bioorg. Med. Chem. Lett.	2004
CHEMBL190907		0	407.54	0	1.82	9h	CCCN(C)c1nc(NCc2ccc(S(N)(=O)=O)cc2)nc(N(C)CCC)n1	Ki	'='	12.6	nM	7.90			UO_0000065	19.38	0.39	6.08	6.73	False	CHEMBL828906	Inhibitory constant against human Carbonic anhydrase IX	B	BAO_0000357	single protein format	Homo sapiens					CHEMBL3594	Carbonic anhydrase IX	Homo sapiens	SINGLE PROTEIN	CHEMBL1140273	1	Scientific Literature	Bioorg. Med. Chem. Lett.	2005
CHEMBL435094		0	955.24	3	0.78	A9	NS(=O)(=O)c1nnc(NS(=O)(=O)c2ccc(N/C(S)=N/CCCN3CCN(CCC/N=C(\S)Nc4ccc(S(=O)(=O)Nc5nnc(S(N)(=O)=O)s5)cc4)CC3)cc2)s1	Ki	'='	4.6	nM	8.34			UO_0000065	8.73	0.20	7.56	2.61	False	CHEMBL828783	Binding affinity towards human cloned carbonic anhydrase IX	B	BAO_0000357	single protein format	Homo sapiens					CHEMBL3594	Carbonic anhydrase IX	Homo sapiens	SINGLE PROTEIN	CHEMBL1137059	1	Scientific Literature	Bioorg. Med. Chem. Lett.	2004
CHEMBL1352	NITRIC ACID	3	63.01	0	-0.35	Anion NO3-	O=[N+]([O-])O	Ki	'='	46000000.0	nM		Outside typical range		UO_0000065					True	CHEMBL839931	Inhibition constant of anion against human carbonic anhydrase isozyme hCA IX	B	BAO_0000357	single protein format	Homo sapiens					CHEMBL3594	Carbonic anhydrase IX	Homo sapiens	SINGLE PROTEIN	CHEMBL1138646	1	Scientific Literature	Bioorg. Med. Chem. Lett.	2004
CHEMBL572964	SULFURIC ACID	0	98.08	0	-0.65	Anion SO4-	O=S(=O)(O)O	Ki	'>'	200000000.0	nM		Outside typical range		UO_0000065					True	CHEMBL839927	Inhibition constant of anion against human carbonic anhydrase isozyme hCA II	B	BAO_0000357	single protein format	Homo sapiens					CHEMBL205	Carbonic anhydrase II	Homo sapiens	SINGLE PROTEIN	CHEMBL1138646	1	Scientific Literature	Bioorg. Med. Chem. Lett.	2004
CHEMBL122708	EMATE	0	349.45	0	2.69	EMATE	C[C@]12CC[C@@H]3c4ccc(OS(N)(=O)=O)cc4CC[C@H]3[C@@H]1CCC2=O	IC50	'='	42.0	nM	7.38			UO_0000065	21.11	0.42	4.69	8.53	False	CHEMBL911872	Inhibition of human CA2	B	BAO_0000357	single protein format	Homo sapiens					CHEMBL205	Carbonic anhydrase II	Homo sapiens	SINGLE PROTEIN	CHEMBL1138865	1	Scientific Literature	J. Med. Chem.	2006
CHEMBL1254939		0	493.55	0	0.82	3a	Nc1nc(N)c2nc(CNc3ccc(C(=O)NCCc4ccc(S(N)(=O)=O)cc4)cc3)cnc2n1	Ki	'='	920.0	nM	6.04			UO_0000065	12.23	0.24	5.22	2.95	False	CHEMBL1251875	Inhibition of human recombinant carbonic anhydrase 2 after 15 mins by stopped flow CO2 hydration assay	B	BAO_0000357	single protein format	Homo sapiens					CHEMBL205	Carbonic anhydrase II	Homo sapiens	SINGLE PROTEIN	CHEMBL1250432	1	Scientific Literature	Bioorg. Med. Chem.	2010
CHEMBL204990		0	322.43	0	1.50	12b	NS(=O)(=O)c1ccc2c(c1)CC(NC(=O)C1CCCCC1)C2	Ki	'='	118.0	nM	6.93			UO_0000065	21.49	0.43	5.43	7.76	False	CHEMBL859952	Inhibition of human CA2	B	BAO_0000357	single protein format	Homo sapiens					CHEMBL205	Carbonic anhydrase II	Homo sapiens	SINGLE PROTEIN	CHEMBL1147657	1	Scientific Literature	J. Med. Chem.	2006
CHEMBL14182		0	327.39	0	0.72	20	Nc1ccc(S(=O)(=O)Nc2cccc(S(N)(=O)=O)c2)cc1	Ki	'='	9.0	nM	8.05			UO_0000065	24.58	0.52	7.33	6.08	False	CHEMBL657146	Inhibitory activity against human carbonic anhydrase II (CA2)	B	BAO_0000357	single protein format						CHEMBL205	Carbonic anhydrase II	Homo sapiens	SINGLE PROTEIN	CHEMBL1133669	1	Scientific Literature	J. Med. Chem.	2000
CHEMBL3137767		0	625.67	2	5.44	2I	C[C@H](CCC(=O)Nc1ccc(S(N)(=O)=O)cc1Br)[C@H]1CC[C@H]2[C@H]3[C@H](CC[C@@]21C)[C@@]1(C)CC[C@@H](O)C[C@H]1C[C@H]3O	Ki	'='	34.0	nM	7.47			UO_0000065	11.94	0.26	2.03	5.76	False	CHEMBL658043	Inhibitory activity against human recombinant carbonic anhydrase II (CA2)	B	BAO_0000357	single protein format						CHEMBL205	Carbonic anhydrase II	Homo sapiens	SINGLE PROTEIN	CHEMBL1135136	1	Scientific Literature	Bioorg. Med. Chem. Lett.	2002
CHEMBL1081233		0	143.23	0	1.69	8d	CCCCC(CC)C(N)=O	Ki	'='	3450.0	nM	5.46			UO_0000065	38.14	0.75	3.77	12.68	False	CHEMBL1762939	Inhibition of human cytosolic carbonic anhydrase 2 by stopped flow CO2 hydration assay	B	BAO_0000357	single protein format	Homo sapiens					CHEMBL205	Carbonic anhydrase II	Homo sapiens	SINGLE PROTEIN	CHEMBL1759976	1	Scientific Literature	Bioorg. Med. Chem. Lett.	2011
CHEMBL302593		0	339.37	0	-0.40	24	CC1(C)OCC(C2OC3OC(C)(C)OC3[C@H]2OS(N)(=O)=O)O1	Ki	'='	15.0	nM	7.82			UO_0000065	23.05	0.49	8.22	6.77	False	CHEMBL657193	Inhibition of human carbonic anhydrase II	B	BAO_0000357	single protein format						CHEMBL205	Carbonic anhydrase II	Homo sapiens	SINGLE PROTEIN	CHEMBL1144996	1	Scientific Literature	J. Med. Chem.	2003
CHEMBL220492	TOPIRAMATE	4	339.37	0	-0.40	TPM	CC1(C)O[C@@H]2CO[C@@]3(COS(N)(=O)=O)OC(C)(C)O[C@H]3[C@@H]2O1	Ki	'='	58.0	nM	7.24			UO_0000065	21.32	0.45	7.64	6.26	True	CHEMBL911286	Inhibition of catalytic domain of human recombinant CA IX	B	BAO_0000357	single protein format	Homo sapiens					CHEMBL3594	Carbonic anhydrase IX	Homo sapiens	SINGLE PROTEIN	CHEMBL1139847	1	Scientific Literature	J. Med. Chem.	2007
CHEMBL320840		0	539.01	0	2.56	C4	CCc1cc(-c2ccccc2)cc(CC)[n+]1CC(=O)NNc1ccc(S(N)(=O)=O)cc1.[O-][Cl+3]([O-])([O-])[O-]	Ki	'='	290.0	nM	6.54			UO_0000065	14.87	0.29	3.98	6.22	False	CHEMBL657146	Inhibitory activity against human carbonic anhydrase II (CA2)	B	BAO_0000357	single protein format						CHEMBL205	Carbonic anhydrase II	Homo sapiens	SINGLE PROTEIN	CHEMBL1133669	1	Scientific Literature	J. Med. Chem.	2000
CHEMBL17	DICHLORPHENAMIDE	4	305.16	0	0.29	Dichlorophenamide	NS(=O)(=O)c1cc(Cl)c(Cl)c(S(N)(=O)=O)c1	Ki	'='	38.0	nM	7.42			UO_0000065	24.32	0.63	7.13	6.17	True	CHEMBL658043	Inhibitory activity against human recombinant carbonic anhydrase II (CA2)	B	BAO_0000357	single protein format						CHEMBL205	Carbonic anhydrase II	Homo sapiens	SINGLE PROTEIN	CHEMBL1135136	1	Scientific Literature	Bioorg. Med. Chem. Lett.	2002
CHEMBL3138424		0	613.80	1	4.88	6P	C[C@H](CCC(=O)Nc1ccc2nc(S(N)(=O)=O)sc2c1)[C@H]1CC[C@H]2[C@@H]3C(=O)C[C@@H]4CC(=O)CC[C@]4(C)[C@H]3CC(=O)[C@@]21C	Ki	'='	0.8	nM	9.10			UO_0000065	14.82	0.30	4.22	5.93	False	CHEMBL658043	Inhibitory activity against human recombinant carbonic anhydrase II (CA2)	B	BAO_0000357	single protein format						CHEMBL205	Carbonic anhydrase II	Homo sapiens	SINGLE PROTEIN	CHEMBL1135136	1	Scientific Literature	Bioorg. Med. Chem. Lett.	2002
CHEMBL220492	TOPIRAMATE	4	339.37	0	-0.40	Topiramate	CC1(C)O[C@@H]2CO[C@@]3(COS(N)(=O)=O)OC(C)(C)O[C@H]3[C@@H]2O1	Ki	'='	5.0	nM	8.30			UO_0000065	24.46	0.52	8.70	7.18	True	CHEMBL657147	Inhibitory activity against human Carbonic anhydrase II (hCA II)	B	BAO_0000357	single protein format						CHEMBL205	Carbonic anhydrase II	Homo sapiens	SINGLE PROTEIN	CHEMBL1135997	1	Scientific Literature	J. Med. Chem.	2002
CHEMBL362345		0	480.57	0	1.29	F1	CNC(=O)COc1ccc(COC(=O)[C@H](C)/N=C(\S)Nc2ccc(S(N)(=O)=O)cc2)cc1	Ki	'='	16.0	nM	7.80			UO_0000065	16.22	0.33	6.51	5.23	False	CHEMBL828821	Inhibitory activity against human Carbonic anhydrase II	B	BAO_0000357	single protein format	Homo sapiens					CHEMBL205	Carbonic anhydrase II	Homo sapiens	SINGLE PROTEIN	CHEMBL1137219	1	Scientific Literature	J. Med. Chem.	2004
CHEMBL6784		0	201.25	0	-0.13	22	NS(=O)(=O)c1ccc(CCO)cc1	Ki	'='	22.0	nM	7.66			UO_0000065	38.05	0.80	7.79	9.53	True	CHEMBL911286	Inhibition of catalytic domain of human recombinant CA IX	B	BAO_0000357	single protein format	Homo sapiens					CHEMBL3594	Carbonic anhydrase IX	Homo sapiens	SINGLE PROTEIN	CHEMBL1139847	1	Scientific Literature	J. Med. Chem.	2007
CHEMBL73962	BENZOLAMIDE	0	320.38	0	-0.01	BZA	NS(=O)(=O)c1nnc(NS(=O)(=O)c2ccccc2)s1	Ki	'='	47.0	nM	7.33			UO_0000065	22.87	0.53	7.34	5.55	True	CHEMBL911286	Inhibition of catalytic domain of human recombinant CA IX	B	BAO_0000357	single protein format	Homo sapiens					CHEMBL3594	Carbonic anhydrase IX	Homo sapiens	SINGLE PROTEIN	CHEMBL1139847	1	Scientific Literature	J. Med. Chem.	2007
CHEMBL3138180		0	556.73	1	4.27	6A	C[C@H](CCC(=O)Nc1ccccc1S(N)(=O)=O)[C@H]1CC[C@H]2[C@@H]3C(=O)C[C@@H]4CC(=O)CC[C@]4(C)[C@H]3CC(=O)[C@@]21C	Ki	'='	170.0	nM	6.77			UO_0000065	12.16	0.24	2.50	4.82	False	CHEMBL658043	Inhibitory activity against human recombinant carbonic anhydrase II (CA2)	B	BAO_0000357	single protein format						CHEMBL205	Carbonic anhydrase II	Homo sapiens	SINGLE PROTEIN	CHEMBL1135136	1	Scientific Literature	Bioorg. Med. Chem. Lett.	2002
CHEMBL1797789		0	507.29			2g	CCB(CC)OC(=O)[C@@H](N)CCCCNC(=S)Nc1ccc(S(N)(=O)=O)cc1Br	Ki	'='	486.0	nM	6.31			UO_0000065	12.45				False	CHEMBL1799888	Inhibition of human full length cytosolic isoform of carbonic anhydrase 2 preincubated for 15 mins by CO2 hydration stopped-flow assay	B	BAO_0000357	single protein format	Homo sapiens					CHEMBL205	Carbonic anhydrase II	Homo sapiens	SINGLE PROTEIN	CHEMBL1795337	1	Scientific Literature	Bioorg. Med. Chem. Lett.	2011
CHEMBL51586		0	300.34	0	0.17	8e	CC(C)[C@H](NC(=O)c1ccc(S(N)(=O)=O)cc1)C(=O)O	Ki	'='	74.0	nM	7.13			UO_0000065	23.74	0.49	6.96	5.63	False	CHEMBL658056	Binding affinity against human carbonic anhydrase II (hCA -II)	B	BAO_0000357	single protein format						CHEMBL205	Carbonic anhydrase II	Homo sapiens	SINGLE PROTEIN	CHEMBL1134130	1	Scientific Literature	Bioorg. Med. Chem. Lett.	2001
CHEMBL51346		0	371.42	0	-0.32	8ab	CC(C)C[C@H](NC(=O)c1ccc(S(N)(=O)=O)cc1)C(=O)NCC(=O)O	Ki	'='	9.0	nM	8.05			UO_0000065	21.66	0.44	8.37	5.17	False	CHEMBL658056	Binding affinity against human carbonic anhydrase II (hCA -II)	B	BAO_0000357	single protein format						CHEMBL205	Carbonic anhydrase II	Homo sapiens	SINGLE PROTEIN	CHEMBL1134130	1	Scientific Literature	Bioorg. Med. Chem. Lett.	2001
CHEMBL354386		0	213.21	0	0.79	4c	NS(=O)(=O)c1cc2ccc(O)cc2o1	IC50	'='	11.0	nM	7.96			UO_0000065	37.33	0.78	7.17	8.51	False	CHEMBL656576	In vitro inhibition of human carbonic anhydrase II (0.1 nM).	B	BAO_0000357	single protein format						CHEMBL205	Carbonic anhydrase II	Homo sapiens	SINGLE PROTEIN	CHEMBL1124833	1	Scientific Literature	J. Med. Chem.	1990
CHEMBL44335		0	277.41	0	2.40	15a	CCCCCCC(O)c1csc(S(N)(=O)=O)c1	IC50	'='	13.0	nM	7.89			UO_0000065	28.43	0.63	5.49	9.81	False	CHEMBL656581	Activity against human carbonic anhydrase II	B	BAO_0000357	single protein format						CHEMBL205	Carbonic anhydrase II	Homo sapiens	SINGLE PROTEIN	CHEMBL1127528	1	Scientific Literature	J. Med. Chem.	1994
CHEMBL123877		0	263.71	0	-0.12	A8	NCC(=O)Nc1ccc(S(N)(=O)=O)cc1Cl	Ki	'='	41.0	nM	7.39			UO_0000065	28.01	0.63	7.51	6.41	False	CHEMBL657153	Inhibitory activity against human recombinant carbonic anhydrase II (CA2)	B	BAO_0000357	single protein format						CHEMBL205	Carbonic anhydrase II	Homo sapiens	SINGLE PROTEIN	CHEMBL1132382	1	Scientific Literature	J. Med. Chem.	1999
CHEMBL188774		0	489.58	0	1.41	F9	CNC(=O)COC(=O)[C@H](Cc1c[nH]c2ccccc12)/N=C(\S)Nc1ccc(S(N)(=O)=O)cc1	Ki	'='	20.0	nM	7.70			UO_0000065	15.73	0.32	6.29	4.94	False	CHEMBL828821	Inhibitory activity against human Carbonic anhydrase II	B	BAO_0000357	single protein format	Homo sapiens					CHEMBL205	Carbonic anhydrase II	Homo sapiens	SINGLE PROTEIN	CHEMBL1137219	1	Scientific Literature	J. Med. Chem.	2004
CHEMBL7146		0	355.44	0	0.44	7	Nc1ccc(S(=O)(=O)NCCc2ccc(S(N)(=O)=O)cc2)cc1	Ki	'='	30.0	nM	7.52			UO_0000065	21.16	0.45	7.08	5.68	True	CHEMBL828905	Inhibitory constant against human Carbonic anhydrase II	B	BAO_0000357	single protein format	Homo sapiens					CHEMBL205	Carbonic anhydrase II	Homo sapiens	SINGLE PROTEIN	CHEMBL1144388	1	Scientific Literature	Bioorg. Med. Chem. Lett.	2005
CHEMBL101792		0	348.45	0	1.28	11k	COCCOCCCNCc1cc2cc(S(N)(=O)=O)oc2s1	IC50	'='	14.0	nM	7.85			UO_0000065	22.54	0.49	6.57	7.57	False	CHEMBL656568	Inhibition of human erythrocyte carbonic anhydrase II	B	BAO_0000357	single protein format						CHEMBL205	Carbonic anhydrase II	Homo sapiens	SINGLE PROTEIN	CHEMBL1125519	1	Scientific Literature	J. Med. Chem.	1992
CHEMBL419	MAFENIDE	4	186.24	0	-0.21	2	NCc1ccc(S(N)(=O)=O)cc1	Ki	'='	170.0	nM	6.77			UO_0000065	36.35	0.77	6.98	7.86	True	CHEMBL828905	Inhibitory constant against human Carbonic anhydrase II	B	BAO_0000357	single protein format	Homo sapiens					CHEMBL205	Carbonic anhydrase II	Homo sapiens	SINGLE PROTEIN	CHEMBL1144388	1	Scientific Literature	Bioorg. Med. Chem. Lett.	2005
CHEMBL166340		0	197.22	0	0.17	5b	N#Cc1ccc(NS(N)(=O)=O)cc1	Ki	'='	16.0	nM	7.80			UO_0000065	39.53	0.82	7.63	8.12	False	CHEMBL828904	Inhibitory constant against human Carbonic anhydrase II	B	BAO_0000357	single protein format	Homo sapiens					CHEMBL205	Carbonic anhydrase II	Homo sapiens	SINGLE PROTEIN	CHEMBL1144387	1	Scientific Literature	Bioorg. Med. Chem. Lett.	2005
CHEMBL18	ETHOXZOLAMIDE	4	258.32	0	1.34	EZA	CCOc1ccc2nc(S(N)(=O)=O)sc2c1	Ki	'='	8.0	nM	8.10			UO_0000065	31.34	0.69	6.76	9.84	True	CHEMBL828905	Inhibitory constant against human Carbonic anhydrase II	B	BAO_0000357	single protein format	Homo sapiens					CHEMBL205	Carbonic anhydrase II	Homo sapiens	SINGLE PROTEIN	CHEMBL1144388	1	Scientific Literature	Bioorg. Med. Chem. Lett.	2005
CHEMBL331329		0	212.04	0	-0.03	KM01987	O=C(CN1CN=C(Cl)C1Cl)NO	IC50	'>'	10000000000.0	nM		Outside typical range		UO_0000065					False	CHEMBL658951	Binding activity against human Carbonic anhydrase II (hCAII)	B	BAO_0000357	single protein format						CHEMBL205	Carbonic anhydrase II	Homo sapiens	SINGLE PROTEIN	CHEMBL1135542	1	Scientific Literature	J. Med. Chem.	2002
CHEMBL554425		0	400.98	0	1.71	54	COCCN(CCOC)Cc1cc2cc(S(N)(=O)=O)sc2s1.Cl	Ki	'='	1.34	nM	8.87			UO_0000065	24.34	0.55	7.16	10.84	False	CHEMBL658941	In vitro binding affinity against human carbonic anhydrase II	B	BAO_0000357	single protein format						CHEMBL205	Carbonic anhydrase II	Homo sapiens	SINGLE PROTEIN	CHEMBL1125927	1	Scientific Literature	J. Med. Chem.	1991
CHEMBL342050		0	345.45	0	1.53	A25	CC(C)CC(/N=C(\S)Nc1ccc(S(N)(=O)=O)cc1)C(=O)O	Ki	'='	5.0	nM	8.30			UO_0000065	24.03	0.52	6.77	6.81	True	CHEMBL657152	Inhibitory activity against human recombinant carbonic anhydrase II	B	BAO_0000357	single protein format						CHEMBL205	Carbonic anhydrase II	Homo sapiens	SINGLE PROTEIN	CHEMBL1133556	1	Scientific Literature	J. Med. Chem.	2000
CHEMBL538245		0	340.92	0	2.36	35	CC(C)CNCc1cc2cc(S(N)(=O)=O)sc2s1.Cl	IC50	'='	2.5	nM	8.60			UO_0000065	28.25	0.65	6.24	11.92	False	CHEMBL656579	In vitro inhibitory activity against human carbonic anhydrase II	B	BAO_0000357	single protein format						CHEMBL205	Carbonic anhydrase II	Homo sapiens	SINGLE PROTEIN	CHEMBL1125927	1	Scientific Literature	J. Med. Chem.	1991
CHEMBL538245		0	340.92	0	2.36	35	CC(C)CNCc1cc2cc(S(N)(=O)=O)sc2s1.Cl	Ki	'='	4.4	nM	8.36			UO_0000065	27.45	0.63	6.00	11.58	False	CHEMBL658941	In vitro binding affinity against human carbonic anhydrase II	B	BAO_0000357	single protein format						CHEMBL205	Carbonic anhydrase II	Homo sapiens	SINGLE PROTEIN	CHEMBL1125927	1	Scientific Literature	J. Med. Chem.	1991
CHEMBL541810		0	458.03	0	0.93	71	COCCN(CCNC(=O)c1cc2cc(S(N)(=O)=O)sc2s1)CCOC.Cl	IC50	'='	2.5	nM	8.60			UO_0000065	20.40	0.45	7.67	7.75	False	CHEMBL656579	In vitro inhibitory activity against human carbonic anhydrase II	B	BAO_0000357	single protein format						CHEMBL205	Carbonic anhydrase II	Homo sapiens	SINGLE PROTEIN	CHEMBL1125927	1	Scientific Literature	J. Med. Chem.	1991
CHEMBL6705		0	172.21	0	-0.08	5	Nc1ccccc1S(N)(=O)=O	Ki	'='	33.0	nM	7.48			UO_0000065	43.44	0.93	7.56	8.68	True	CHEMBL657970	Inhibitory activity against human carbonic anhydrase IX (hCA IX) by using CO2 hydrase assay method	B	BAO_0000357	single protein format						CHEMBL3594	Carbonic anhydrase IX	Homo sapiens	SINGLE PROTEIN	CHEMBL1146805	1	Scientific Literature	Bioorg. Med. Chem. Lett.	2004
CHEMBL545527		0	441.00	0	1.78	26e	CCN(CC)Cc1ccc(S(=O)(=O)c2csc(S(N)(=O)=O)c2)cc1O.Cl	IC50	'='	16.0	nM	7.80			UO_0000065	19.27	0.43	6.02	6.62	False	CHEMBL656569	Inhibition of human carbonic anhydrase II	B	BAO_0000357	single protein format						CHEMBL205	Carbonic anhydrase II	Homo sapiens	SINGLE PROTEIN	CHEMBL1125318	1	Scientific Literature	J. Med. Chem.	1992
CHEMBL102870		0	677.95	1	4.78	D10	CC(C)c1cc(-c2ccccc2)cc(C(C)C)[n+]1CC(=O)Nc1ccc(S(N)(=O)=O)cc1I.[O-][Cl+3]([O-])([O-])[O-]	Ki	'='	37.0	nM	7.43			UO_0000065	12.85	0.31	2.65	7.98	False	CHEMBL657146	Inhibitory activity against human carbonic anhydrase II (CA2)	B	BAO_0000357	single protein format						CHEMBL205	Carbonic anhydrase II	Homo sapiens	SINGLE PROTEIN	CHEMBL1133669	1	Scientific Literature	J. Med. Chem.	2000
CHEMBL102922		0	589.05	0	1.99	A20	Cc1cc(C)[n+](CC(=O)Nc2ccc(S(=O)(=O)Nc3cccc(S(N)(=O)=O)c3)cc2)c(C)c1.[O-][Cl+3]([O-])([O-])[O-]	Ki	'='	15.0	nM	7.82			UO_0000065	15.98	0.32	5.83	5.62	False	CHEMBL657146	Inhibitory activity against human carbonic anhydrase II (CA2)	B	BAO_0000357	single protein format						CHEMBL205	Carbonic anhydrase II	Homo sapiens	SINGLE PROTEIN	CHEMBL1133669	1	Scientific Literature	J. Med. Chem.	2000
CHEMBL266026		0	341.41	0	0.39	18	Nc1ccc(S(=O)(=O)NCc2ccc(S(N)(=O)=O)cc2)cc1	Ki	'='	33.0	nM	7.48			UO_0000065	21.91	0.46	7.09	5.65	True	CHEMBL657150	Inhibition of human carbonic anhydrase II	B	BAO_0000357	single protein format						CHEMBL205	Carbonic anhydrase II	Homo sapiens	SINGLE PROTEIN	CHEMBL1136636	1	Scientific Literature	Bioorg. Med. Chem. Lett.	2003
CHEMBL144667		0	322.42	0	1.63	A7	NS(=O)(=O)c1ccc(N/C(S)=N\Cc2ccccn2)cc1	Ki	'='	45.0	nM	7.35			UO_0000065	22.79	0.48	5.72	7.54	False	CHEMBL657152	Inhibitory activity against human recombinant carbonic anhydrase II	B	BAO_0000357	single protein format						CHEMBL205	Carbonic anhydrase II	Homo sapiens	SINGLE PROTEIN	CHEMBL1133556	1	Scientific Literature	J. Med. Chem.	2000
CHEMBL268439		0	335.39	0	-0.43	13	Nc1ccc(S(=O)(=O)Nc2nnc(S(N)(=O)=O)s2)cc1	Ki	'='	2.0	nM	8.70			UO_0000065	25.94	0.59	9.13	5.50	True	CHEMBL657848	Inhibitory activity against human carbonic anhydrase II (hCA II) by using esterase assay method	B	BAO_0000357	single protein format						CHEMBL205	Carbonic anhydrase II	Homo sapiens	SINGLE PROTEIN	CHEMBL1146805	1	Scientific Literature	Bioorg. Med. Chem. Lett.	2004
CHEMBL7092		0	206.65	0	0.57	7	Nc1ccc(S(N)(=O)=O)cc1Cl	Ki	'='	110.0	nM	6.96			UO_0000065	33.67	0.79	6.39	8.07	True	CHEMBL657848	Inhibitory activity against human carbonic anhydrase II (hCA II) by using esterase assay method	B	BAO_0000357	single protein format						CHEMBL205	Carbonic anhydrase II	Homo sapiens	SINGLE PROTEIN	CHEMBL1146805	1	Scientific Literature	Bioorg. Med. Chem. Lett.	2004
CHEMBL284481		0	345.38	1	-1.96	3D	NS(=O)(=O)c1ccc(NNC(=O)CNCCNCC(=O)O)cc1	Ki	'='	315.0	nM	6.50			UO_0000065	18.82	0.39	8.46	4.00	False	CHEMBL658042	Inhibitory activity against Human carbonic anhydrase II	B	BAO_0000357	single protein format						CHEMBL205	Carbonic anhydrase II	Homo sapiens	SINGLE PROTEIN	CHEMBL1135903	1	Scientific Literature	J. Med. Chem.	2002
CHEMBL35367		0	745.80	2	-5.71	5N2	Cn1nc(S(N)(=O)=O)s/c1=N/C(=O)CN(CCN(CCN(CC(=O)O)CC(=O)/N=c1/sc(S(N)(=O)=O)nn1C)CC(=O)O)CC(=O)O	Ki	'='	1.5	nM	8.82			UO_0000065	11.83	0.26	14.53	2.62	False	CHEMBL658042	Inhibitory activity against Human carbonic anhydrase II	B	BAO_0000357	single protein format						CHEMBL205	Carbonic anhydrase II	Homo sapiens	SINGLE PROTEIN	CHEMBL1135903	1	Scientific Literature	J. Med. Chem.	2002
CHEMBL187901		0	334.19	0	1.44	6	NS(=O)(=O)c1ccc(CNc2nc(Cl)nc(Cl)n2)cc1	Ki	'='	124.0	nM	6.91			UO_0000065	20.67	0.47	5.47	6.23	True	CHEMBL828796	Inhibitory activity against human carbonic anhydrase IX expressed in Escherichia coli BL21	B	BAO_0000019	assay format	Homo sapiens					CHEMBL3594	Carbonic anhydrase IX	Homo sapiens	SINGLE PROTEIN	CHEMBL1138005	1	Scientific Literature	Bioorg. Med. Chem. Lett.	2004
CHEMBL364869		0	197.26	0	0.82	1	NS(=O)(=O)c1ccc2c(c1)CCC2	Ki	'='	52.0	nM	7.28			UO_0000065	36.93	0.77	6.46	12.11	False	CHEMBL828782	Binding affinity towards human cloned carbonic anhydrase II	B	BAO_0000357	single protein format	Homo sapiens					CHEMBL205	Carbonic anhydrase II	Homo sapiens	SINGLE PROTEIN	CHEMBL1138647	1	Scientific Literature	Bioorg. Med. Chem. Lett.	2004
CHEMBL20	ACETAZOLAMIDE	4	222.25	0	-0.86	1, acetazolamide	CC(=O)Nc1nnc(S(N)(=O)=O)s1	Ki	'='	12000.0	nM		Potential transcription error		UO_0000065					True	CHEMBL830312	Inhibitory activity against human carbonic anhydrase II at 0.01 uM	B	BAO_0000357	single protein format	Homo sapiens					CHEMBL205	Carbonic anhydrase II	Homo sapiens	SINGLE PROTEIN	CHEMBL1138716	1	Scientific Literature	Bioorg. Med. Chem. Lett.	2004
CHEMBL365860		0	311.32	0	0.28	14	COc1nc(Nc2ccc(S(N)(=O)=O)cc2)nc(OC)n1	Ki	'='	36.0	nM	7.44			UO_0000065	23.91	0.48	7.16	5.76	False	CHEMBL828795	Inhibitory activity against human carbonic anhydrase II expressed in Escherichia coli BL21	B	BAO_0000019	assay format	Homo sapiens					CHEMBL205	Carbonic anhydrase II	Homo sapiens	SINGLE PROTEIN	CHEMBL1138005	1	Scientific Literature	Bioorg. Med. Chem. Lett.	2004
CHEMBL7087		0	200.26	0	-0.16	16	NCCc1ccc(S(N)(=O)=O)cc1	IC50	'='	3100.0	nM	5.51			UO_0000065	27.51	0.58	5.67	6.39	False	CHEMBL828069	Inhibitory concentration against human cystolic isozyme II of Carbonic anhydrase	B	BAO_0000357	single protein format	Homo sapiens					CHEMBL205	Carbonic anhydrase II	Homo sapiens	SINGLE PROTEIN	CHEMBL1138639	1	Scientific Literature	Bioorg. Med. Chem. Lett.	2004
CHEMBL20	ACETAZOLAMIDE	4	222.25	0	-0.86	Acetazolamide (AAZ)	CC(=O)Nc1nnc(S(N)(=O)=O)s1	Ki	'='	25.0	nM	7.60			UO_0000065	34.20	0.80	8.46	6.61	True	CHEMBL828796	Inhibitory activity against human carbonic anhydrase IX expressed in Escherichia coli BL21	B	BAO_0000019	assay format	Homo sapiens					CHEMBL3594	Carbonic anhydrase IX	Homo sapiens	SINGLE PROTEIN	CHEMBL1138005	1	Scientific Literature	Bioorg. Med. Chem. Lett.	2004
CHEMBL266240		0	285.73	0	-0.78	12	Nc1cc(Cl)c(S(N)(=O)=O)cc1S(N)(=O)=O	Ki	'='	75.0	nM	7.12			UO_0000065	24.94	0.61	7.90	4.87	True	CHEMBL657153	Inhibitory activity against human recombinant carbonic anhydrase II (CA2)	B	BAO_0000357	single protein format						CHEMBL205	Carbonic anhydrase II	Homo sapiens	SINGLE PROTEIN	CHEMBL1132382	1	Scientific Literature	J. Med. Chem.	1999
CHEMBL1956762		0	436.47	1	-3.76	28	NS(=O)(=O)c1ccc(C(=O)NNC(=S)N[C@@H]2O[C@H](CO)[C@@H](O)[C@H](O)[C@H]2O)cc1	Ki	'='	112.0	nM	6.95			UO_0000065	15.92	0.34	10.71	3.42	False	CHEMBL1959872	Inhibition of human carbonic anhydrase 9 catalytic domain preincubated for 15 mins by stopped flow CO2 hydration assay	B	BAO_0000357	single protein format	Homo sapiens					CHEMBL3594	Carbonic anhydrase IX	Homo sapiens	SINGLE PROTEIN	CHEMBL1955849	1	Scientific Literature	Bioorg. Med. Chem.	2012
CHEMBL1956765		0	421.50	1	-2.86	31	NS(=O)(=O)c1ccc(CCNC(=S)N[C@@H]2O[C@H](CO)[C@H](O)[C@H](O)[C@H]2O)cc1	Ki	'='	2.8	nM	8.55			UO_0000065	20.29	0.43	11.41	4.90	False	CHEMBL1959872	Inhibition of human carbonic anhydrase 9 catalytic domain preincubated for 15 mins by stopped flow CO2 hydration assay	B	BAO_0000357	single protein format	Homo sapiens					CHEMBL3594	Carbonic anhydrase IX	Homo sapiens	SINGLE PROTEIN	CHEMBL1955849	1	Scientific Literature	Bioorg. Med. Chem.	2012
CHEMBL422825		0	557.50	1	2.63	C19	NS(=O)(=O)c1cccc(NS(=O)(=O)c2ccc(NS(=O)(=O)c3c(F)c(F)c(F)c(F)c3F)cc2)c1	Ki	'='	8.0	nM	8.10			UO_0000065	14.52	0.32	5.47	5.31	False	CHEMBL657194	Inhibition of human recombinant carbonic anhydrase II (CA2)	B	BAO_0000357	single protein format						CHEMBL205	Carbonic anhydrase II	Homo sapiens	SINGLE PROTEIN	CHEMBL1133531	1	Scientific Literature	J. Med. Chem.	2000
CHEMBL418085		0	286.31	0	-0.07	8c	NS(=O)(=O)c1ccc(C(=O)NCCCC(=O)O)cc1	Ki	'='	73.0	nM	7.14			UO_0000065	24.93	0.51	7.21	5.64	False	CHEMBL658056	Binding affinity against human carbonic anhydrase II (hCA -II)	B	BAO_0000357	single protein format						CHEMBL205	Carbonic anhydrase II	Homo sapiens	SINGLE PROTEIN	CHEMBL1134130	1	Scientific Literature	Bioorg. Med. Chem. Lett.	2001
CHEMBL355157		0	212.23	0	0.66	10b	Nc1ccc2cc(S(N)(=O)=O)oc2c1	IC50	'='	25.0	nM	7.60			UO_0000065	35.82	0.74	6.94	7.65	False	CHEMBL656576	In vitro inhibition of human carbonic anhydrase II (0.1 nM).	B	BAO_0000357	single protein format						CHEMBL205	Carbonic anhydrase II	Homo sapiens	SINGLE PROTEIN	CHEMBL1124833	1	Scientific Literature	J. Med. Chem.	1990
CHEMBL332406		0	362.28	0	1.19	20	CC(C)C(NS(=O)(=O)c1c(F)c(F)c(F)c(F)c1F)C(=O)NO	Ki	'='	11.0	nM	7.96			UO_0000065	21.97	0.47	6.77	8.33	False	CHEMBL657151	Inhibitory activity against human isoenzyme Carbonic anhydrase II	B	BAO_0000357	single protein format						CHEMBL205	Carbonic anhydrase II	Homo sapiens	SINGLE PROTEIN	CHEMBL1133677	1	Scientific Literature	J. Med. Chem.	2000
CHEMBL35495		0	644.70	2	-5.10	4N2	Cn1nc(S(N)(=O)=O)s/c1=N/C(=O)CN(CCN(CC(=O)O)CC(=O)/N=c1/sc(S(N)(=O)=O)nn1C)CC(=O)O	Ki	'='	7.0	nM	8.15			UO_0000065	12.65	0.28	13.25	2.76	False	CHEMBL658042	Inhibitory activity against Human carbonic anhydrase II	B	BAO_0000357	single protein format						CHEMBL205	Carbonic anhydrase II	Homo sapiens	SINGLE PROTEIN	CHEMBL1135903	1	Scientific Literature	J. Med. Chem.	2002
CHEMBL418	2,4-DISULFAMYLTRIFLUOROMETHYLANILINE	0	319.29	0	-0.42	19	Nc1cc(C(F)(F)F)c(S(N)(=O)=O)cc1S(N)(=O)=O	IC50	'='	340.0	nM	6.47			UO_0000065	20.26	0.46	6.89	4.42	False	CHEMBL828069	Inhibitory concentration against human cystolic isozyme II of Carbonic anhydrase	B	BAO_0000357	single protein format	Homo sapiens					CHEMBL205	Carbonic anhydrase II	Homo sapiens	SINGLE PROTEIN	CHEMBL1138639	1	Scientific Literature	Bioorg. Med. Chem. Lett.	2004
CHEMBL1957184		0	206.20	0	1.16	7	O=c1ccc2ccc(OCCO)cc2o1	Ki	'='	630.0	nM	6.20			UO_0000065	30.07	0.56	5.04	10.39	False	CHEMBL1961264	Inhibition of human carbonic anhydrase 12 after 6 hrs by stop-flow CO2 hydration assay	B	BAO_0000357	single protein format	Homo sapiens					CHEMBL3242	Carbonic anhydrase XII	Homo sapiens	SINGLE PROTEIN	CHEMBL1955798	1	Scientific Literature	Bioorg. Med. Chem.	2012
CHEMBL307698		0	369.84	0	0.22	17c	Nc1ccc(S(=O)(=O)Nc2nnc(S(N)(=O)=O)s2)cc1Cl	Ki	'='	46.0	nM	7.34			UO_0000065	19.84	0.48	7.12	4.64	False	CHEMBL657042	Inhibition constant determined against catalytic domain of human cloned carbonic anhydrase IX	B	BAO_0000357	single protein format						CHEMBL3594	Carbonic anhydrase IX	Homo sapiens	SINGLE PROTEIN	CHEMBL1144995	1	Scientific Literature	J. Med. Chem.	2003
CHEMBL508338	THIMEROSAL	4	404.82			3, thimerosal		Ki	'>'	200000.0	nM		Outside typical range		UO_0000065					False	CHEMBL1960518	Inhibition of human recombinant carbonic anhydrase 2 preincubated for 15 mins to 72 hrs measured after 6 hrs by stopped flow CO2 hydration method	B	BAO_0000357	single protein format	Homo sapiens					CHEMBL205	Carbonic anhydrase II	Homo sapiens	SINGLE PROTEIN	CHEMBL1955812	1	Scientific Literature	Bioorg. Med. Chem. Lett.	2012
CHEMBL307698		0	369.84	0	0.22	17c	Nc1ccc(S(=O)(=O)Nc2nnc(S(N)(=O)=O)s2)cc1Cl	Ki	'='	0.6	nM	9.22			UO_0000065	24.93	0.60	9.00	5.83	False	CHEMBL657145	Inhibition constant (Ki) against human cloned carbonic anhydrase II (CAH)	B	BAO_0000357	single protein format						CHEMBL205	Carbonic anhydrase II	Homo sapiens	SINGLE PROTEIN	CHEMBL1144995	1	Scientific Literature	J. Med. Chem.	2003
CHEMBL417975	SEZOLAMIDE	0	338.48	0	0.86	MK-927	CC(C)CN[C@H]1CCS(=O)(=O)c2sc(S(N)(=O)=O)cc21	IC50	'='	0.54	nM	9.27			UO_0000065	27.38	0.63	8.41	8.72	False	CHEMBL657920	Inhibitory activity against carbonic anhydrase II	B	BAO_0000357	single protein format						CHEMBL205	Carbonic anhydrase II	Homo sapiens	SINGLE PROTEIN	CHEMBL1135542	1	Scientific Literature	J. Med. Chem.	2002
CHEMBL120917		0	359.38	0	-1.08	RWJ	CC1(C)O[C@H]2[C@@H]3OS(=O)(=O)O[C@@H]3CC[C@@]2(COS(N)(=O)=O)O1	IC50	'='	130.0	nM	6.89			UO_0000065	19.16	0.43	7.97	4.90	False	CHEMBL657920	Inhibitory activity against carbonic anhydrase II	B	BAO_0000357	single protein format						CHEMBL205	Carbonic anhydrase II	Homo sapiens	SINGLE PROTEIN	CHEMBL1135542	1	Scientific Literature	J. Med. Chem.	2002
CHEMBL67511	TRIFLUOROMETHANESULFONAMIDE	0	149.09	0	-0.21	TFM	NS(=O)(=O)C(F)(F)F	Ki	'='	2.0	nM	8.70			UO_0000065	58.35	1.49	8.91	14.46	False	CHEMBL659851	Dissociation constant was reported against Carbonic anhydrase II	B	BAO_0000357	single protein format						CHEMBL205	Carbonic anhydrase II	Homo sapiens	SINGLE PROTEIN	CHEMBL1135542	1	Scientific Literature	J. Med. Chem.	2002
CHEMBL18	ETHOXZOLAMIDE	4	258.32	0	1.34	Ethoxzolamide (EZA)	CCOc1ccc2nc(S(N)(=O)=O)sc2c1	Ki	'='	8.0	nM	8.10			UO_0000065	31.34	0.69	6.76	9.84	True	CHEMBL657156	Inhibitory activity against human carbonic anhydrase II	B	BAO_0000357	single protein format						CHEMBL205	Carbonic anhydrase II	Homo sapiens	SINGLE PROTEIN	CHEMBL1136178	1	Scientific Literature	Bioorg. Med. Chem. Lett.	2003
CHEMBL433685		0	654.32	2	5.04	D1	NS(=O)(=O)c1ccccc1NS(=O)(=O)C(F)(F)C(F)(F)C(F)(F)C(F)(F)C(F)(F)C(F)(F)C(F)(F)C(F)(F)F	Ki	'='	96.0	nM	7.02			UO_0000065	10.73	0.25	1.98	6.60	False	CHEMBL657194	Inhibition of human recombinant carbonic anhydrase II (CA2)	B	BAO_0000357	single protein format						CHEMBL205	Carbonic anhydrase II	Homo sapiens	SINGLE PROTEIN	CHEMBL1133531	1	Scientific Literature	J. Med. Chem.	2000
CHEMBL603189	POLYANDROCARPAMINE A	0	233.23	0	0.19	7	COc1cc(/C=C2\N=C(N)NC2=O)ccc1O	Ki	'='	9600.0	nM	5.02			UO_0000065	21.51	0.40	4.83	5.18	False	CHEMBL1695108	Inhibition of human recombinant alpha-carbonic anhydrase 2 after 15 mins by stopped flow CO2 hydration assay	B	BAO_0000357	single protein format	Homo sapiens					CHEMBL205	Carbonic anhydrase II	Homo sapiens	SINGLE PROTEIN	CHEMBL1687921	1	Scientific Literature	J. Med. Chem.	2011
CHEMBL578932		0	241.72	0	2.50	20	CC(C)(C)NC(=O)Cc1ccc(O)c(Cl)c1	Ki	'='	10800.0	nM	4.97			UO_0000065	20.55	0.42	2.47	10.07	False	CHEMBL1695108	Inhibition of human recombinant alpha-carbonic anhydrase 2 after 15 mins by stopped flow CO2 hydration assay	B	BAO_0000357	single protein format	Homo sapiens					CHEMBL205	Carbonic anhydrase II	Homo sapiens	SINGLE PROTEIN	CHEMBL1687921	1	Scientific Literature	J. Med. Chem.	2011
CHEMBL605189		0	241.72	0	2.50	21	CCCCNC(=O)Cc1ccc(O)c(Cl)c1	Ki	'='	9400.0	nM	5.03			UO_0000065	20.80	0.43	2.53	10.19	False	CHEMBL1695108	Inhibition of human recombinant alpha-carbonic anhydrase 2 after 15 mins by stopped flow CO2 hydration assay	B	BAO_0000357	single protein format	Homo sapiens					CHEMBL205	Carbonic anhydrase II	Homo sapiens	SINGLE PROTEIN	CHEMBL1687921	1	Scientific Literature	J. Med. Chem.	2011
CHEMBL1643304		0	335.39	0	2.30	26	COc1ccc(NC(=O)Nc2ccc(S(N)(=O)=O)cc2)c(C)c1	Ki	'='	3310.0	nM	5.48			UO_0000065	16.34	0.33	3.18	4.96	False	CHEMBL1693045	Inhibition of human cytosolic carbonic anhydrase 2 preincubated for 15 min by CO2 hydration assay	B	BAO_0000357	single protein format	Homo sapiens					CHEMBL205	Carbonic anhydrase II	Homo sapiens	SINGLE PROTEIN	CHEMBL1687939	1	Scientific Literature	J. Med. Chem.	2011
CHEMBL344316		0	351.41	0	2.06	A12	NS(=O)(=O)c1ccc(N/C(S)=N\c2cccc(C(=O)O)c2)cc1	Ki	'='	18.0	nM	7.75			UO_0000065	22.04	0.46	5.68	6.36	False	CHEMBL657152	Inhibitory activity against human recombinant carbonic anhydrase II	B	BAO_0000357	single protein format						CHEMBL205	Carbonic anhydrase II	Homo sapiens	SINGLE PROTEIN	CHEMBL1133556	1	Scientific Literature	J. Med. Chem.	2000
CHEMBL1643302		0	383.43	0	3.77	23	NS(=O)(=O)c1ccc(NC(=O)Nc2ccc(Oc3ccccc3)cc2)cc1	Ki	'='	85.0	nM	7.07			UO_0000065	18.44	0.36	3.30	6.40	False	CHEMBL1693045	Inhibition of human cytosolic carbonic anhydrase 2 preincubated for 15 min by CO2 hydration assay	B	BAO_0000357	single protein format	Homo sapiens					CHEMBL205	Carbonic anhydrase II	Homo sapiens	SINGLE PROTEIN	CHEMBL1687939	1	Scientific Literature	J. Med. Chem.	2011
CHEMBL1615215		0	283.35	0	1.40	28	NS(=O)(=O)c1ccc(NC(=O)NC2CCCC2)cc1	Ki	'='	7.3	nM	8.14			UO_0000065	28.72	0.58	6.74	8.03	True	CHEMBL1693046	Inhibition of tumor-associated human carbonic anhydrase 9 preincubated for 15 min by CO2 hydration assay	B	BAO_0000357	single protein format	Homo sapiens					CHEMBL3594	Carbonic anhydrase IX	Homo sapiens	SINGLE PROTEIN	CHEMBL1687939	1	Scientific Literature	J. Med. Chem.	2011
CHEMBL1955873	THIOBENZOIC ACID	0	138.19	0	1.92	2	OC(=S)c1ccccc1	Ki	'='	5640.0	nM	5.25			UO_0000065	37.98	0.80	3.33	25.95	False	CHEMBL1960499	Inhibition of human recombinant carbonic anhydrase 9 preincubated for 15 mins to 72 hrs measured after 15 mins by stopped flow CO2 hydration method	B	BAO_0000357	single protein format	Homo sapiens					CHEMBL3594	Carbonic anhydrase IX	Homo sapiens	SINGLE PROTEIN	CHEMBL1955812	1	Scientific Literature	Bioorg. Med. Chem. Lett.	2012
CHEMBL1955873	THIOBENZOIC ACID	0	138.19	0	1.92	2	OC(=S)c1ccccc1	Ki	'='	2770.0	nM	5.56			UO_0000065	40.22	0.84	3.64	27.47	False	CHEMBL1960510	Inhibition of human recombinant carbonic anhydrase 12 preincubated for 15 mins to 72 hrs measured after 6 hrs by stopped flow CO2 hydration method	B	BAO_0000357	single protein format	Homo sapiens					CHEMBL3242	Carbonic anhydrase XII	Homo sapiens	SINGLE PROTEIN	CHEMBL1955812	1	Scientific Literature	Bioorg. Med. Chem. Lett.	2012
CHEMBL1957182		0	218.28	0	3.73	6b	C=CCOc1ccc2ccc(=S)oc2c1	Ki	'='	3230.0	nM	5.49			UO_0000065	25.15	0.50	1.76	24.55	True	CHEMBL1961263	Inhibition of human carbonic anhydrase 9 after 6 hrs by stop-flow CO2 hydration assay	B	BAO_0000357	single protein format	Homo sapiens					CHEMBL3594	Carbonic anhydrase IX	Homo sapiens	SINGLE PROTEIN	CHEMBL1955798	1	Scientific Literature	Bioorg. Med. Chem.	2012
CHEMBL508338	THIMEROSAL	4	404.82			3, thimerosal		Ki	'='	6850.0	nM	5.16			UO_0000065	12.76				False	CHEMBL1960498	Inhibition of human recombinant carbonic anhydrase 12 preincubated for 15 mins to 72 hrs measured after 15 mins by stopped flow CO2 hydration method	B	BAO_0000357	single protein format	Homo sapiens					CHEMBL3242	Carbonic anhydrase XII	Homo sapiens	SINGLE PROTEIN	CHEMBL1955812	1	Scientific Literature	Bioorg. Med. Chem. Lett.	2012
CHEMBL1955873	THIOBENZOIC ACID	0	138.19	0	1.92	2	OC(=S)c1ccccc1	Ki	'='	51000.0	nM	4.29			UO_0000065	31.06	0.65	2.37	21.22	False	CHEMBL1960506	Inhibition of human recombinant carbonic anhydrase 2 preincubated for 15 mins to 72 hrs measured after 15 mins by stopped flow CO2 hydration method	B	BAO_0000357	single protein format	Homo sapiens					CHEMBL205	Carbonic anhydrase II	Homo sapiens	SINGLE PROTEIN	CHEMBL1955812	1	Scientific Literature	Bioorg. Med. Chem. Lett.	2012
CHEMBL23559		0	276.32	0	1.59	1h	NS(=O)(=O)c1ccc(NC(=O)c2ccccc2)cc1	Ki	'='	73.0	nM	7.14			UO_0000065	25.83	0.51	5.55	8.00	False	CHEMBL881705	Inhibitory activity against human Carbonic anhydrase IX (hCA IX)	B	BAO_0000357	single protein format	Homo sapiens					CHEMBL3594	Carbonic anhydrase IX	Homo sapiens	SINGLE PROTEIN	CHEMBL1143479	1	Scientific Literature	Bioorg. Med. Chem. Lett.	2005
CHEMBL23796		0	312.37	0	1.13	1j	NS(=O)(=O)c1ccc(NS(=O)(=O)c2ccccc2)cc1	Ki	'='	68.0	nM	7.17			UO_0000065	22.95	0.49	6.04	6.74	False	CHEMBL881706	Inhibitory activity against human Carbonic anhydrase XII (hCA XII)	B	BAO_0000357	single protein format	Homo sapiens					CHEMBL3242	Carbonic anhydrase XII	Homo sapiens	SINGLE PROTEIN	CHEMBL1143479	1	Scientific Literature	Bioorg. Med. Chem. Lett.	2005
CHEMBL194350		0	321.43	0	2.23	1n	NS(=O)(=O)c1ccc(C/N=C(/S)Nc2ccccc2)cc1	Ki	'='	12.0	nM	7.92			UO_0000065	24.64	0.52	5.69	9.37	False	CHEMBL881704	Inhibitory activity against human Carbonic anhydrase II (hCA II)	B	BAO_0000357	single protein format	Homo sapiens					CHEMBL205	Carbonic anhydrase II	Homo sapiens	SINGLE PROTEIN	CHEMBL1143479	1	Scientific Literature	Bioorg. Med. Chem. Lett.	2005
CHEMBL343046		0	817.50	1	4.69	D16	NS(=O)(=O)c1nnc(NS(=O)(=O)c2ccc(NS(=O)(=O)C(F)(F)C(F)(F)C(F)(F)C(F)(F)C(F)(F)C(F)(F)C(F)(F)C(F)(F)F)cc2)s1	Ki	'='	2.0	nM	8.70			UO_0000065	10.64	0.25	4.01	4.88	False	CHEMBL657194	Inhibition of human recombinant carbonic anhydrase II (CA2)	B	BAO_0000357	single protein format						CHEMBL205	Carbonic anhydrase II	Homo sapiens	SINGLE PROTEIN	CHEMBL1133531	1	Scientific Literature	J. Med. Chem.	2000
CHEMBL268177		0	298.11	0	0.52	J	Nc1ccc(S(N)(=O)=O)cc1I	Ki	'='	70.0	nM	7.16			UO_0000065	24.00	0.81	6.63	8.30	True	CHEMBL658042	Inhibitory activity against Human carbonic anhydrase II	B	BAO_0000357	single protein format						CHEMBL205	Carbonic anhydrase II	Homo sapiens	SINGLE PROTEIN	CHEMBL1135903	1	Scientific Literature	J. Med. Chem.	2002
CHEMBL171625		0	529.01	0	4.90	6h	CCCc1cc(-c2ccccc2)cc(-c2ccccc2)[n+]1-c1ccc(S(N)(=O)=O)cc1.[O-][Cl+3]([O-])([O-])[O-]	Ki	'='	580.0	nM	6.24			UO_0000065	14.52	0.27	1.34	9.74	False	CHEMBL657846	Inhibitory activity against human carbonic anhydrase II	B	BAO_0000357	single protein format						CHEMBL205	Carbonic anhydrase II	Homo sapiens	SINGLE PROTEIN	CHEMBL1148465	1	Scientific Literature	Bioorg. Med. Chem. Lett.	2004
CHEMBL336249		0	366.27	0	2.28	F2	NS(=O)(=O)c1cccc(NC(=O)c2c(F)c(F)c(F)c(F)c2F)c1	Ki	'='	19.0	nM	7.72			UO_0000065	21.08	0.44	5.44	8.65	False	CHEMBL657194	Inhibition of human recombinant carbonic anhydrase II (CA2)	B	BAO_0000357	single protein format						CHEMBL205	Carbonic anhydrase II	Homo sapiens	SINGLE PROTEIN	CHEMBL1133531	1	Scientific Literature	J. Med. Chem.	2000
CHEMBL96361		0	384.26	0	2.42	F7	NS(=O)(=O)c1ccc(NC(=O)c2c(F)c(F)c(F)c(F)c2F)c(F)c1	Ki	'='	15.0	nM	7.82			UO_0000065	20.36	0.43	5.40	8.77	False	CHEMBL657194	Inhibition of human recombinant carbonic anhydrase II (CA2)	B	BAO_0000357	single protein format						CHEMBL205	Carbonic anhydrase II	Homo sapiens	SINGLE PROTEIN	CHEMBL1133531	1	Scientific Literature	J. Med. Chem.	2000
CHEMBL140452		0	402.32	0	1.83	C1	NS(=O)(=O)c1ccccc1NS(=O)(=O)c1c(F)c(F)c(F)c(F)c1F	Ki	'='	24.0	nM	7.62			UO_0000065	18.94	0.42	5.79	7.17	False	CHEMBL657194	Inhibition of human recombinant carbonic anhydrase II (CA2)	B	BAO_0000357	single protein format						CHEMBL205	Carbonic anhydrase II	Homo sapiens	SINGLE PROTEIN	CHEMBL1133531	1	Scientific Literature	J. Med. Chem.	2000
CHEMBL19	METHAZOLAMIDE	4	236.28	0	-1.42	methazolamide	CC(=O)/N=c1/sc(S(N)(=O)=O)nn1C	Ki	'='	14.0	nM	7.85			UO_0000065	33.24	0.77	9.27	7.31	True	CHEMBL658042	Inhibitory activity against Human carbonic anhydrase II	B	BAO_0000357	single protein format						CHEMBL205	Carbonic anhydrase II	Homo sapiens	SINGLE PROTEIN	CHEMBL1135903	1	Scientific Literature	J. Med. Chem.	2002
CHEMBL6705		0	172.21	0	-0.08	2	Nc1ccccc1S(N)(=O)=O	IC50	'='	2640.0	nM	5.58			UO_0000065	32.39	0.69	5.66	6.47	False	CHEMBL828069	Inhibitory concentration against human cystolic isozyme II of Carbonic anhydrase	B	BAO_0000357	single protein format	Homo sapiens					CHEMBL205	Carbonic anhydrase II	Homo sapiens	SINGLE PROTEIN	CHEMBL1138639	1	Scientific Literature	Bioorg. Med. Chem. Lett.	2004
CHEMBL18	ETHOXZOLAMIDE	4	258.32	0	1.34	EZA	CCOc1ccc2nc(S(N)(=O)=O)sc2c1	Ki	'='	8.0	nM	8.10			UO_0000065	31.34	0.69	6.76	9.84	True	CHEMBL828781	Binding affinity towards human cloned carbonic anhydrase II	B	BAO_0000357	single protein format	Homo sapiens					CHEMBL205	Carbonic anhydrase II	Homo sapiens	SINGLE PROTEIN	CHEMBL1137059	1	Scientific Literature	Bioorg. Med. Chem. Lett.	2004
CHEMBL754	FOSCARNET SODIUM	4	191.95	0	-0.16	OOCPO3(2-)	O=C([O-])P(=O)([O-])[O-].[Na+].[Na+].[Na+]	Ki	'='	2210000.0	nM		Outside typical range		UO_0000065					True	CHEMBL839930	Inhibition constant of anion against human carbonic anhydrase isozyme hCA IX	B	BAO_0000357	single protein format	Homo sapiens					CHEMBL3594	Carbonic anhydrase IX	Homo sapiens	SINGLE PROTEIN	CHEMBL1138645	1	Scientific Literature	Bioorg. Med. Chem. Lett.	2004
CHEMBL6724		0	251.10	0	0.68	13	Nc1ccc(S(N)(=O)=O)cc1Br	Ki	'='	269000.0	nM		Outside typical range		UO_0000065					False	CHEMBL830313	Inhibitory activity against human carbonic anhydrase IX at 0.09 uM	B	BAO_0000357	single protein format	Homo sapiens					CHEMBL3594	Carbonic anhydrase IX	Homo sapiens	SINGLE PROTEIN	CHEMBL1138716	1	Scientific Literature	Bioorg. Med. Chem. Lett.	2004
CHEMBL321052		0	651.12	1	3.34	B20	Cc1cc(-c2ccccc2)cc(C)[n+]1CC(=O)Nc1ccc(S(=O)(=O)Nc2cccc(S(N)(=O)=O)c2)cc1.[O-][Cl+3]([O-])([O-])[O-]	Ki	'='	9.0	nM	8.05			UO_0000065	14.58	0.29	4.71	5.78	False	CHEMBL657146	Inhibitory activity against human carbonic anhydrase II (CA2)	B	BAO_0000357	single protein format						CHEMBL205	Carbonic anhydrase II	Homo sapiens	SINGLE PROTEIN	CHEMBL1133669	1	Scientific Literature	J. Med. Chem.	2000
CHEMBL1643294		0	321.36	0	1.99	14	COc1ccccc1NC(=O)Nc1ccc(S(N)(=O)=O)cc1	Ki	'='	4070.0	nM	5.39			UO_0000065	16.77	0.33	3.40	4.88	False	CHEMBL1693045	Inhibition of human cytosolic carbonic anhydrase 2 preincubated for 15 min by CO2 hydration assay	B	BAO_0000357	single protein format	Homo sapiens					CHEMBL205	Carbonic anhydrase II	Homo sapiens	SINGLE PROTEIN	CHEMBL1687939	1	Scientific Literature	J. Med. Chem.	2011
CHEMBL1643294		0	321.36	0	1.99	14	COc1ccccc1NC(=O)Nc1ccc(S(N)(=O)=O)cc1	Ki	'='	61.2	nM	7.21			UO_0000065	22.45	0.45	5.22	6.53	False	CHEMBL1693047	Inhibition of tumor-associated human carbonic anhydrase 12 preincubated for 15 min by CO2 hydration assay	B	BAO_0000357	single protein format	Homo sapiens					CHEMBL3242	Carbonic anhydrase XII	Homo sapiens	SINGLE PROTEIN	CHEMBL1687939	1	Scientific Literature	J. Med. Chem.	2011
CHEMBL20	ACETAZOLAMIDE	4	222.25	0	-0.86	2	CC(=O)Nc1nnc(S(N)(=O)=O)s1	Ki	'='	3.3	nM	8.48	Potential transcription error		UO_0000065					True	CHEMBL840040	Inhibitory constant value for Carbonic anhydrase II in human determined in pH-shift assay	B	BAO_0000357	single protein format	Homo sapiens					CHEMBL205	Carbonic anhydrase II	Homo sapiens	SINGLE PROTEIN	CHEMBL1142729	1	Scientific Literature	J. Med. Chem.	2005
CHEMBL20	ACETAZOLAMIDE	4	222.25	0	-0.86	2	CC(=O)Nc1nnc(S(N)(=O)=O)s1	Ki	'='	25.0	nM	7.60			UO_0000065	34.20	0.80	8.46	6.61	True	CHEMBL1693046	Inhibition of tumor-associated human carbonic anhydrase 9 preincubated for 15 min by CO2 hydration assay	B	BAO_0000357	single protein format	Homo sapiens					CHEMBL3594	Carbonic anhydrase IX	Homo sapiens	SINGLE PROTEIN	CHEMBL1687939	1	Scientific Literature	J. Med. Chem.	2011
CHEMBL1643297		0	347.44	0	3.32	18	CCCCc1ccc(NC(=O)Nc2ccc(S(N)(=O)=O)cc2)cc1	Ki	'='	376.0	nM	6.42			UO_0000065	18.49	0.37	3.10	6.34	False	CHEMBL1693046	Inhibition of tumor-associated human carbonic anhydrase 9 preincubated for 15 min by CO2 hydration assay	B	BAO_0000357	single protein format	Homo sapiens					CHEMBL3594	Carbonic anhydrase IX	Homo sapiens	SINGLE PROTEIN	CHEMBL1687939	1	Scientific Literature	J. Med. Chem.	2011
CHEMBL220492	TOPIRAMATE	4	339.37	0	-0.40	topiramate	CC1(C)O[C@@H]2CO[C@@]3(COS(N)(=O)=O)OC(C)(C)O[C@H]3[C@@H]2O1	Ki	'='	9600.0	nM	5.02			UO_0000065	14.79	0.31	5.42	4.34	False	CHEMBL840040	Inhibitory constant value for Carbonic anhydrase II in human determined in pH-shift assay	B	BAO_0000357	single protein format	Homo sapiens					CHEMBL205	Carbonic anhydrase II	Homo sapiens	SINGLE PROTEIN	CHEMBL1142729	1	Scientific Literature	J. Med. Chem.	2005
CHEMBL2092886		0	283.35	0	-0.39	S-1	NS(=O)(=O)c1cc2c(s1)S(=O)(=O)CC[C@@H]2O	IC50	'='	1.3	nM	8.89			UO_0000065	31.36	0.76	9.28	7.76	False	CHEMBL656567	50% inhibitory concentration against human carbonic anhydrase II (HCA II) after pre-incubation for 4 min at 37 degree C	B	BAO_0000357	single protein format						CHEMBL205	Carbonic anhydrase II	Homo sapiens	SINGLE PROTEIN	CHEMBL1124372	1	Scientific Literature	J. Med. Chem.	1989
CHEMBL1688306		0	427.38	1	-1.71	7	CC(=O)O[C@@H]1O[C@H](COS(N)(=O)=O)[C@@H](OC(C)=O)[C@H](OC(C)=O)[C@H]1OC(C)=O	Ki	'='	73.0	nM	7.14			UO_0000065	16.70	0.35	8.85	3.88	False	CHEMBL1692290	Inhibition of human carbonic anhydrase 9 catalytic domain by CO2 hydration assay	B	BAO_0000357	single protein format	Homo sapiens					CHEMBL3594	Carbonic anhydrase IX	Homo sapiens	SINGLE PROTEIN	CHEMBL1687911	1	Scientific Literature	J. Med. Chem.	2011
CHEMBL579226		0	411.39	1	-1.64	21	CC(=O)OC[C@H]1O[C@@H](S(N)(=O)=O)[C@H](OC(C)=O)[C@@H](OC(C)=O)[C@H]1OC(C)=O	Ki	'='	4710.0	nM	5.33			UO_0000065	12.95	0.27	6.97	3.05	False	CHEMBL1692291	Inhibition of human carbonic anhydrase 12 catalytic domain by CO2 hydration assay	B	BAO_0000357	single protein format	Homo sapiens					CHEMBL3242	Carbonic anhydrase XII	Homo sapiens	SINGLE PROTEIN	CHEMBL1687911	1	Scientific Literature	J. Med. Chem.	2011
CHEMBL144537		0	329.40	0	0.58	A31	NS(=O)(=O)c1ccc(NC(=S)N2CCCC2C(=O)O)cc1	Ki	'='	25.0	nM	7.60			UO_0000065	23.08	0.49	7.02	6.74	False	CHEMBL657152	Inhibitory activity against human recombinant carbonic anhydrase II	B	BAO_0000357	single protein format						CHEMBL205	Carbonic anhydrase II	Homo sapiens	SINGLE PROTEIN	CHEMBL1133556	1	Scientific Literature	J. Med. Chem.	2000
CHEMBL332783		0	251.31	0	1.14	0009-46	Cc1cc(C)n(-c2ccc(S(N)(=O)=O)cc2)n1	IC50	'='	46773514128720000	nM		Outside typical range		UO_0000065					False	CHEMBL658951	Binding activity against human Carbonic anhydrase II (hCAII)	B	BAO_0000357	single protein format						CHEMBL205	Carbonic anhydrase II	Homo sapiens	SINGLE PROTEIN	CHEMBL1135542	1	Scientific Literature	J. Med. Chem.	2002
CHEMBL18	ETHOXZOLAMIDE	4	258.32	0	1.34	EZA	CCOc1ccc2nc(S(N)(=O)=O)sc2c1	Ki	'='	34.0	nM	7.47			UO_0000065	28.91	0.64	6.13	9.08	True	CHEMBL657967	Inhibitory activity against human cloned carbonic anhydrase isozyme IX, by CO2 hydrase assay method.	B	BAO_0000357	single protein format						CHEMBL3594	Carbonic anhydrase IX	Homo sapiens	SINGLE PROTEIN	CHEMBL1136636	1	Scientific Literature	Bioorg. Med. Chem. Lett.	2003
CHEMBL99257		0	479.56	1	-0.28	5A	CN(C)CCOCCOC(=O)c1cccc(S(=O)(=O)Nc2nnc(S(N)(=O)=O)s2)c1	Ki	'='	1.6	nM	8.80			UO_0000065	18.34	0.40	9.08	5.15	False	CHEMBL657156	Inhibitory activity against human carbonic anhydrase II	B	BAO_0000357	single protein format						CHEMBL205	Carbonic anhydrase II	Homo sapiens	SINGLE PROTEIN	CHEMBL1136178	1	Scientific Literature	Bioorg. Med. Chem. Lett.	2003
CHEMBL1270632		0	531.68	1	3.23	4f	Cc1c(C(=O)NCCN2CCN(C)CC2)cc(-c2ccc3ccccc3c2)n1-c1ccc(S(N)(=O)=O)cc1	Ki	'='	196.0	nM	6.71			UO_0000065	12.62	0.24	3.48	6.66	False	CHEMBL1272635	Inhibition of human carbonic anhydrase 2 by stopped flow CO2 hydration assay	B	BAO_0000357	single protein format	Homo sapiens					CHEMBL205	Carbonic anhydrase II	Homo sapiens	SINGLE PROTEIN	CHEMBL1268924	1	Scientific Literature	Bioorg. Med. Chem.	2010
CHEMBL1270137		0	426.54	0	2.39	3a	Cc1c(C(=O)NCCN(C)C)cc(-c2ccccc2)n1-c1ccc(S(N)(=O)=O)cc1	Ki	'='	242.0	nM	6.62			UO_0000065	15.51	0.30	4.23	6.79	False	CHEMBL1272636	Inhibition of human carbonic anhydrase 9 by stopped flow CO2 hydration assay	B	BAO_0000357	single protein format	Homo sapiens					CHEMBL3594	Carbonic anhydrase IX	Homo sapiens	SINGLE PROTEIN	CHEMBL1268924	1	Scientific Literature	Bioorg. Med. Chem.	2010
CHEMBL538536		0	424.93	0	1.31	26g	CCN(CC)Cc1cc(S(=O)(=O)c2coc(S(N)(=O)=O)c2)ccc1O.Cl	Ki	'='	4.0	nM	8.40			UO_0000065	21.62	0.46	7.09	6.42	False	CHEMBL659847	Compound was tested in vitro for binding affinity against human carbonic anhydrase II; (ki*10e-9)	B	BAO_0000357	single protein format						CHEMBL205	Carbonic anhydrase II	Homo sapiens	SINGLE PROTEIN	CHEMBL1125318	1	Scientific Literature	J. Med. Chem.	1992
CHEMBL140486		0	322.26	0	0.73	A7	NS(=O)(=O)c1ccc(NS(=O)(=O)C(F)(F)F)c(F)c1	Ki	'='	500.0	nM	6.30			UO_0000065	19.55	0.45	5.57	5.93	False	CHEMBL657194	Inhibition of human recombinant carbonic anhydrase II (CA2)	B	BAO_0000357	single protein format						CHEMBL205	Carbonic anhydrase II	Homo sapiens	SINGLE PROTEIN	CHEMBL1133531	1	Scientific Literature	J. Med. Chem.	2000
CHEMBL98877		0	408.44	0	-0.86	7A	NS(=O)(=O)c1nnc(NS(=O)(=O)c2ccc(C(=O)OCCO)cc2)s1	Ki	'='	2.9	nM	8.54			UO_0000065	20.90	0.47	9.40	4.78	False	CHEMBL657156	Inhibitory activity against human carbonic anhydrase II	B	BAO_0000357	single protein format						CHEMBL205	Carbonic anhydrase II	Homo sapiens	SINGLE PROTEIN	CHEMBL1136178	1	Scientific Literature	Bioorg. Med. Chem. Lett.	2003
CHEMBL98146		0	449.54	0	0.09	10A	CC(CN(C)C)OC(=O)c1ccc(S(=O)(=O)Nc2nnc(S(N)(=O)=O)s2)cc1	Ki	'='	1.4	nM	8.85			UO_0000065	19.70	0.43	8.76	5.48	False	CHEMBL657156	Inhibitory activity against human carbonic anhydrase II	B	BAO_0000357	single protein format						CHEMBL205	Carbonic anhydrase II	Homo sapiens	SINGLE PROTEIN	CHEMBL1136178	1	Scientific Literature	Bioorg. Med. Chem. Lett.	2003
CHEMBL122953		0	320.76	0	-1.00	D8	NCC(=O)NCC(=O)Nc1ccc(S(N)(=O)=O)cc1Cl	Ki	'='	36.0	nM	7.44			UO_0000065	23.21	0.51	8.44	5.16	False	CHEMBL657153	Inhibitory activity against human recombinant carbonic anhydrase II (CA2)	B	BAO_0000357	single protein format						CHEMBL205	Carbonic anhydrase II	Homo sapiens	SINGLE PROTEIN	CHEMBL1132382	1	Scientific Literature	J. Med. Chem.	1999
CHEMBL36322		0	940.53	3	-0.43	6J2	NS(=O)(=O)c1ccc(NC(=O)CN(CCOCCOCCN(CC(=O)O)CC(=O)Nc2ccc(S(N)(=O)=O)cc2I)CC(=O)O)c(I)c1	Ki	'='	8.0	nM	8.10			UO_0000065	8.61	0.23	8.53	2.91	False	CHEMBL658042	Inhibitory activity against Human carbonic anhydrase II	B	BAO_0000357	single protein format						CHEMBL205	Carbonic anhydrase II	Homo sapiens	SINGLE PROTEIN	CHEMBL1135903	1	Scientific Literature	J. Med. Chem.	2002
CHEMBL264879		0	712.38	2	5.62	D22	NS(=O)(=O)c1nc2ccc(OS(=O)(=O)C(F)(F)C(F)(F)C(F)(F)C(F)(F)C(F)(F)C(F)(F)C(F)(F)C(F)(F)F)cc2s1	Ki	'='	0.5	nM	9.30			UO_0000065	13.06	0.30	3.68	7.99	False	CHEMBL657194	Inhibition of human recombinant carbonic anhydrase II (CA2)	B	BAO_0000357	single protein format						CHEMBL205	Carbonic anhydrase II	Homo sapiens	SINGLE PROTEIN	CHEMBL1133531	1	Scientific Literature	J. Med. Chem.	2000
CHEMBL284500		0	592.60	2	-1.26	6Q	NS(=O)(=O)c1nc2ccc(OC(=O)CN(CCOCCOCCN(CC(=O)O)CC(=O)O)CC(=O)O)cc2s1	Ki	'='	0.9	nM	9.05			UO_0000065	15.26	0.32	10.31	3.83	False	CHEMBL658042	Inhibitory activity against Human carbonic anhydrase II	B	BAO_0000357	single protein format						CHEMBL205	Carbonic anhydrase II	Homo sapiens	SINGLE PROTEIN	CHEMBL1135903	1	Scientific Literature	J. Med. Chem.	2002
CHEMBL142142		0	646.32	2	5.00	E6	NS(=O)(=O)c1ccc(CCNC(=O)C(F)(F)C(F)(F)C(F)(F)C(F)(F)C(F)(F)C(F)(F)C(F)(F)C(F)(F)F)cc1	Ki	'='	55.0	nM	7.26			UO_0000065	11.23	0.25	2.26	8.13	False	CHEMBL657194	Inhibition of human recombinant carbonic anhydrase II (CA2)	B	BAO_0000357	single protein format						CHEMBL205	Carbonic anhydrase II	Homo sapiens	SINGLE PROTEIN	CHEMBL1133531	1	Scientific Literature	J. Med. Chem.	2000
CHEMBL342485		0	459.45	0	1.40	A19	NS(=O)(=O)c1cccc(NS(=O)(=O)c2ccc(NS(=O)(=O)C(F)(F)F)cc2)c1	Ki	'='	23.0	nM	7.64			UO_0000065	16.62	0.37	6.24	5.01	False	CHEMBL657194	Inhibition of human recombinant carbonic anhydrase II (CA2)	B	BAO_0000357	single protein format						CHEMBL205	Carbonic anhydrase II	Homo sapiens	SINGLE PROTEIN	CHEMBL1133531	1	Scientific Literature	J. Med. Chem.	2000
CHEMBL264608		0	688.74	3	-1.63	6C2	NS(=O)(=O)c1ccc(NC(=O)CN(CCOCCOCCN(CC(=O)O)CC(=O)Nc2ccc(S(N)(=O)=O)cc2)CC(=O)O)cc1	Ki	'='	60.0	nM	7.22			UO_0000065	10.49	0.21	8.85	2.60	False	CHEMBL658042	Inhibitory activity against Human carbonic anhydrase II	B	BAO_0000357	single protein format						CHEMBL205	Carbonic anhydrase II	Homo sapiens	SINGLE PROTEIN	CHEMBL1135903	1	Scientific Literature	J. Med. Chem.	2002
CHEMBL34969		0	345.33	0	-1.26	2A	NS(=O)(=O)c1ccccc1NC(=O)CN(CC(=O)O)CC(=O)O	Ki	'='	280.0	nM	6.55			UO_0000065	18.98	0.39	7.81	3.92	False	CHEMBL658042	Inhibitory activity against Human carbonic anhydrase II	B	BAO_0000357	single protein format						CHEMBL205	Carbonic anhydrase II	Homo sapiens	SINGLE PROTEIN	CHEMBL1135903	1	Scientific Literature	J. Med. Chem.	2002
CHEMBL20	ACETAZOLAMIDE	4	222.25	0	-0.86	AAZ	CC(=O)Nc1nnc(S(N)(=O)=O)s1	Ki	'='	25.0	nM	7.60			UO_0000065	34.20	0.80	8.46	6.61	True	CHEMBL830080	Inhibition constant against human cloned isozyme (hCA IX) by CO2 hydration method	B	BAO_0000357	single protein format	Homo sapiens					CHEMBL3594	Carbonic anhydrase IX	Homo sapiens	SINGLE PROTEIN	CHEMBL1140330	1	Scientific Literature	J. Med. Chem.	2005
CHEMBL262651		0	721.78	3	-4.51	5M2	NS(=O)(=O)C1N=NC(NC(=O)CN(CCN(CCN(CC(=O)O)CC(=O)NC2N=NC(S(N)(=O)=O)S2)CC(=O)O)CC(=O)O)S1	Ki	'='	1.0	nM	9.00			UO_0000065	12.47	0.27	13.51	2.57	False	CHEMBL658042	Inhibitory activity against Human carbonic anhydrase II	B	BAO_0000357	single protein format						CHEMBL205	Carbonic anhydrase II	Homo sapiens	SINGLE PROTEIN	CHEMBL1135903	1	Scientific Literature	J. Med. Chem.	2002
CHEMBL331386		0	308.35	0	-2.41	A15	NCC(=O)NCCC(=O)Nc1nnc(S(N)(=O)=O)s1	Ki	'='	4.0	nM	8.40			UO_0000065	27.24	0.60	10.81	4.94	False	CHEMBL657153	Inhibitory activity against human recombinant carbonic anhydrase II (CA2)	B	BAO_0000357	single protein format						CHEMBL205	Carbonic anhydrase II	Homo sapiens	SINGLE PROTEIN	CHEMBL1132382	1	Scientific Literature	J. Med. Chem.	1999
CHEMBL140975		0	319.29	0	0.10	A4	NS(=O)(=O)c1ccc(NNS(=O)(=O)C(F)(F)F)cc1	Ki	'='	14800.0	nM	4.83			UO_0000065	15.13	0.35	4.73	4.08	False	CHEMBL657194	Inhibition of human recombinant carbonic anhydrase II (CA2)	B	BAO_0000357	single protein format						CHEMBL205	Carbonic anhydrase II	Homo sapiens	SINGLE PROTEIN	CHEMBL1133531	1	Scientific Literature	J. Med. Chem.	2000
CHEMBL342668		0	454.29	0	2.50	B2	NS(=O)(=O)c1cccc(NS(=O)(=O)C(F)(F)C(F)(F)C(F)(F)C(F)(F)F)c1	Ki	'='	170.0	nM	6.77			UO_0000065	14.90	0.34	4.27	6.37	False	CHEMBL657194	Inhibition of human recombinant carbonic anhydrase II (CA2)	B	BAO_0000357	single protein format						CHEMBL205	Carbonic anhydrase II	Homo sapiens	SINGLE PROTEIN	CHEMBL1133531	1	Scientific Literature	J. Med. Chem.	2000
CHEMBL343048		0	781.45	1	4.93	E16	NS(=O)(=O)c1nnc(NS(=O)(=O)c2ccc(NC(=O)C(F)(F)C(F)(F)C(F)(F)C(F)(F)C(F)(F)C(F)(F)C(F)(F)C(F)(F)F)cc2)s1	Ki	'='	1.5	nM	8.82			UO_0000065	11.29	0.26	3.89	5.47	False	CHEMBL657194	Inhibition of human recombinant carbonic anhydrase II (CA2)	B	BAO_0000357	single protein format						CHEMBL205	Carbonic anhydrase II	Homo sapiens	SINGLE PROTEIN	CHEMBL1133531	1	Scientific Literature	J. Med. Chem.	2000
CHEMBL17	DICHLORPHENAMIDE	4	305.16	0	0.29	dichlorophenamide	NS(=O)(=O)c1cc(Cl)c(Cl)c(S(N)(=O)=O)c1	Ki	'='	38.0	nM	7.42			UO_0000065	24.32	0.63	7.13	6.17	True	CHEMBL658042	Inhibitory activity against Human carbonic anhydrase II	B	BAO_0000357	single protein format						CHEMBL205	Carbonic anhydrase II	Homo sapiens	SINGLE PROTEIN	CHEMBL1135903	1	Scientific Literature	J. Med. Chem.	2002
CHEMBL123878		0	247.25	0	-0.63	A7	NCC(=O)Nc1ccc(S(N)(=O)=O)cc1F	Ki	'='	12.0	nM	7.92			UO_0000065	32.04	0.68	8.55	6.87	False	CHEMBL657153	Inhibitory activity against human recombinant carbonic anhydrase II (CA2)	B	BAO_0000357	single protein format						CHEMBL205	Carbonic anhydrase II	Homo sapiens	SINGLE PROTEIN	CHEMBL1132382	1	Scientific Literature	J. Med. Chem.	1999
CHEMBL121696		0	378.42	0	-0.37	C20	CN(CC(=O)Nc1nccc(Nc2ccc(S(N)(=O)=O)cc2)n1)C(=N)N	Ki	'='	15.0	nM	7.82			UO_0000065	20.68	0.41	8.19	4.34	False	CHEMBL657153	Inhibitory activity against human recombinant carbonic anhydrase II (CA2)	B	BAO_0000357	single protein format						CHEMBL205	Carbonic anhydrase II	Homo sapiens	SINGLE PROTEIN	CHEMBL1132382	1	Scientific Literature	J. Med. Chem.	1999
CHEMBL372888		0	575.62	1	4.16	5b	NS(=O)(=O)c1ccc(C/N=C(S)/N=C2/C=CC(=C3c4ccc(O)cc4Oc4cc(O)ccc43)C(C(=O)O)=C2)cc1	Ki	'='	26.0	nM	7.58			UO_0000065	13.18	0.26	3.43	4.41	False	CHEMBL830080	Inhibition constant against human cloned isozyme (hCA IX) by CO2 hydration method	B	BAO_0000357	single protein format	Homo sapiens					CHEMBL3594	Carbonic anhydrase IX	Homo sapiens	SINGLE PROTEIN	CHEMBL1140330	1	Scientific Literature	J. Med. Chem.	2005
CHEMBL188750		0	390.85	0	1.60	8	Cc1cc(C)[n+](Cc2ccc(S(N)(=O)=O)cc2)cc1C.[O-][Cl+3]([O-])([O-])[O-]	Ki	'='	38.0	nM	7.42			UO_0000065	25.46	0.51	5.82	11.59	False	CHEMBL830080	Inhibition constant against human cloned isozyme (hCA IX) by CO2 hydration method	B	BAO_0000357	single protein format	Homo sapiens					CHEMBL3594	Carbonic anhydrase IX	Homo sapiens	SINGLE PROTEIN	CHEMBL1140330	1	Scientific Literature	J. Med. Chem.	2005
CHEMBL32848		0	846.91	3	-4.92	6O2	NS(=O)(=O)c1nnc(NC(=O)CCNC(=O)CN(CCOCCOCCN(CC(=O)O)CC(=O)NCCC(=O)Nc2nnc(S(N)(=O)=O)s2)CC(=O)O)s1	Ki	'='	0.5	nM	9.30			UO_0000065	10.98	0.24	14.22	2.40	False	CHEMBL658042	Inhibitory activity against Human carbonic anhydrase II	B	BAO_0000357	single protein format						CHEMBL205	Carbonic anhydrase II	Homo sapiens	SINGLE PROTEIN	CHEMBL1135903	1	Scientific Literature	J. Med. Chem.	2002
CHEMBL220491	BRINZOLAMIDE	4	383.52	0	0.09	27	CCN[C@H]1CN(CCCOC)S(=O)(=O)c2sc(S(N)(=O)=O)cc21	Ki	'='	45.3	nM	7.34			UO_0000065	19.15	0.44	7.25	6.18	False	CHEMBL657153	Inhibitory activity against human recombinant carbonic anhydrase II (CA2)	B	BAO_0000357	single protein format						CHEMBL205	Carbonic anhydrase II	Homo sapiens	SINGLE PROTEIN	CHEMBL1132382	1	Scientific Literature	J. Med. Chem.	1999
CHEMBL287117		0	274.32	0	0.31	R	NS(=O)(=O)c1nc2ccc(OCCO)cc2s1	Ki	'='	7.0	nM	8.15			UO_0000065	29.73	0.66	7.84	7.96	False	CHEMBL658042	Inhibitory activity against Human carbonic anhydrase II	B	BAO_0000357	single protein format						CHEMBL205	Carbonic anhydrase II	Homo sapiens	SINGLE PROTEIN	CHEMBL1135903	1	Scientific Literature	J. Med. Chem.	2002
CHEMBL1643307		0	331.40	0	2.47	30	NS(=O)(=O)c1ccc(NC(=O)Nc2ccc3c(c2)CCC3)cc1	Ki	'='	2.5	nM	8.60			UO_0000065	25.96	0.51	6.13	8.49	False	CHEMBL1693047	Inhibition of tumor-associated human carbonic anhydrase 12 preincubated for 15 min by CO2 hydration assay	B	BAO_0000357	single protein format	Homo sapiens					CHEMBL3242	Carbonic anhydrase XII	Homo sapiens	SINGLE PROTEIN	CHEMBL1687939	1	Scientific Literature	J. Med. Chem.	2011
CHEMBL1446150		0	325.78	0	2.63	8	NS(=O)(=O)c1ccc(NC(=O)Nc2ccc(Cl)cc2)cc1	Ki	'='	58.0	nM	7.24			UO_0000065	22.21	0.47	4.61	7.14	False	CHEMBL1693046	Inhibition of tumor-associated human carbonic anhydrase 9 preincubated for 15 min by CO2 hydration assay	B	BAO_0000357	single protein format	Homo sapiens					CHEMBL3594	Carbonic anhydrase IX	Homo sapiens	SINGLE PROTEIN	CHEMBL1687939	1	Scientific Literature	J. Med. Chem.	2011
CHEMBL1643291		0	370.23	0	2.74	9	NS(=O)(=O)c1ccc(NC(=O)Nc2ccc(Br)cc2)cc1	Ki	'='	69.3	nM	7.16			UO_0000065	19.34	0.47	4.42	7.07	False	CHEMBL1693046	Inhibition of tumor-associated human carbonic anhydrase 9 preincubated for 15 min by CO2 hydration assay	B	BAO_0000357	single protein format	Homo sapiens					CHEMBL3594	Carbonic anhydrase IX	Homo sapiens	SINGLE PROTEIN	CHEMBL1687939	1	Scientific Literature	J. Med. Chem.	2011
CHEMBL77517	INDISULAM	2	385.85	0	2.27	IND	NS(=O)(=O)c1ccc(S(=O)(=O)Nc2cccc3c(Cl)c[nH]c23)cc1	Ki	'='	15.0	nM	7.82			UO_0000065	20.28	0.45	5.55	6.41	True	CHEMBL830081	Inhibition constant against human (cloned) isozyme (hCA II) by CO2 hydration method	B	BAO_0000357	single protein format	Homo sapiens					CHEMBL205	Carbonic anhydrase II	Homo sapiens	SINGLE PROTEIN	CHEMBL1140330	1	Scientific Literature	J. Med. Chem.	2005
CHEMBL218490	DORZOLAMIDE	4	324.45	0	0.61	26	CCN[C@H]1C[C@H](C)S(=O)(=O)c2sc(S(N)(=O)=O)cc21	Ki	'='	9.0	nM	8.05			UO_0000065	24.80	0.58	7.44	7.57	True	CHEMBL657153	Inhibitory activity against human recombinant carbonic anhydrase II (CA2)	B	BAO_0000357	single protein format						CHEMBL205	Carbonic anhydrase II	Homo sapiens	SINGLE PROTEIN	CHEMBL1132382	1	Scientific Literature	J. Med. Chem.	1999
CHEMBL316779		0	381.28	0	2.67	13	NS(=O)(=O)c1ccc(NC(=O)Nc2c(F)c(F)c(F)c(F)c2F)cc1	Ki	'='	50.0	nM	7.30			UO_0000065	19.15	0.40	4.63	7.21	True	CHEMBL1693045	Inhibition of human cytosolic carbonic anhydrase 2 preincubated for 15 min by CO2 hydration assay	B	BAO_0000357	single protein format	Homo sapiens					CHEMBL205	Carbonic anhydrase II	Homo sapiens	SINGLE PROTEIN	CHEMBL1687939	1	Scientific Literature	J. Med. Chem.	2011
CHEMBL21	SULFANILAMIDE	4	172.21	0	-0.08	SA	Nc1ccc(S(N)(=O)=O)cc1	Ki	'='	240.0	nM	6.62			UO_0000065	38.44	0.82	6.70	7.68	True	CHEMBL1695108	Inhibition of human recombinant alpha-carbonic anhydrase 2 after 15 mins by stopped flow CO2 hydration assay	B	BAO_0000357	single protein format	Homo sapiens					CHEMBL205	Carbonic anhydrase II	Homo sapiens	SINGLE PROTEIN	CHEMBL1687921	1	Scientific Literature	J. Med. Chem.	2011
CHEMBL21	SULFANILAMIDE	4	172.21	0	-0.08	8, Sulfanilamide	Nc1ccc(S(N)(=O)=O)cc1	Ki	'='	300.0	nM	6.52			UO_0000065	37.88	0.81	6.60	7.57	True	CHEMBL839012	Inhibitory activity against human carbonic anhydrase II (hCAII)	B	BAO_0000357	single protein format	Homo sapiens					CHEMBL205	Carbonic anhydrase II	Homo sapiens	SINGLE PROTEIN	CHEMBL1144327	1	Scientific Literature	Bioorg. Med. Chem. Lett.	2005
CHEMBL121809		0	336.38	0	0.03	B20	CNCC(=O)Nc1nccc(Nc2ccc(S(N)(=O)=O)cc2)n1	Ki	'='	19.0	nM	7.72			UO_0000065	22.95	0.46	7.69	5.55	False	CHEMBL657153	Inhibitory activity against human recombinant carbonic anhydrase II (CA2)	B	BAO_0000357	single protein format						CHEMBL205	Carbonic anhydrase II	Homo sapiens	SINGLE PROTEIN	CHEMBL1132382	1	Scientific Literature	J. Med. Chem.	1999
CHEMBL332220		0	463.52	0	-2.57	D17	Cn1nc(S(N)(=O)=O)s/c1=N\S(=O)(=O)c1ccc(NC(=O)CNC(=O)CN)cc1	Ki	'='	2.0	nM	8.70			UO_0000065	18.77	0.41	11.27	4.17	False	CHEMBL657153	Inhibitory activity against human recombinant carbonic anhydrase II (CA2)	B	BAO_0000357	single protein format						CHEMBL205	Carbonic anhydrase II	Homo sapiens	SINGLE PROTEIN	CHEMBL1132382	1	Scientific Literature	J. Med. Chem.	1999
CHEMBL364127		0	350.83	0	1.88	5	NS(=O)(=O)c1ccc2c(c1)CC(NC(=O)c1ccc(Cl)cc1)C2	Ki	'='	7.5	nM	8.12			UO_0000065	23.16	0.48	6.24	9.10	False	CHEMBL828782	Binding affinity towards human cloned carbonic anhydrase II	B	BAO_0000357	single protein format	Homo sapiens					CHEMBL205	Carbonic anhydrase II	Homo sapiens	SINGLE PROTEIN	CHEMBL1138647	1	Scientific Literature	Bioorg. Med. Chem. Lett.	2004
CHEMBL123116		0	272.33	0	-0.75	B25	CNCC(=O)NS(=O)(=O)c1ccc(CCO)cc1	Ki	'='	50.0	nM	7.30			UO_0000065	26.81	0.55	8.05	7.65	False	CHEMBL657153	Inhibitory activity against human recombinant carbonic anhydrase II (CA2)	B	BAO_0000357	single protein format						CHEMBL205	Carbonic anhydrase II	Homo sapiens	SINGLE PROTEIN	CHEMBL1132382	1	Scientific Literature	J. Med. Chem.	1999
CHEMBL86282		0	425.58	0	3.00	28	CCN(CC)CC1CCC(C(=O)Oc2ccc3nc(S(N)(=O)=O)sc3c2)CC1	IC50	'='	2.8	nM	8.55			UO_0000065	20.10	0.42	5.55	8.34	False	CHEMBL656574	In vitro inhibition of human Carbonic Anhydrase II	B	BAO_0000357	single protein format						CHEMBL205	Carbonic anhydrase II	Homo sapiens	SINGLE PROTEIN	CHEMBL1124628	1	Scientific Literature	J. Med. Chem.	1989
CHEMBL68253	SULFAMATE	0	97.09	0	-1.25	HOSO2NH2	NS(=O)(=O)O	Ki	'='	390000000.0	nM		Potential transcription error		UO_0000065					True	CHEMBL830312	Inhibitory activity against human carbonic anhydrase II at 0.01 uM	B	BAO_0000357	single protein format	Homo sapiens					CHEMBL205	Carbonic anhydrase II	Homo sapiens	SINGLE PROTEIN	CHEMBL1138716	1	Scientific Literature	Bioorg. Med. Chem. Lett.	2004
CHEMBL220491	BRINZOLAMIDE	4	383.52	0	0.09	BRZ (Brinzolamide)	CCN[C@H]1CN(CCCOC)S(=O)(=O)c2sc(S(N)(=O)=O)cc21	Ki	'='	3.0	nM	8.52			UO_0000065	22.22	0.51	8.43	7.17	True	CHEMBL828795	Inhibitory activity against human carbonic anhydrase II expressed in Escherichia coli BL21	B	BAO_0000019	assay format	Homo sapiens					CHEMBL205	Carbonic anhydrase II	Homo sapiens	SINGLE PROTEIN	CHEMBL1138005	1	Scientific Literature	Bioorg. Med. Chem. Lett.	2004
CHEMBL218490	DORZOLAMIDE	4	324.45	0	0.61	DZA (Dorzolamide)	CCN[C@H]1C[C@H](C)S(=O)(=O)c2sc(S(N)(=O)=O)cc21	Ki	'='	9.0	nM	8.05			UO_0000065	24.80	0.58	7.44	7.57	True	CHEMBL828795	Inhibitory activity against human carbonic anhydrase II expressed in Escherichia coli BL21	B	BAO_0000019	assay format	Homo sapiens					CHEMBL205	Carbonic anhydrase II	Homo sapiens	SINGLE PROTEIN	CHEMBL1138005	1	Scientific Literature	Bioorg. Med. Chem. Lett.	2004
CHEMBL120886		0	270.09	0	1.34	2000-01951	NS(=O)(=O)c1cc(C(=O)O)c(Cl)cc1Cl	IC50	'='	5888436553555880.0	nM		Outside typical range		UO_0000065					False	CHEMBL658951	Binding activity against human Carbonic anhydrase II (hCAII)	B	BAO_0000357	single protein format						CHEMBL205	Carbonic anhydrase II	Homo sapiens	SINGLE PROTEIN	CHEMBL1135542	1	Scientific Literature	J. Med. Chem.	2002
CHEMBL144766		0	351.41	0	2.06	A11	NS(=O)(=O)c1ccc(N/C(S)=N\c2ccccc2C(=O)O)cc1	Ki	'='	13.0	nM	7.89			UO_0000065	22.44	0.47	5.83	6.47	False	CHEMBL657152	Inhibitory activity against human recombinant carbonic anhydrase II	B	BAO_0000357	single protein format						CHEMBL205	Carbonic anhydrase II	Homo sapiens	SINGLE PROTEIN	CHEMBL1133556	1	Scientific Literature	J. Med. Chem.	2000
CHEMBL333747		0	303.32	0	0.47	25c	NS(=O)(=O)c1cc(S(=O)(=O)c2ccc(O)cc2)co1	IC50	'='	4.2	nM	8.38			UO_0000065	27.62	0.60	7.91	6.56	False	CHEMBL656569	Inhibition of human carbonic anhydrase II	B	BAO_0000357	single protein format						CHEMBL205	Carbonic anhydrase II	Homo sapiens	SINGLE PROTEIN	CHEMBL1125318	1	Scientific Literature	J. Med. Chem.	1992
CHEMBL333193		0	267.35	0	0.12	STS	NS(=O)(=O)c1cc2c(s1)S(=O)(=O)CCC2	Ki	'='	3.3	nM	8.48			UO_0000065	31.72	0.77	8.36	8.99	False	CHEMBL659851	Dissociation constant was reported against Carbonic anhydrase II	B	BAO_0000357	single protein format						CHEMBL205	Carbonic anhydrase II	Homo sapiens	SINGLE PROTEIN	CHEMBL1135542	1	Scientific Literature	J. Med. Chem.	2002
CHEMBL542219		0	404.94	0	2.17	18a	CCN(CC)Cc1cc(C(=O)c2csc(S(N)(=O)=O)c2)ccc1O.Cl	Ki	'='	18.6	nM	7.73			UO_0000065	20.98	0.44	5.56	7.68	False	CHEMBL659847	Compound was tested in vitro for binding affinity against human carbonic anhydrase II; (ki*10e-9)	B	BAO_0000357	single protein format						CHEMBL205	Carbonic anhydrase II	Homo sapiens	SINGLE PROTEIN	CHEMBL1125318	1	Scientific Literature	J. Med. Chem.	1992
CHEMBL555889		0	369.92	0	0.90	66	CN(C)CCNC(=O)c1cc2cc(S(N)(=O)=O)sc2s1.Cl	Ki	'='	11.0	nM	7.96			UO_0000065	23.87	0.54	7.06	8.60	False	CHEMBL658941	In vitro binding affinity against human carbonic anhydrase II	B	BAO_0000357	single protein format						CHEMBL205	Carbonic anhydrase II	Homo sapiens	SINGLE PROTEIN	CHEMBL1125927	1	Scientific Literature	J. Med. Chem.	1991
CHEMBL218490	DORZOLAMIDE	4	324.45	0	0.61	31	CCN[C@H]1C[C@H](C)S(=O)(=O)c2sc(S(N)(=O)=O)cc21	Ki	'='	52.0	nM	7.28			UO_0000065	22.45	0.52	6.67	6.85	True	CHEMBL657039	Inhibitory activity against human tumor-associated transmembrane carbonic anhydrase IX.	B	BAO_0000357	single protein format						CHEMBL3594	Carbonic anhydrase IX	Homo sapiens	SINGLE PROTEIN	CHEMBL1146659	1	Scientific Literature	Bioorg. Med. Chem. Lett.	2004
CHEMBL6633		0	265.30	0	0.45	20	Nc1nccc(Nc2ccc(S(N)(=O)=O)cc2)n1	Ki	'='	33.0	nM	7.48			UO_0000065	28.20	0.57	7.03	6.03	True	CHEMBL1678663	Inhibition of human carbonic anhydrase II by spectrophotometry at pH 7.5	B	BAO_0000357	single protein format	Homo sapiens					CHEMBL205	Carbonic anhydrase II	Homo sapiens	SINGLE PROTEIN	CHEMBL1671790	1	Scientific Literature	Bioorg. Med. Chem.	2011
CHEMBL42080		0	248.37	0	1.59	22	CCCCC(N)c1csc(S(N)(=O)=O)c1	IC50	'='	626.0	nM	6.20			UO_0000065	24.98	0.56	4.61	7.20	False	CHEMBL656581	Activity against human carbonic anhydrase II	B	BAO_0000357	single protein format						CHEMBL205	Carbonic anhydrase II	Homo sapiens	SINGLE PROTEIN	CHEMBL1127528	1	Scientific Literature	J. Med. Chem.	1994
CHEMBL289952		0	363.62			14b	CCCCC(O[Si](C)(C)C(C)(C)C)c1csc(S(N)(=O)=O)c1	IC50	'='	200.0	nM	6.70			UO_0000065	18.42				False	CHEMBL656581	Activity against human carbonic anhydrase II	B	BAO_0000357	single protein format						CHEMBL205	Carbonic anhydrase II	Homo sapiens	SINGLE PROTEIN	CHEMBL1127528	1	Scientific Literature	J. Med. Chem.	1994
CHEMBL163094		0	240.24	0	0.54	14d	NS(=O)(=O)c1cc2cc3c(cc2[nH]1)OCO3	IC50	'='	25.0	nM	7.60			UO_0000065	31.64	0.65	7.06	8.05	False	CHEMBL656576	In vitro inhibition of human carbonic anhydrase II (0.1 nM).	B	BAO_0000357	single protein format						CHEMBL205	Carbonic anhydrase II	Homo sapiens	SINGLE PROTEIN	CHEMBL1124833	1	Scientific Literature	J. Med. Chem.	1990
CHEMBL2164737		0	553.64	1	0.72	11	NS(=O)(=O)Nc1ccc(S(=O)(=O)Nc2ccc(C(=O)NCCc3ccc(S(N)(=O)=O)cc3)cc2)cc1	Ki	'='	5.3	nM	8.28			UO_0000065	14.95	0.31	7.56	3.99	False	CHEMBL2166491	Inhibition of human CA2 using 4-nitrophenylacetate as substrate preincubated for 10 mins by spectrophotometric esterase assay	B	BAO_0000357	single protein format	Homo sapiens					CHEMBL205	Carbonic anhydrase II	Homo sapiens	SINGLE PROTEIN	CHEMBL2163195	1	Scientific Literature	J. Med. Chem.	2012
CHEMBL285239		0	534.54	1	-1.84	6A	NS(=O)(=O)c1ccccc1NC(=O)CN(CCOCCOCCN(CC(=O)O)CC(=O)O)CC(=O)O	Ki	'='	200.0	nM	6.70			UO_0000065	12.53	0.25	8.54	2.96	False	CHEMBL658042	Inhibitory activity against Human carbonic anhydrase II	B	BAO_0000357	single protein format						CHEMBL205	Carbonic anhydrase II	Homo sapiens	SINGLE PROTEIN	CHEMBL1135903	1	Scientific Literature	J. Med. Chem.	2002
CHEMBL2164735		0	414.47	0	-1.40	7	NS(=O)(=O)Nc1ccc(S(=O)(=O)Nc2nnc(S(N)(=O)=O)s2)cc1	Ki	'='	80.0	nM	7.10			UO_0000065	17.12	0.40	8.50	3.47	False	CHEMBL2166491	Inhibition of human CA2 using 4-nitrophenylacetate as substrate preincubated for 10 mins by spectrophotometric esterase assay	B	BAO_0000357	single protein format	Homo sapiens					CHEMBL205	Carbonic anhydrase II	Homo sapiens	SINGLE PROTEIN	CHEMBL2163195	1	Scientific Literature	J. Med. Chem.	2012
CHEMBL2164732		0	406.47	0	-0.25	4	NS(=O)(=O)Nc1ccc(S(=O)(=O)Nc2ccc(S(N)(=O)=O)cc2)cc1	Ki	'='	62.0	nM	7.21			UO_0000065	17.73	0.39	7.46	4.04	False	CHEMBL2166493	Inhibition of human recombinant CA12 catalytic domain preincubated for 15 mins by stopped-flow CO2 hydration assay	B	BAO_0000357	single protein format	Homo sapiens					CHEMBL3242	Carbonic anhydrase XII	Homo sapiens	SINGLE PROTEIN	CHEMBL2163195	1	Scientific Literature	J. Med. Chem.	2012
CHEMBL2164733		0	420.49	0	-0.57	5	NS(=O)(=O)Nc1ccc(S(=O)(=O)NCc2ccc(S(N)(=O)=O)cc2)cc1	Ki	'='	178.0	nM	6.75			UO_0000065	16.05	0.35	7.32	3.78	False	CHEMBL2166495	Inhibition of full length human CA2 cytosolic isoform preincubated for 15 mins by stopped-flow CO2 hydration assay	B	BAO_0000357	single protein format	Homo sapiens					CHEMBL205	Carbonic anhydrase II	Homo sapiens	SINGLE PROTEIN	CHEMBL2163195	1	Scientific Literature	J. Med. Chem.	2012
CHEMBL1688315		0	259.24	0	-3.99	16	NS(=O)(=O)OC[C@H]1OC(O)[C@@H](O)[C@@H](O)[C@@H]1O	Ki	'='	53.0	nM	7.28			UO_0000065	28.07	0.62	11.27	4.56	False	CHEMBL1692290	Inhibition of human carbonic anhydrase 9 catalytic domain by CO2 hydration assay	B	BAO_0000357	single protein format	Homo sapiens					CHEMBL3594	Carbonic anhydrase IX	Homo sapiens	SINGLE PROTEIN	CHEMBL1687911	1	Scientific Literature	J. Med. Chem.	2011
CHEMBL123108		0	342.41	0	-0.29	C21	CN(CC(=O)Nc1ccc2nc(S(N)(=O)=O)sc2c1)C(=N)N	Ki	'='	4.0	nM	8.40			UO_0000065	24.53	0.52	8.69	5.41	False	CHEMBL657153	Inhibitory activity against human recombinant carbonic anhydrase II (CA2)	B	BAO_0000357	single protein format						CHEMBL205	Carbonic anhydrase II	Homo sapiens	SINGLE PROTEIN	CHEMBL1132382	1	Scientific Literature	J. Med. Chem.	1999
CHEMBL269628		0	320.18	0	-0.13	K	Nc1c(S(N)(=O)=O)cc(S(N)(=O)=O)c(Cl)c1Cl	Ki	'='	28.0	nM	7.55			UO_0000065	23.59	0.61	7.68	5.16	False	CHEMBL658042	Inhibitory activity against Human carbonic anhydrase II	B	BAO_0000357	single protein format						CHEMBL205	Carbonic anhydrase II	Homo sapiens	SINGLE PROTEIN	CHEMBL1135903	1	Scientific Literature	J. Med. Chem.	2002
CHEMBL34526		0	656.74	2	-2.23	4F2	NS(=O)(=O)c1ccc(CCNC(=O)CN(CCN(CC(=O)O)CC(=O)NCCc2ccc(S(N)(=O)=O)cc2)CC(=O)O)cc1	Ki	'='	33.0	nM	7.48			UO_0000065	11.39	0.23	9.71	2.88	False	CHEMBL658042	Inhibitory activity against Human carbonic anhydrase II	B	BAO_0000357	single protein format						CHEMBL205	Carbonic anhydrase II	Homo sapiens	SINGLE PROTEIN	CHEMBL1135903	1	Scientific Literature	J. Med. Chem.	2002
CHEMBL7092		0	206.65	0	0.57	8	Nc1ccc(S(N)(=O)=O)cc1Cl	Ki	'='	110.0	nM	6.96			UO_0000065	33.67	0.79	6.39	8.07	True	CHEMBL657153	Inhibitory activity against human recombinant carbonic anhydrase II (CA2)	B	BAO_0000357	single protein format						CHEMBL205	Carbonic anhydrase II	Homo sapiens	SINGLE PROTEIN	CHEMBL1132382	1	Scientific Literature	J. Med. Chem.	1999
CHEMBL285590		0	724.72	3	-1.36	6G2	NS(=O)(=O)c1ccc(NC(=O)CN(CCOCCOCCN(CC(=O)O)CC(=O)Nc2ccc(S(N)(=O)=O)cc2F)CC(=O)O)c(F)c1	Ki	'='	7.0	nM	8.15			UO_0000065	11.25	0.23	9.51	2.93	False	CHEMBL658042	Inhibitory activity against Human carbonic anhydrase II	B	BAO_0000357	single protein format						CHEMBL205	Carbonic anhydrase II	Homo sapiens	SINGLE PROTEIN	CHEMBL1135903	1	Scientific Literature	J. Med. Chem.	2002
CHEMBL1683472		0	386.50	0	1.47	14	CC1(C)C2CC[C@]1(CS(=O)(=O)Nc1cccc(S(N)(=O)=O)c1)C(=O)C2	Ki	'='	78.9	nM	7.10			UO_0000065	18.38	0.39	5.63	5.76	False	CHEMBL1686236	Inhibition of human recombinant CA2 cytosolic isoform by stopped-flow CO2 hydration assay	B	BAO_0000357	single protein format	Homo sapiens					CHEMBL205	Carbonic anhydrase II	Homo sapiens	SINGLE PROTEIN	CHEMBL1681677	1	Scientific Literature	Bioorg. Med. Chem. Lett.	2011
CHEMBL1683474		0	408.53	0	-0.25	16	Cn1nc(S(N)(=O)=O)s/c1=N\S(=O)(=O)C[C@@]12CCC(CC1=O)C2(C)C	Ki	'='	1773.0	nM	5.75			UO_0000065	14.08	0.31	6.00	4.06	False	CHEMBL1686236	Inhibition of human recombinant CA2 cytosolic isoform by stopped-flow CO2 hydration assay	B	BAO_0000357	single protein format	Homo sapiens					CHEMBL205	Carbonic anhydrase II	Homo sapiens	SINGLE PROTEIN	CHEMBL1681677	1	Scientific Literature	Bioorg. Med. Chem. Lett.	2011
CHEMBL6919		0	187.22	0	-0.17	23	NS(=O)(=O)c1ccc(CO)cc1	Ki	'='	80.0	nM	7.10			UO_0000065	37.91	0.81	7.27	8.83	True	CHEMBL1678663	Inhibition of human carbonic anhydrase II by spectrophotometry at pH 7.5	B	BAO_0000357	single protein format	Homo sapiens					CHEMBL205	Carbonic anhydrase II	Homo sapiens	SINGLE PROTEIN	CHEMBL1671790	1	Scientific Literature	Bioorg. Med. Chem.	2011
CHEMBL567896		0	234.21	0	1.07	18	COC(=O)c1cc2cc(CO)ccc2oc1=O	Ki	'='	8700.0	nM	5.06			UO_0000065	21.61	0.41	3.99	6.59	False	CHEMBL1044459	Inhibition of human carbonic anhydrase 9 by stopped flow CO2 hydration assay	B	BAO_0000357	single protein format	Homo sapiens					CHEMBL3594	Carbonic anhydrase IX	Homo sapiens	SINGLE PROTEIN	CHEMBL1156762	1	Scientific Literature	J. Med. Chem.	2010
CHEMBL7092		0	206.65	0	0.57	8	Nc1ccc(S(N)(=O)=O)cc1Cl	Ki	'='	110.0	nM	6.96			UO_0000065	33.67	0.79	6.39	8.07	True	CHEMBL1038578	Inhibition of human recombinant CA2 by stopped-flow CO2 assay	B	BAO_0000357	single protein format	Homo sapiens					CHEMBL205	Carbonic anhydrase II	Homo sapiens	SINGLE PROTEIN	CHEMBL1154077	1	Scientific Literature	Bioorg. Med. Chem.	2009
CHEMBL6724		0	251.10	0	0.68	9	Nc1ccc(S(N)(=O)=O)cc1Br	Ki	'='	40.0	nM	7.40			UO_0000065	29.46	0.84	6.72	8.58	True	CHEMBL1038578	Inhibition of human recombinant CA2 by stopped-flow CO2 assay	B	BAO_0000357	single protein format	Homo sapiens					CHEMBL205	Carbonic anhydrase II	Homo sapiens	SINGLE PROTEIN	CHEMBL1154077	1	Scientific Literature	Bioorg. Med. Chem.	2009
CHEMBL24261	OCTYL SULFAMATE	0	209.31	0	1.57	1	CCCCCCCCOS(N)(=O)=O	Ki	'='	7.0	nM	8.15			UO_0000065	38.96	0.86	6.58	11.75	False	CHEMBL1041181	Inhibition of human membrane-bound carbonic anhydrase 12 catalytic domain after 15 mins by stopped-flow CO2 hydration assay	B	BAO_0000019	assay format	Homo sapiens					CHEMBL3242	Carbonic anhydrase XII	Homo sapiens	SINGLE PROTEIN	CHEMBL1155218	1	Scientific Literature	J. Med. Chem.	2009
CHEMBL182455		0	304.39	0	-0.23	3	NS(=O)(=O)OCCCCCCCCOS(N)(=O)=O	Ki	'='	4.0	nM	8.40			UO_0000065	27.59	0.64	8.63	6.05	False	CHEMBL1041187	Inhibition of tumor-associated human carbonic anhydrase 9 catalytic domain	B	BAO_0000357	single protein format	Homo sapiens					CHEMBL3594	Carbonic anhydrase IX	Homo sapiens	SINGLE PROTEIN	CHEMBL1155218	1	Scientific Literature	J. Med. Chem.	2009
CHEMBL898	DIFLUNISAL	4	250.20	0	3.04	Diflunisal	O=C(O)c1cc(-c2ccc(F)cc2F)ccc1O	Ki	'='	9370.0	nM	5.03			UO_0000065	20.10	0.38	1.99	8.74	False	CHEMBL1002074	Inhibition of human carbonic anhydrase 2 esterase activity by non-competitive Lineweaver-Burke plot	B	BAO_0000357	single protein format	Homo sapiens					CHEMBL205	Carbonic anhydrase II	Homo sapiens	SINGLE PROTEIN	CHEMBL1152236	1	Scientific Literature	Bioorg. Med. Chem.	2008
CHEMBL229241	SULFOSALICYLIC	0	218.19	0	0.34	4	O=C(O)c1cc(S(=O)(=O)O)ccc1O	Ki	'='	1920000.0	nM		Outside typical range		UO_0000065					False	CHEMBL1002074	Inhibition of human carbonic anhydrase 2 esterase activity by non-competitive Lineweaver-Burke plot	B	BAO_0000357	single protein format	Homo sapiens					CHEMBL205	Carbonic anhydrase II	Homo sapiens	SINGLE PROTEIN	CHEMBL1152236	1	Scientific Literature	Bioorg. Med. Chem.	2008
CHEMBL2068407	BISMUTHATE	0	257.99			BiO3-		Ki	'='	50400000.0	nM		Outside typical range		UO_0000065					False	CHEMBL827386	Inhibitory activity against human Carbonic anhydrase II	B	BAO_0000357	single protein format	Homo sapiens					CHEMBL205	Carbonic anhydrase II	Homo sapiens	SINGLE PROTEIN	CHEMBL1144269	1	Scientific Literature	Bioorg. Med. Chem. Lett.	2005
CHEMBL18	ETHOXZOLAMIDE	4	258.32	0	1.34	Ethoxzolamide	CCOc1ccc2nc(S(N)(=O)=O)sc2c1	Ki	'='	50.0	nM	7.30			UO_0000065	28.26	0.62	5.96	8.87	True	CHEMBL839630	Inhibitory potency against catalytic domain of human Carbonic anhydrase IX expressed in Escherichia coli strain BL21	B	BAO_0000019	assay format	Homo sapiens					CHEMBL3594	Carbonic anhydrase IX	Homo sapiens	SINGLE PROTEIN	CHEMBL1142836	1	Scientific Literature	Bioorg. Med. Chem. Lett.	2005
CHEMBL182523		0	401.53	0	2.62	13	NS(=O)(=O)c1ccc(NC(=O)CCN2CCC(Cc3ccccc3)CC2)cc1	Ki	'='	248.0	nM	6.61			UO_0000065	16.45	0.32	3.99	7.14	False	CHEMBL839630	Inhibitory potency against catalytic domain of human Carbonic anhydrase IX expressed in Escherichia coli strain BL21	B	BAO_0000019	assay format	Homo sapiens					CHEMBL3594	Carbonic anhydrase IX	Homo sapiens	SINGLE PROTEIN	CHEMBL1142836	1	Scientific Literature	Bioorg. Med. Chem. Lett.	2005
CHEMBL268177		0	298.11	0	0.52	8	Nc1ccc(S(N)(=O)=O)cc1I	Ki	'='	285.0	nM	6.54			UO_0000065	21.96	0.74	6.03	7.59	True	CHEMBL829822	Inhibitory constant against catalytic domain of human carbonic anhydrase IX	B	BAO_0000357	single protein format	Homo sapiens					CHEMBL3594	Carbonic anhydrase IX	Homo sapiens	SINGLE PROTEIN	CHEMBL1142790	1	Scientific Literature	Bioorg. Med. Chem. Lett.	2005
CHEMBL122938	METHYL PHOSPHONATE	0	96.02	0	-0.21	Methylphosphonic acid (MPA)	CP(=O)(O)O	Ki	'='	1260000.0	nM		Outside typical range		UO_0000065					False	CHEMBL829122	Binding affinity owards recombinant human transmembrane carbonic anhydrase IX	B	BAO_0000357	single protein format	Homo sapiens					CHEMBL3594	Carbonic anhydrase IX	Homo sapiens	SINGLE PROTEIN	CHEMBL1142045	1	Scientific Literature	Bioorg. Med. Chem. Lett.	2005
CHEMBL180570	MEDRONIC ACID	3	176.00	0	-0.70	Methylene diphosphonic acid (MDPA)	O=P(O)(O)CP(=O)(O)O	Ki	'='	860000.0	nM		Outside typical range		UO_0000065					False	CHEMBL829122	Binding affinity owards recombinant human transmembrane carbonic anhydrase IX	B	BAO_0000357	single protein format	Homo sapiens					CHEMBL3594	Carbonic anhydrase IX	Homo sapiens	SINGLE PROTEIN	CHEMBL1142045	1	Scientific Literature	Bioorg. Med. Chem. Lett.	2005
CHEMBL32157		0	387.44	0	-0.85	3P	NS(=O)(=O)c1nc2ccc(NC(=O)CNCCNCC(=O)O)cc2s1	Ki	'='	7.0	nM	8.15			UO_0000065	21.05	0.45	9.00	4.99	False	CHEMBL658042	Inhibitory activity against Human carbonic anhydrase II	B	BAO_0000357	single protein format						CHEMBL205	Carbonic anhydrase II	Homo sapiens	SINGLE PROTEIN	CHEMBL1135903	1	Scientific Literature	J. Med. Chem.	2002
CHEMBL20	ACETAZOLAMIDE	4	222.25	0	-0.86	AAZ	CC(=O)Nc1nnc(S(N)(=O)=O)s1	Ki	'='	12.0	nM	7.92			UO_0000065	35.64	0.83	8.78	6.89	True	CHEMBL829640	Ki value against human carbonic anhydrase II (hCA II)	B	BAO_0000357	single protein format	Homo sapiens					CHEMBL205	Carbonic anhydrase II	Homo sapiens	SINGLE PROTEIN	CHEMBL1141984	1	Scientific Literature	Bioorg. Med. Chem. Lett.	2005
CHEMBL182523		0	401.53	0	2.62	13	NS(=O)(=O)c1ccc(NC(=O)CCN2CCC(Cc3ccccc3)CC2)cc1	Ki	'='	258.0	nM	6.59			UO_0000065	16.41	0.32	3.97	7.12	False	CHEMBL840150	Inhibitory potency against human cloned Carbonic anhydrase II expressed in Escherichia coli strain BL21	B	BAO_0000019	assay format	Homo sapiens					CHEMBL205	Carbonic anhydrase II	Homo sapiens	SINGLE PROTEIN	CHEMBL1142836	1	Scientific Literature	Bioorg. Med. Chem. Lett.	2005
CHEMBL182723		0	369.86	0	2.60	IND	N[S+]([O-])c1ccc(S(=O)(=O)Nc2cccc3c(Cl)c[nH]c23)cc1	Ki	'='	3.4	nM	8.47			UO_0000065	22.90	0.50	5.87	8.06	False	CHEMBL828815	Ki value against human carbonic anhydrase XII (hCA XII)	B	BAO_0000357	single protein format	Homo sapiens					CHEMBL3242	Carbonic anhydrase XII	Homo sapiens	SINGLE PROTEIN	CHEMBL1141984	1	Scientific Literature	Bioorg. Med. Chem. Lett.	2005
CHEMBL266026		0	341.41	0	0.39	20	Nc1ccc(S(=O)(=O)NCc2ccc(S(N)(=O)=O)cc2)cc1	Ki	'='	33.0	nM	7.48			UO_0000065	21.91	0.46	7.09	5.65	True	CHEMBL839012	Inhibitory activity against human carbonic anhydrase II (hCAII)	B	BAO_0000357	single protein format	Homo sapiens					CHEMBL205	Carbonic anhydrase II	Homo sapiens	SINGLE PROTEIN	CHEMBL1144327	1	Scientific Literature	Bioorg. Med. Chem. Lett.	2005
CHEMBL265674		0	180.21	0	-1.23	13	Nc1nnc(S(N)(=O)=O)s1	Ki	'='	60.0	nM	7.22			UO_0000065	40.07	0.99	8.45	6.45	True	CHEMBL839012	Inhibitory activity against human carbonic anhydrase II (hCAII)	B	BAO_0000357	single protein format	Homo sapiens					CHEMBL205	Carbonic anhydrase II	Homo sapiens	SINGLE PROTEIN	CHEMBL1144327	1	Scientific Literature	Bioorg. Med. Chem. Lett.	2005
CHEMBL26	SULPIRIDE	4	341.43	0	0.56	SLP	CCN1CCCC1CNC(=O)c1cc(S(N)(=O)=O)ccc1OC	Ki	'='	3.9	nM	8.41			UO_0000065	24.63	0.50	7.85	8.27	True	CHEMBL828815	Ki value against human carbonic anhydrase XII (hCA XII)	B	BAO_0000357	single protein format	Homo sapiens					CHEMBL3242	Carbonic anhydrase XII	Homo sapiens	SINGLE PROTEIN	CHEMBL1141984	1	Scientific Literature	Bioorg. Med. Chem. Lett.	2005
CHEMBL750	ZONISAMIDE	4	212.23	0	1.85	ZNS 30	N=S(=O)(O)Cc1noc2ccccc12	Ki	'='	5.1	nM	8.29			UO_0000065	39.07	0.81	6.44	9.51	True	CHEMBL829822	Inhibitory constant against catalytic domain of human carbonic anhydrase IX	B	BAO_0000357	single protein format	Homo sapiens					CHEMBL3594	Carbonic anhydrase IX	Homo sapiens	SINGLE PROTEIN	CHEMBL1142790	1	Scientific Literature	Bioorg. Med. Chem. Lett.	2005
CHEMBL220491	BRINZOLAMIDE	4	383.52	0	0.09	brizolamide	CCN[C@H]1CN(CCCOC)S(=O)(=O)c2sc(S(N)(=O)=O)cc21	Ki	'='	3.0	nM	8.52			UO_0000065	22.22	0.51	8.43	7.17	True	CHEMBL828932	Ki value against human carbonic anhydrase II	B	BAO_0000357	single protein format	Homo sapiens					CHEMBL205	Carbonic anhydrase II	Homo sapiens	SINGLE PROTEIN	CHEMBL1141985	1	Scientific Literature	Bioorg. Med. Chem. Lett.	2005
CHEMBL355001	SULFAMIDE	0	96.11	0	-1.85	table 1	NS(N)(=O)=O	Ki	'='	9600.0	nM	5.02			UO_0000065	52.21	1.37	6.87	5.82	True	CHEMBL827388	Inhibitory activity against human Carbonic anhydrase IX	B	BAO_0000357	single protein format	Homo sapiens					CHEMBL3594	Carbonic anhydrase IX	Homo sapiens	SINGLE PROTEIN	CHEMBL1144269	1	Scientific Literature	Bioorg. Med. Chem. Lett.	2005
CHEMBL1161635	BROMATE	0	128.91	0	-2.94	BrO3-	[O-][Br+2]([O-])O	Ki	'='	274000000.0	nM		Outside typical range		UO_0000065					False	CHEMBL827388	Inhibitory activity against human Carbonic anhydrase IX	B	BAO_0000357	single protein format	Homo sapiens					CHEMBL3594	Carbonic anhydrase IX	Homo sapiens	SINGLE PROTEIN	CHEMBL1144269	1	Scientific Literature	Bioorg. Med. Chem. Lett.	2005
CHEMBL181104	[Cu(CN)2]-	0	103.57			[Cu(CN)2]-		Ki	'='	560000.0	nM		Outside typical range		UO_0000065					False	CHEMBL830215	Inhibitory constant against human isozymes carbonic anhydrase II for the CO2 hydration reaction at 20 C	B	BAO_0000357	single protein format	Homo sapiens					CHEMBL205	Carbonic anhydrase II	Homo sapiens	SINGLE PROTEIN	CHEMBL1141918	1	Scientific Literature	Bioorg. Med. Chem. Lett.	2005
CHEMBL6919		0	187.22	0	-0.17	21	NS(=O)(=O)c1ccc(CO)cc1	Ki	'='	220.0	nM	6.66			UO_0000065	35.56	0.76	6.83	8.28	False	CHEMBL828815	Ki value against human carbonic anhydrase XII (hCA XII)	B	BAO_0000357	single protein format	Homo sapiens					CHEMBL3242	Carbonic anhydrase XII	Homo sapiens	SINGLE PROTEIN	CHEMBL1141984	1	Scientific Literature	Bioorg. Med. Chem. Lett.	2005
CHEMBL33967		0	321.74	0	-0.40	1H	NS(=O)(=O)c1ccc(NC(=O)CNCC(=O)O)c(Cl)c1	Ki	'='	80.0	nM	7.10			UO_0000065	22.06	0.48	7.50	5.12	False	CHEMBL658042	Inhibitory activity against Human carbonic anhydrase II	B	BAO_0000357	single protein format						CHEMBL205	Carbonic anhydrase II	Homo sapiens	SINGLE PROTEIN	CHEMBL1135903	1	Scientific Literature	J. Med. Chem.	2002
CHEMBL1813209		0	372.79	0	0.80	9	CC(Nc1nc(Cl)nc(Nc2ccc(S(N)(=O)=O)cc2)n1)C(=O)O	Ki	'='	561.0	nM	6.25			UO_0000065	16.77	0.36	5.45	3.90	False	CHEMBL1815532	Inhibition of human recombinant cytosolic carbonic anhydrase 2 preincubated for 15 mins by CO2 hydration method	B	BAO_0000357	single protein format	Homo sapiens					CHEMBL205	Carbonic anhydrase II	Homo sapiens	SINGLE PROTEIN	CHEMBL1811871	1	Scientific Literature	Bioorg. Med. Chem.	2011
CHEMBL18	ETHOXZOLAMIDE	4	258.32	0	1.34	EZA	CCOc1ccc2nc(S(N)(=O)=O)sc2c1	Ki	'='	8.0	nM	8.10			UO_0000065	31.34	0.69	6.76	9.84	True	CHEMBL1815532	Inhibition of human recombinant cytosolic carbonic anhydrase 2 preincubated for 15 mins by CO2 hydration method	B	BAO_0000357	single protein format	Homo sapiens					CHEMBL205	Carbonic anhydrase II	Homo sapiens	SINGLE PROTEIN	CHEMBL1811871	1	Scientific Literature	Bioorg. Med. Chem.	2011
CHEMBL1813211		0	372.84	0	1.10	12	NS(=O)(=O)c1ccc(Nc2nc(Cl)nc(NCCCCO)n2)cc1	Ki	'='	34.8	nM	7.46			UO_0000065	20.00	0.42	6.36	5.21	False	CHEMBL1815533	Inhibition of human recombinant carbonic anhydrase 9 preincubated for 15 mins by CO2 hydration method	B	BAO_0000357	single protein format	Homo sapiens					CHEMBL3594	Carbonic anhydrase IX	Homo sapiens	SINGLE PROTEIN	CHEMBL1811871	1	Scientific Literature	Bioorg. Med. Chem.	2011
CHEMBL1813213		0	439.45	1	-0.70	14	COC(=O)CNc1nc(NCC(=O)OC)nc(NCc2ccc(S(N)(=O)=O)cc2)n1	Ki	'='	9.2	nM	8.04			UO_0000065	18.29	0.37	8.74	4.29	False	CHEMBL1815533	Inhibition of human recombinant carbonic anhydrase 9 preincubated for 15 mins by CO2 hydration method	B	BAO_0000357	single protein format	Homo sapiens					CHEMBL3594	Carbonic anhydrase IX	Homo sapiens	SINGLE PROTEIN	CHEMBL1811871	1	Scientific Literature	Bioorg. Med. Chem.	2011
CHEMBL1813216		0	494.92	1	1.30	17	NS(=O)(=O)c1ccc(CNc2nc(Cl)nc(NC(Cc3ccc(O)c(O)c3)C(=O)O)n2)cc1	Ki	'='	95.0	nM	7.02			UO_0000065	14.19	0.29	5.72	3.50	False	CHEMBL1815533	Inhibition of human recombinant carbonic anhydrase 9 preincubated for 15 mins by CO2 hydration method	B	BAO_0000357	single protein format	Homo sapiens					CHEMBL3594	Carbonic anhydrase IX	Homo sapiens	SINGLE PROTEIN	CHEMBL1811871	1	Scientific Literature	Bioorg. Med. Chem.	2011
CHEMBL190733		0	400.85	0	0.41	19	COC(=O)CNc1nc(Cl)nc(NCCc2ccc(S(N)(=O)=O)cc2)n1	Ki	'='	1.4	nM	8.85			UO_0000065	22.09	0.47	8.44	5.93	False	CHEMBL1815533	Inhibition of human recombinant carbonic anhydrase 9 preincubated for 15 mins by CO2 hydration method	B	BAO_0000357	single protein format	Homo sapiens					CHEMBL3594	Carbonic anhydrase IX	Homo sapiens	SINGLE PROTEIN	CHEMBL1811871	1	Scientific Literature	Bioorg. Med. Chem.	2011
CHEMBL190024		0	400.85	0	0.71	20	NS(=O)(=O)c1ccc(CCNc2nc(Cl)nc(NCCC(=O)O)n2)cc1	Ki	'='	1.7	nM	8.77			UO_0000065	21.88	0.46	8.06	5.47	False	CHEMBL1815533	Inhibition of human recombinant carbonic anhydrase 9 preincubated for 15 mins by CO2 hydration method	B	BAO_0000357	single protein format	Homo sapiens					CHEMBL3594	Carbonic anhydrase IX	Homo sapiens	SINGLE PROTEIN	CHEMBL1811871	1	Scientific Literature	Bioorg. Med. Chem.	2011
CHEMBL18	ETHOXZOLAMIDE	4	258.32	0	1.34	EZA	CCOc1ccc2nc(S(N)(=O)=O)sc2c1	Ki	'='	34.0	nM	7.47			UO_0000065	28.91	0.64	6.13	9.08	True	CHEMBL1815533	Inhibition of human recombinant carbonic anhydrase 9 preincubated for 15 mins by CO2 hydration method	B	BAO_0000357	single protein format	Homo sapiens					CHEMBL3594	Carbonic anhydrase IX	Homo sapiens	SINGLE PROTEIN	CHEMBL1811871	1	Scientific Literature	Bioorg. Med. Chem.	2011
CHEMBL1813219		0	485.48	2	-2.11	23	NS(=O)(=O)c1ccc(CCNc2nc(NC(CO)C(=O)O)nc(NC(CO)C(=O)O)n2)cc1	Ki	'='	7.1	nM	8.15			UO_0000065	16.78	0.34	10.26	3.26	False	CHEMBL1815534	Inhibition of human recombinant carbonic anhydrase 12 preincubated for 15 mins by CO2 hydration method	B	BAO_0000357	single protein format	Homo sapiens					CHEMBL3242	Carbonic anhydrase XII	Homo sapiens	SINGLE PROTEIN	CHEMBL1811871	1	Scientific Literature	Bioorg. Med. Chem.	2011
CHEMBL19	METHAZOLAMIDE	4	236.28	0	-1.42	4	CC(=O)/N=c1/sc(S(N)(=O)=O)nn1C	Ki	'='	3.4	nM	8.47			UO_0000065	35.84	0.83	9.89	7.88	True	CHEMBL864594	Inhibitory activity against cloned human CA12	B	BAO_0000357	single protein format	Homo sapiens					CHEMBL3242	Carbonic anhydrase XII	Homo sapiens	SINGLE PROTEIN	CHEMBL1148565	1	Scientific Literature	Bioorg. Med. Chem. Lett.	2006
CHEMBL7204		0	187.22	0	-0.38	3	NNc1ccc(S(N)(=O)=O)cc1	Ki	'='	300.0	nM	6.52			UO_0000065	34.84	0.74	6.90	6.64	True	CHEMBL862669	Inhibitory activity against human recombinant cytosolic CA2	B	BAO_0000357	single protein format	Homo sapiens					CHEMBL205	Carbonic anhydrase II	Homo sapiens	SINGLE PROTEIN	CHEMBL1141195	1	Scientific Literature	J. Med. Chem.	2005
CHEMBL360356		0	275.74	0	1.51	20	NS(=O)(=O)c1nnc(-c2ccccc2Cl)s1	Ki	'='	12.0	nM	7.92			UO_0000065	28.73	0.68	6.41	9.22	True	CHEMBL862669	Inhibitory activity against human recombinant cytosolic CA2	B	BAO_0000357	single protein format	Homo sapiens					CHEMBL205	Carbonic anhydrase II	Homo sapiens	SINGLE PROTEIN	CHEMBL1141195	1	Scientific Literature	J. Med. Chem.	2005
CHEMBL6784		0	201.25	0	-0.13	21	NS(=O)(=O)c1ccc(CCO)cc1	Ki	'='	125.0	nM	6.90			UO_0000065	34.30	0.73	7.03	8.59	True	CHEMBL862669	Inhibitory activity against human recombinant cytosolic CA2	B	BAO_0000357	single protein format	Homo sapiens					CHEMBL205	Carbonic anhydrase II	Homo sapiens	SINGLE PROTEIN	CHEMBL1141195	1	Scientific Literature	J. Med. Chem.	2005
CHEMBL118	CELECOXIB	4	381.38	0	3.51	2	Cc1ccc(-c2cc(C(F)(F)F)nn2-c2ccc(S(N)(=O)=O)cc2)cc1	Ki	'='	16.0	nM	7.80			UO_0000065	20.44	0.41	4.29	10.00	True	CHEMBL864590	Inhibitory activity against cloned human CA9	B	BAO_0000357	single protein format	Homo sapiens					CHEMBL3594	Carbonic anhydrase IX	Homo sapiens	SINGLE PROTEIN	CHEMBL1148565	1	Scientific Literature	Bioorg. Med. Chem. Lett.	2006
CHEMBL442265		0	458.86	0	-1.96	2L	NS(=O)(=O)c1cc(S(N)(=O)=O)c(NC(=O)CN(CC(=O)O)CC(=O)O)cc1Cl	Ki	'='	66.0	nM	7.18			UO_0000065	15.65	0.35	9.14	3.16	False	CHEMBL658042	Inhibitory activity against Human carbonic anhydrase II	B	BAO_0000357	single protein format						CHEMBL205	Carbonic anhydrase II	Homo sapiens	SINGLE PROTEIN	CHEMBL1135903	1	Scientific Literature	J. Med. Chem.	2002
CHEMBL23238		0	326.40	0	0.81	1m	NS(=O)(=O)c1ccc(CNS(=O)(=O)c2ccccc2)cc1	Ki	'='	83.0	nM	7.08			UO_0000065	21.69	0.46	6.27	6.66	False	CHEMBL881706	Inhibitory activity against human Carbonic anhydrase XII (hCA XII)	B	BAO_0000357	single protein format	Homo sapiens					CHEMBL3242	Carbonic anhydrase XII	Homo sapiens	SINGLE PROTEIN	CHEMBL1143479	1	Scientific Literature	Bioorg. Med. Chem. Lett.	2005
CHEMBL361421		0	360.50	0	1.33	6	NS(=O)(=O)OCCCCCCCCCCCCOS(N)(=O)=O	Ki	'='	84.2	nM	7.08			UO_0000065	19.62	0.44	5.74	5.10	False	CHEMBL838677	Inhibitory activity against cytosolic human carbonic anhydrase II	B	BAO_0000357	single protein format	Homo sapiens					CHEMBL205	Carbonic anhydrase II	Homo sapiens	SINGLE PROTEIN	CHEMBL1144271	1	Scientific Literature	Bioorg. Med. Chem. Lett.	2005
CHEMBL1288559		0	232.24	0	2.39	10	CCOc1cc2oc(=O)ccc2cc1C(C)=O	Ki	'='	7400.0	nM	5.13			UO_0000065	22.09	0.41	2.74	9.08	False	CHEMBL1290839	Inhibition of human recombinant CA9 catalytic domain by stopped-flow CO2 hydration method	B	BAO_0000357	single protein format	Homo sapiens					CHEMBL3594	Carbonic anhydrase IX	Homo sapiens	SINGLE PROTEIN	CHEMBL1287777	1	Scientific Literature	Bioorg. Med. Chem. Lett.	2010
CHEMBL1288622		0	246.26	0	2.78	22	CCOc1ccc2ccc(=O)oc2c1C(=O)CC	Ki	'>'	100000.0	nM				UO_0000065					False	CHEMBL1290838	Inhibition of full length human CA2 cytosolic isoform by stopped-flow CO2 hydration method	B	BAO_0000357	single protein format	Homo sapiens					CHEMBL205	Carbonic anhydrase II	Homo sapiens	SINGLE PROTEIN	CHEMBL1287777	1	Scientific Literature	Bioorg. Med. Chem. Lett.	2010
CHEMBL1288593		0	260.29	0	3.17	12	CCCCOc1cc2oc(=O)ccc2cc1C(C)=O	Ki	'>'	100000.0	nM				UO_0000065					False	CHEMBL1290839	Inhibition of human recombinant CA9 catalytic domain by stopped-flow CO2 hydration method	B	BAO_0000357	single protein format	Homo sapiens					CHEMBL3594	Carbonic anhydrase IX	Homo sapiens	SINGLE PROTEIN	CHEMBL1287777	1	Scientific Literature	Bioorg. Med. Chem. Lett.	2010
CHEMBL1290110		0	366.46	0	4.98	14	CC(=O)c1cc2ccc(=O)oc2cc1OCCC12CC3CC(CC(C3)C1)C2	Ki	'>'	100000.0	nM				UO_0000065					False	CHEMBL1290839	Inhibition of human recombinant CA9 catalytic domain by stopped-flow CO2 hydration method	B	BAO_0000357	single protein format	Homo sapiens					CHEMBL3594	Carbonic anhydrase IX	Homo sapiens	SINGLE PROTEIN	CHEMBL1287777	1	Scientific Literature	Bioorg. Med. Chem. Lett.	2010
CHEMBL82557		0	300.36	0	1.51	20	CC(C)C(=O)Oc1ccc2nc(S(N)(=O)=O)sc2c1	IC50	'='	6.8	nM	8.17			UO_0000065	27.19	0.59	6.66	8.22	False	CHEMBL656574	In vitro inhibition of human Carbonic Anhydrase II	B	BAO_0000357	single protein format						CHEMBL205	Carbonic anhydrase II	Homo sapiens	SINGLE PROTEIN	CHEMBL1124628	1	Scientific Literature	J. Med. Chem.	1989
CHEMBL73962	BENZOLAMIDE	0	320.38	0	-0.01	BZA 28	NS(=O)(=O)c1nnc(NS(=O)(=O)c2ccccc2)s1	Ki	'='	3.5	nM	8.46			UO_0000065	26.39	0.61	8.47	6.40	True	CHEMBL827186	Inhibitory constant against catalytic domain of human carbonic anhydrase XII	B	BAO_0000357	single protein format	Homo sapiens					CHEMBL3242	Carbonic anhydrase XII	Homo sapiens	SINGLE PROTEIN	CHEMBL1142790	1	Scientific Literature	Bioorg. Med. Chem. Lett.	2005
CHEMBL19	METHAZOLAMIDE	4	236.28	0	-1.42	2, Methazolamide	CC(=O)/N=c1/sc(S(N)(=O)=O)nn1C	Ki	'='	14.0	nM	7.85			UO_0000065	33.24	0.77	9.27	7.31	True	CHEMBL839012	Inhibitory activity against human carbonic anhydrase II (hCAII)	B	BAO_0000357	single protein format	Homo sapiens					CHEMBL205	Carbonic anhydrase II	Homo sapiens	SINGLE PROTEIN	CHEMBL1144327	1	Scientific Literature	Bioorg. Med. Chem. Lett.	2005
CHEMBL183240		0	282.30	0	-0.84	12	Cc1ccc(OS(N)(=O)=O)c(OS(N)(=O)=O)c1	Ki	'='	70.8	nM	7.15			UO_0000065	25.33	0.57	7.99	5.15	False	CHEMBL829116	Inhibitory activity against membrane bound tumor associated human carbonic anhydrase IX	B	BAO_0000019	assay format	Homo sapiens					CHEMBL3594	Carbonic anhydrase IX	Homo sapiens	SINGLE PROTEIN	CHEMBL1144271	1	Scientific Literature	Bioorg. Med. Chem. Lett.	2005
CHEMBL183491	SODIUM FORMATE	0	68.01			Formate	O=C[O-].[Na+]	Ki	'='	24000000.0	nM		Outside typical range		UO_0000065					True	CHEMBL838819	Binding affinity against human cytosolic Carbonic anhydrase II	B	BAO_0000357	single protein format	Homo sapiens					CHEMBL205	Carbonic anhydrase II	Homo sapiens	SINGLE PROTEIN	CHEMBL1144270	1	Scientific Literature	Bioorg. Med. Chem. Lett.	2005
CHEMBL1762644		0	138.14	0	1.51	5	CC(C)CCC(=O)[O-].[Na+]	Ki	'='	320000.0	nM		Outside typical range		UO_0000065					False	CHEMBL1762939	Inhibition of human cytosolic carbonic anhydrase 2 by stopped flow CO2 hydration assay	B	BAO_0000357	single protein format	Homo sapiens					CHEMBL205	Carbonic anhydrase II	Homo sapiens	SINGLE PROTEIN	CHEMBL1759976	1	Scientific Literature	Bioorg. Med. Chem. Lett.	2011
CHEMBL1762657		0	174.13	0	1.39	20	COc1ccc(C(=O)[O-])cc1.[Na+]	Ki	'='	8030.0	nM	5.09			UO_0000065	33.49	0.63	3.71	10.95	False	CHEMBL1762939	Inhibition of human cytosolic carbonic anhydrase 2 by stopped flow CO2 hydration assay	B	BAO_0000357	single protein format	Homo sapiens					CHEMBL205	Carbonic anhydrase II	Homo sapiens	SINGLE PROTEIN	CHEMBL1759976	1	Scientific Literature	Bioorg. Med. Chem. Lett.	2011
CHEMBL359504	DISODIUM MALONATE	0	148.02			Malonate	O=C([O-])CC(=O)[O-].[Na+].[Na+]	Ki	'='	1620000.0	nM		Outside typical range		UO_0000065					True	CHEMBL838819	Binding affinity against human cytosolic Carbonic anhydrase II	B	BAO_0000357	single protein format	Homo sapiens					CHEMBL205	Carbonic anhydrase II	Homo sapiens	SINGLE PROTEIN	CHEMBL1144270	1	Scientific Literature	Bioorg. Med. Chem. Lett.	2005
CHEMBL1232767	FLUORIDE	3	20.01	0	0.15	Inhibitor F-	F	Ki	'>'	300000000.0	nM		Outside typical range		UO_0000065					True	CHEMBL875204	Inhibitory constant against carbonic anhydrase II	B	BAO_0000357	single protein format	Homo sapiens					CHEMBL205	Carbonic anhydrase II	Homo sapiens	SINGLE PROTEIN	CHEMBL1137924	1	Scientific Literature	Bioorg. Med. Chem. Lett.	2004
CHEMBL17	DICHLORPHENAMIDE	4	305.16	0	0.29	DCP	NS(=O)(=O)c1cc(Cl)c(Cl)c(S(N)(=O)=O)c1	Ki	'='	50.0	nM	7.30			UO_0000065	23.93	0.62	7.01	6.07	True	CHEMBL1839823	Inhibition of human carbonic anhydrase 9-catalyzed CO2 hydration activity by stopped flow assay	B	BAO_0000357	single protein format	Homo sapiens					CHEMBL3594	Carbonic anhydrase IX	Homo sapiens	SINGLE PROTEIN	CHEMBL1833885	1	Scientific Literature	Bioorg. Med. Chem. Lett.	2011
CHEMBL2068408	SILICATE	4	78.10			SiO3(2-)	O=[Si](O)O	Ki	'='	2750000.0	nM		Outside typical range		UO_0000065					False	CHEMBL827388	Inhibitory activity against human Carbonic anhydrase IX	B	BAO_0000357	single protein format	Homo sapiens					CHEMBL3594	Carbonic anhydrase IX	Homo sapiens	SINGLE PROTEIN	CHEMBL1144269	1	Scientific Literature	Bioorg. Med. Chem. Lett.	2005
CHEMBL73962	BENZOLAMIDE	0	320.38	0	-0.01	BZA 28	NS(=O)(=O)c1nnc(NS(=O)(=O)c2ccccc2)s1	Ki	'='	47.0	nM	7.33			UO_0000065	22.87	0.53	7.34	5.55	True	CHEMBL829822	Inhibitory constant against catalytic domain of human carbonic anhydrase IX	B	BAO_0000357	single protein format	Homo sapiens					CHEMBL3594	Carbonic anhydrase IX	Homo sapiens	SINGLE PROTEIN	CHEMBL1142790	1	Scientific Literature	Bioorg. Med. Chem. Lett.	2005
CHEMBL1836623		0	726.52	2	0.84	7	CC(=O)OC[C@H]1O[C@@H](SCc2nnn(-c3ccc(S(N)(=O)=O)cc3)c2I)[C@H](OC(C)=O)[C@@H](OC(C)=O)[C@H]1OC(C)=O	Ki	'='	11.2	nM	7.95			UO_0000065	10.94	0.26	7.11	3.87	False	CHEMBL1837601	Inhibition of human recombinant CA2 by CO2 hydration based stopped flow assay	B	BAO_0000357	single protein format	Homo sapiens					CHEMBL205	Carbonic anhydrase II	Homo sapiens	SINGLE PROTEIN	CHEMBL1833899	1	Scientific Literature	J. Med. Chem.	2011
CHEMBL183240		0	282.30	0	-0.84	12	Cc1ccc(OS(N)(=O)=O)c(OS(N)(=O)=O)c1	Ki	'='	15.0	nM	7.82			UO_0000065	27.71	0.63	8.66	5.64	False	CHEMBL838677	Inhibitory activity against cytosolic human carbonic anhydrase II	B	BAO_0000357	single protein format	Homo sapiens					CHEMBL205	Carbonic anhydrase II	Homo sapiens	SINGLE PROTEIN	CHEMBL1144271	1	Scientific Literature	Bioorg. Med. Chem. Lett.	2005
CHEMBL1836624		0	558.38	2	-1.45	19	NS(=O)(=O)c1ccc(-n2nnc(CS[C@@H]3O[C@H](CO)[C@H](O)[C@H](O)[C@H]3O)c2I)cc1	Ki	'='	7.8	nM	8.11			UO_0000065	14.52	0.38	9.56	4.48	False	CHEMBL1837603	Inhibition of human recombinant CA12 by CO2 hydration based stopped flow assay	B	BAO_0000357	single protein format	Homo sapiens					CHEMBL3242	Carbonic anhydrase XII	Homo sapiens	SINGLE PROTEIN	CHEMBL1833899	1	Scientific Literature	J. Med. Chem.	2011
CHEMBL444912		0	632.63	2	-1.09	12	CC(=O)OC[C@H]1O[C@@H](S(=O)(=O)Cc2cn(-c3ccc(S(N)(=O)=O)cc3)nn2)[C@H](OC(C)=O)[C@@H](OC(C)=O)[C@@H]1OC(C)=O	Ki	'='	9.3	nM	8.03			UO_0000065	12.70	0.26	9.12	3.35	False	CHEMBL1837602	Inhibition of human recombinant CA9 by CO2 hydration based stopped flow assay	B	BAO_0000357	single protein format	Homo sapiens					CHEMBL3594	Carbonic anhydrase IX	Homo sapiens	SINGLE PROTEIN	CHEMBL1833899	1	Scientific Literature	J. Med. Chem.	2011
CHEMBL418	2,4-DISULFAMYLTRIFLUOROMETHYLANILINE	0	319.29	0	-0.42	15	Nc1cc(C(F)(F)F)c(S(N)(=O)=O)cc1S(N)(=O)=O	Ki	'='	63.0	nM	7.20			UO_0000065	22.55	0.52	7.62	4.92	True	CHEMBL839012	Inhibitory activity against human carbonic anhydrase II (hCAII)	B	BAO_0000357	single protein format	Homo sapiens					CHEMBL205	Carbonic anhydrase II	Homo sapiens	SINGLE PROTEIN	CHEMBL1144327	1	Scientific Literature	Bioorg. Med. Chem. Lett.	2005
CHEMBL7204		0	187.22	0	-0.38	18	NNc1ccc(S(N)(=O)=O)cc1	Ki	'='	320.0	nM	6.50			UO_0000065	34.69	0.74	6.87	6.61	True	CHEMBL839012	Inhibitory activity against human carbonic anhydrase II (hCAII)	B	BAO_0000357	single protein format	Homo sapiens					CHEMBL205	Carbonic anhydrase II	Homo sapiens	SINGLE PROTEIN	CHEMBL1144327	1	Scientific Literature	Bioorg. Med. Chem. Lett.	2005
CHEMBL179897		0	320.40	0	-1.63	23	CN1CCN(CC(=O)Nc2nnc(S(N)(=O)=O)s2)CC1	Ki	'='	1.6	nM	8.80			UO_0000065	27.45	0.60	10.43	7.24	False	CHEMBL840150	Inhibitory potency against human cloned Carbonic anhydrase II expressed in Escherichia coli strain BL21	B	BAO_0000019	assay format	Homo sapiens					CHEMBL205	Carbonic anhydrase II	Homo sapiens	SINGLE PROTEIN	CHEMBL1142836	1	Scientific Literature	Bioorg. Med. Chem. Lett.	2005
CHEMBL1836399		0	257.31	0	1.73	1a	NS(=O)(=O)c1ccc(C#Cc2ccccc2)cc1	Ki	'='	9.4	nM	8.03			UO_0000065	31.20	0.61	6.30	13.34	False	CHEMBL1839824	Inhibition of human carbonic anhydrase 12-catalyzed CO2 hydration activity by stopped flow assay	B	BAO_0000357	single protein format	Homo sapiens					CHEMBL3242	Carbonic anhydrase XII	Homo sapiens	SINGLE PROTEIN	CHEMBL1833885	1	Scientific Literature	Bioorg. Med. Chem. Lett.	2011
CHEMBL1836402		0	273.31	0	1.44	1d	NS(=O)(=O)c1ccc(C#Cc2cccc(O)c2)cc1	Ki	'='	59.0	nM	7.23			UO_0000065	26.45	0.52	5.79	8.99	False	CHEMBL1839824	Inhibition of human carbonic anhydrase 12-catalyzed CO2 hydration activity by stopped flow assay	B	BAO_0000357	single protein format	Homo sapiens					CHEMBL3242	Carbonic anhydrase XII	Homo sapiens	SINGLE PROTEIN	CHEMBL1833885	1	Scientific Literature	Bioorg. Med. Chem. Lett.	2011
CHEMBL865	VALDECOXIB	4	314.37	0	2.96	VLX	Cc1onc(-c2ccccc2)c1-c1ccc(S(N)(=O)=O)cc1	Ki	'='	13.0	nM	7.89			UO_0000065	25.09	0.49	4.93	9.15	True	CHEMBL1839824	Inhibition of human carbonic anhydrase 12-catalyzed CO2 hydration activity by stopped flow assay	B	BAO_0000357	single protein format	Homo sapiens					CHEMBL3242	Carbonic anhydrase XII	Homo sapiens	SINGLE PROTEIN	CHEMBL1833885	1	Scientific Literature	Bioorg. Med. Chem. Lett.	2011
CHEMBL1233550	IODIDE	0	127.91	0	0.62	Inhibitor I-	I	Ki	'='	26000000.0	nM		Outside typical range		UO_0000065					True	CHEMBL875204	Inhibitory constant against carbonic anhydrase II	B	BAO_0000357	single protein format	Homo sapiens					CHEMBL205	Carbonic anhydrase II	Homo sapiens	SINGLE PROTEIN	CHEMBL1137924	1	Scientific Literature	Bioorg. Med. Chem. Lett.	2004
CHEMBL190024		0	400.85	0	0.71	16	NS(=O)(=O)c1ccc(CCNc2nc(Cl)nc(NCCC(=O)O)n2)cc1	Ki	'='	1.2	nM	8.92			UO_0000065	22.25	0.47	8.21	5.57	False	CHEMBL828906	Inhibitory constant against human Carbonic anhydrase IX	B	BAO_0000357	single protein format	Homo sapiens					CHEMBL3594	Carbonic anhydrase IX	Homo sapiens	SINGLE PROTEIN	CHEMBL1140273	1	Scientific Literature	Bioorg. Med. Chem. Lett.	2005
CHEMBL32198		0	359.36	0	-1.58	2E	NS(=O)(=O)c1ccc(CNC(=O)CN(CC(=O)O)CC(=O)O)cc1	Ki	'='	101.0	nM	7.00			UO_0000065	19.47	0.40	8.58	4.19	False	CHEMBL658042	Inhibitory activity against Human carbonic anhydrase II	B	BAO_0000357	single protein format						CHEMBL205	Carbonic anhydrase II	Homo sapiens	SINGLE PROTEIN	CHEMBL1135903	1	Scientific Literature	J. Med. Chem.	2002
CHEMBL35712		0	344.39	0	-1.79	3E	NS(=O)(=O)c1ccc(CNC(=O)CNCCNCC(=O)O)cc1	Ki	'='	81.0	nM	7.09			UO_0000065	20.59	0.42	8.88	4.71	False	CHEMBL658042	Inhibitory activity against Human carbonic anhydrase II	B	BAO_0000357	single protein format						CHEMBL205	Carbonic anhydrase II	Homo sapiens	SINGLE PROTEIN	CHEMBL1135903	1	Scientific Literature	J. Med. Chem.	2002
CHEMBL190023		0	337.41	0	0.39	9a	CN(C)c1nc(Nc2ccc(S(N)(=O)=O)cc2)nc(N(C)C)n1	Ki	'='	1.5	nM	8.82			UO_0000065	26.15	0.52	8.43	7.52	False	CHEMBL828906	Inhibitory constant against human Carbonic anhydrase IX	B	BAO_0000357	single protein format	Homo sapiens					CHEMBL3594	Carbonic anhydrase IX	Homo sapiens	SINGLE PROTEIN	CHEMBL1140273	1	Scientific Literature	Bioorg. Med. Chem. Lett.	2005
CHEMBL189523		0	365.46	0	0.31	9c	CN(C)c1nc(NCCc2ccc(S(N)(=O)=O)cc2)nc(N(C)C)n1	Ki	'='	35.0	nM	7.46			UO_0000065	20.40	0.41	7.15	6.35	False	CHEMBL828903	Inhibitory constant against human Carbonic anhydrase II	B	BAO_0000357	single protein format	Homo sapiens					CHEMBL205	Carbonic anhydrase II	Homo sapiens	SINGLE PROTEIN	CHEMBL1140273	1	Scientific Literature	Bioorg. Med. Chem. Lett.	2005
CHEMBL190538		0	393.52	0	1.96	9g	CCCN(C)c1nc(Nc2ccc(S(N)(=O)=O)cc2)nc(N(C)CCC)n1	Ki	'='	39.0	nM	7.41			UO_0000065	18.83	0.37	5.45	6.31	False	CHEMBL828903	Inhibitory constant against human Carbonic anhydrase II	B	BAO_0000357	single protein format	Homo sapiens					CHEMBL205	Carbonic anhydrase II	Homo sapiens	SINGLE PROTEIN	CHEMBL1140273	1	Scientific Literature	Bioorg. Med. Chem. Lett.	2005
CHEMBL190907		0	407.54	0	1.82	9h	CCCN(C)c1nc(NCc2ccc(S(N)(=O)=O)cc2)nc(N(C)CCC)n1	Ki	'='	33.0	nM	7.48			UO_0000065	18.36	0.36	5.66	6.38	False	CHEMBL828903	Inhibitory constant against human Carbonic anhydrase II	B	BAO_0000357	single protein format	Homo sapiens					CHEMBL205	Carbonic anhydrase II	Homo sapiens	SINGLE PROTEIN	CHEMBL1140273	1	Scientific Literature	Bioorg. Med. Chem. Lett.	2005
CHEMBL1923683		0	333.41	0	1.43	1j	COc1ccc2c(c1)CCN(S(N)(=O)=O)C2c1ccc(N)cc1	Ki	'='	222.0	nM	6.65			UO_0000065	19.96	0.40	5.22	6.74	False	CHEMBL1926272	Inhibition of human recombinant full length CA2 preincubated for 15 mins by stopped flow CO2 hydration assay	B	BAO_0000357	single protein format	Homo sapiens					CHEMBL205	Carbonic anhydrase II	Homo sapiens	SINGLE PROTEIN	CHEMBL1921689	1	Scientific Literature	Bioorg. Med. Chem.	2011
CHEMBL1923679		0	332.43	0	2.15	1f	COc1ccc2c(c1)CCN(S(N)(=O)=O)C2c1ccc(C)cc1	Ki	'='	7.5	nM	8.12			UO_0000065	24.44	0.48	5.97	11.19	False	CHEMBL1926273	Inhibition of human CA9 catalytic domain preincubated for 15 mins by stopped flow CO2 hydration assay	B	BAO_0000357	single protein format	Homo sapiens					CHEMBL3594	Carbonic anhydrase IX	Homo sapiens	SINGLE PROTEIN	CHEMBL1921689	1	Scientific Literature	Bioorg. Med. Chem.	2011
CHEMBL1923674		0	318.40	0	1.85	1a	COc1ccc2c(c1)CCN(S(N)(=O)=O)C2c1ccccc1	Ki	'='	422.0	nM	6.38			UO_0000065	20.02	0.40	4.52	8.78	False	CHEMBL1926272	Inhibition of human recombinant full length CA2 preincubated for 15 mins by stopped flow CO2 hydration assay	B	BAO_0000357	single protein format	Homo sapiens					CHEMBL205	Carbonic anhydrase II	Homo sapiens	SINGLE PROTEIN	CHEMBL1921689	1	Scientific Literature	Bioorg. Med. Chem.	2011
CHEMBL6685		0	230.27	0	0.65	19	NS(=O)(=O)c1nc2ccc(O)cc2s1	Ki	'='	14.0	nM	7.85			UO_0000065	34.11	0.77	7.20	8.42	False	CHEMBL1031356	Inhibition of human recombinant carbonic anhydrase 9 catalytic domain by stopped flow CO2 hydrase assay	B	BAO_0000357	single protein format	Homo sapiens					CHEMBL3594	Carbonic anhydrase IX	Homo sapiens	SINGLE PROTEIN	CHEMBL1143395	1	Scientific Literature	J. Med. Chem.	2009
CHEMBL360604		0	730.80	3	5.12	5i	NS(=O)(=O)c1ccc(CNS(=O)(=O)c2ccc(N/C(S)=N\c3ccc(-c4c5ccc(=O)cc-5oc5cc(O)ccc45)c(C(=O)O)c3)cc2)cc1	Ki	'='	34.0	nM	7.47			UO_0000065	10.22	0.20	2.35	3.42	False	CHEMBL830081	Inhibition constant against human (cloned) isozyme (hCA II) by CO2 hydration method	B	BAO_0000357	single protein format	Homo sapiens					CHEMBL205	Carbonic anhydrase II	Homo sapiens	SINGLE PROTEIN	CHEMBL1140330	1	Scientific Literature	J. Med. Chem.	2005
CHEMBL502764	SODIUM PERSULFATE	0	238.11	0	-1.46	Table 2, R25C1	O=S(=O)([O-])OOS(=O)(=O)[O-].[Na+].[Na+]	Ki	'='	84000.0	nM	4.08			UO_0000065	20.99	0.56	5.54	3.20	True	CHEMBL1953639	Inhibition of human recombinant carbonic anhydrase 2 by stopped flow CO2 hydration assay	B	BAO_0000357	single protein format	Homo sapiens					CHEMBL205	Carbonic anhydrase II	Homo sapiens	SINGLE PROTEIN	CHEMBL1949581	1	Scientific Literature	Bioorg. Med. Chem. Lett.	2012
CHEMBL1956763		0	393.44	1	-2.58	29	NS(=O)(=O)c1ccc(NC(=S)N[C@@H]2O[C@H](CO)[C@H](O)[C@H](O)[C@H]2O)cc1	Ki	'='	222.0	nM	6.65			UO_0000065	16.91	0.36	9.23	3.82	False	CHEMBL1959871	Inhibition of human cloned carbonic anhydrase 2 preincubated for 15 mins by stopped flow CO2 hydration assay	B	BAO_0000357	single protein format	Homo sapiens					CHEMBL205	Carbonic anhydrase II	Homo sapiens	SINGLE PROTEIN	CHEMBL1955849	1	Scientific Literature	Bioorg. Med. Chem.	2012
CHEMBL6633		0	265.30	0	0.45	18	Nc1nccc(Nc2ccc(S(N)(=O)=O)cc2)n1	Ki	'='	16.0	nM	7.80			UO_0000065	29.39	0.59	7.35	6.29	False	CHEMBL1031356	Inhibition of human recombinant carbonic anhydrase 9 catalytic domain by stopped flow CO2 hydrase assay	B	BAO_0000357	single protein format	Homo sapiens					CHEMBL3594	Carbonic anhydrase IX	Homo sapiens	SINGLE PROTEIN	CHEMBL1143395	1	Scientific Literature	J. Med. Chem.	2009
CHEMBL268439		0	335.39	0	-0.43	15	Nc1ccc(S(=O)(=O)Nc2nnc(S(N)(=O)=O)s2)cc1	Ki	'='	2.0	nM	8.70			UO_0000065	25.94	0.59	9.13	5.50	True	CHEMBL993109	Inhibition of human recombinant CA2 by stopped-flow CO2 hydrase assay	B	BAO_0000357	single protein format	Homo sapiens					CHEMBL205	Carbonic anhydrase II	Homo sapiens	SINGLE PROTEIN	CHEMBL1143347	1	Scientific Literature	Bioorg. Med. Chem.	2009
CHEMBL6919		0	187.22	0	-0.17	20	NS(=O)(=O)c1ccc(CO)cc1	Ki	'='	80.0	nM	7.10			UO_0000065	37.91	0.81	7.27	8.83	True	CHEMBL993109	Inhibition of human recombinant CA2 by stopped-flow CO2 hydrase assay	B	BAO_0000357	single protein format	Homo sapiens					CHEMBL205	Carbonic anhydrase II	Homo sapiens	SINGLE PROTEIN	CHEMBL1143347	1	Scientific Literature	Bioorg. Med. Chem.	2009
CHEMBL73962	BENZOLAMIDE	0	320.38	0	-0.01	BZA	NS(=O)(=O)c1nnc(NS(=O)(=O)c2ccccc2)s1	Ki	'='	9.0	nM	8.05			UO_0000065	25.11	0.58	8.06	6.09	True	CHEMBL1031354	Inhibition of human recombinant carbonic anhydrase 2 by stopped flow CO2 hydrase assay	B	BAO_0000357	single protein format	Homo sapiens					CHEMBL205	Carbonic anhydrase II	Homo sapiens	SINGLE PROTEIN	CHEMBL1143395	1	Scientific Literature	J. Med. Chem.	2009
CHEMBL220492	TOPIRAMATE	4	339.37	0	-0.40	TPM	CC1(C)O[C@@H]2CO[C@@]3(COS(N)(=O)=O)OC(C)(C)O[C@H]3[C@@H]2O1	Ki	'='	10.0	nM	8.00			UO_0000065	23.57	0.50	8.40	6.92	True	CHEMBL993109	Inhibition of human recombinant CA2 by stopped-flow CO2 hydrase assay	B	BAO_0000357	single protein format	Homo sapiens					CHEMBL205	Carbonic anhydrase II	Homo sapiens	SINGLE PROTEIN	CHEMBL1143347	1	Scientific Literature	Bioorg. Med. Chem.	2009
CHEMBL1055	CHLORTHALIDONE	4	338.77	0	0.92	4	NS(=O)(=O)c1cc(C2(O)NC(=O)c3ccccc32)ccc1Cl	Ki	'='	138.0	nM	6.86			UO_0000065	20.25	0.43	5.94	6.27	False	CHEMBL1029730	Inhibition of human recombinant full length CA2 by stopped-flow CO2 hydration method	B	BAO_0000357	single protein format	Homo sapiens					CHEMBL205	Carbonic anhydrase II	Homo sapiens	SINGLE PROTEIN	CHEMBL1143325	1	Scientific Literature	Bioorg. Med. Chem.	2009
CHEMBL122808		0	356.81	0	-1.21	B12	CNCC(=O)Nc1cc(Cl)c(S(N)(=O)=O)cc1S(N)(=O)=O	Ki	'='	9.0	nM	8.05			UO_0000065	22.55	0.52	9.26	4.98	False	CHEMBL657153	Inhibitory activity against human recombinant carbonic anhydrase II (CA2)	B	BAO_0000357	single protein format						CHEMBL205	Carbonic anhydrase II	Homo sapiens	SINGLE PROTEIN	CHEMBL1132382	1	Scientific Literature	J. Med. Chem.	1999
CHEMBL20	ACETAZOLAMIDE	4	222.25	0	-0.86	AAZ	CC(=O)Nc1nnc(S(N)(=O)=O)s1	Ki	'='	12.0	nM	7.92			UO_0000065	35.64	0.83	8.78	6.89	True	CHEMBL828903	Inhibitory constant against human Carbonic anhydrase II	B	BAO_0000357	single protein format	Homo sapiens					CHEMBL205	Carbonic anhydrase II	Homo sapiens	SINGLE PROTEIN	CHEMBL1140273	1	Scientific Literature	Bioorg. Med. Chem. Lett.	2005
CHEMBL7204		0	187.22	0	-0.38	3	NNc1ccc(S(N)(=O)=O)cc1	Ki	'='	300.0	nM	6.52			UO_0000065	34.84	0.74	6.90	6.64	True	CHEMBL1947441	Inhibition of human recombinant carbonic anhydrase 2 after 15 mins by stopped flow CO2 hydration assay	B	BAO_0000357	single protein format	Homo sapiens					CHEMBL205	Carbonic anhydrase II	Homo sapiens	SINGLE PROTEIN	CHEMBL1944613	1	Scientific Literature	Bioorg. Med. Chem.	2012
CHEMBL189346		0	363.49	0	1.24	C6	CSCC[C@H](/N=C(\S)Nc1ccc(S(N)(=O)=O)cc1)C(=O)O	Ki	'='	4.0	nM	8.40			UO_0000065	23.10	0.52	7.16	6.89	False	CHEMBL828821	Inhibitory activity against human Carbonic anhydrase II	B	BAO_0000357	single protein format	Homo sapiens					CHEMBL205	Carbonic anhydrase II	Homo sapiens	SINGLE PROTEIN	CHEMBL1137219	1	Scientific Literature	J. Med. Chem.	2004
CHEMBL6753		0	194.24	0	-1.39	11	Cn1nc(S(N)(=O)=O)sc1=N	Ki	'='	30.0	nM	7.52			UO_0000065	38.73	0.93	8.91	7.39	True	CHEMBL829822	Inhibitory constant against catalytic domain of human carbonic anhydrase IX	B	BAO_0000357	single protein format	Homo sapiens					CHEMBL3594	Carbonic anhydrase IX	Homo sapiens	SINGLE PROTEIN	CHEMBL1142790	1	Scientific Literature	Bioorg. Med. Chem. Lett.	2005
CHEMBL179218		0	302.43	0	0.59	A1	CN(C)CC/N=C(/S)Nc1ccc(S(N)(=O)=O)cc1	Ki	'='	12.0	nM	7.92			UO_0000065	26.19	0.57	7.33	9.02	False	CHEMBL877449	Inhibitory activity against catalytic domain of human carbonic anhydrase XII	B	BAO_0000357	single protein format	Homo sapiens					CHEMBL3242	Carbonic anhydrase XII	Homo sapiens	SINGLE PROTEIN	CHEMBL1142789	1	Scientific Literature	Bioorg. Med. Chem. Lett.	2005
CHEMBL6753		0	194.24	0	-1.39	14	Cn1nc(S(N)(=O)=O)sc1=N	Ki	'='	19.0	nM	7.72			UO_0000065	39.75	0.96	9.11	7.58	True	CHEMBL1947441	Inhibition of human recombinant carbonic anhydrase 2 after 15 mins by stopped flow CO2 hydration assay	B	BAO_0000357	single protein format	Homo sapiens					CHEMBL205	Carbonic anhydrase II	Homo sapiens	SINGLE PROTEIN	CHEMBL1944613	1	Scientific Literature	Bioorg. Med. Chem.	2012
CHEMBL360356		0	275.74	0	1.51	22	NS(=O)(=O)c1nnc(-c2ccccc2Cl)s1	Ki	'='	12.0	nM	7.92			UO_0000065	28.73	0.68	6.41	9.22	True	CHEMBL1947441	Inhibition of human recombinant carbonic anhydrase 2 after 15 mins by stopped flow CO2 hydration assay	B	BAO_0000357	single protein format	Homo sapiens					CHEMBL205	Carbonic anhydrase II	Homo sapiens	SINGLE PROTEIN	CHEMBL1944613	1	Scientific Literature	Bioorg. Med. Chem.	2012
CHEMBL218490	DORZOLAMIDE	4	324.45	0	0.61	DZA	CCN[C@H]1C[C@H](C)S(=O)(=O)c2sc(S(N)(=O)=O)cc21	Ki	'='	9.0	nM	8.05			UO_0000065	24.80	0.58	7.44	7.57	True	CHEMBL1947441	Inhibition of human recombinant carbonic anhydrase 2 after 15 mins by stopped flow CO2 hydration assay	B	BAO_0000357	single protein format	Homo sapiens					CHEMBL205	Carbonic anhydrase II	Homo sapiens	SINGLE PROTEIN	CHEMBL1944613	1	Scientific Literature	Bioorg. Med. Chem.	2012
CHEMBL419	MAFENIDE	4	186.24	0	-0.21	9	NCc1ccc(S(N)(=O)=O)cc1	Ki	'='	170.0	nM	6.77			UO_0000065	36.35	0.77	6.98	7.86	True	CHEMBL839012	Inhibitory activity against human carbonic anhydrase II (hCAII)	B	BAO_0000357	single protein format	Homo sapiens					CHEMBL205	Carbonic anhydrase II	Homo sapiens	SINGLE PROTEIN	CHEMBL1144327	1	Scientific Literature	Bioorg. Med. Chem. Lett.	2005
CHEMBL6919		0	187.22	0	-0.17	14	NS(=O)(=O)c1ccc(CO)cc1	Ki	'='	220.0	nM	6.66			UO_0000065	35.56	0.76	6.83	8.28	True	CHEMBL827186	Inhibitory constant against catalytic domain of human carbonic anhydrase XII	B	BAO_0000357	single protein format	Homo sapiens					CHEMBL3242	Carbonic anhydrase XII	Homo sapiens	SINGLE PROTEIN	CHEMBL1142790	1	Scientific Literature	Bioorg. Med. Chem. Lett.	2005
CHEMBL6784		0	201.25	0	-0.13	15	NS(=O)(=O)c1ccc(CCO)cc1	Ki	'='	22.0	nM	7.66			UO_0000065	38.05	0.80	7.79	9.53	True	CHEMBL829822	Inhibitory constant against catalytic domain of human carbonic anhydrase IX	B	BAO_0000357	single protein format	Homo sapiens					CHEMBL3594	Carbonic anhydrase IX	Homo sapiens	SINGLE PROTEIN	CHEMBL1142790	1	Scientific Literature	Bioorg. Med. Chem. Lett.	2005
CHEMBL19	METHAZOLAMIDE	4	236.28	0	-1.42	MZA 23	CC(=O)/N=c1/sc(S(N)(=O)=O)nn1C	Ki	'='	3.4	nM	8.47			UO_0000065	35.84	0.83	9.89	7.88	True	CHEMBL827186	Inhibitory constant against catalytic domain of human carbonic anhydrase XII	B	BAO_0000357	single protein format	Homo sapiens					CHEMBL3242	Carbonic anhydrase XII	Homo sapiens	SINGLE PROTEIN	CHEMBL1142790	1	Scientific Literature	Bioorg. Med. Chem. Lett.	2005
CHEMBL268439		0	335.39	0	-0.43	15	Nc1ccc(S(=O)(=O)Nc2nnc(S(N)(=O)=O)s2)cc1	Ki	'='	85.0	nM	7.07			UO_0000065	21.08	0.48	7.50	4.47	False	CHEMBL828815	Ki value against human carbonic anhydrase XII (hCA XII)	B	BAO_0000357	single protein format	Homo sapiens					CHEMBL3242	Carbonic anhydrase XII	Homo sapiens	SINGLE PROTEIN	CHEMBL1141984	1	Scientific Literature	Bioorg. Med. Chem. Lett.	2005
CHEMBL268439		0	335.39	0	-0.43	15	Nc1ccc(S(=O)(=O)Nc2nnc(S(N)(=O)=O)s2)cc1	Ki	'='	85.0	nM	7.07			UO_0000065	21.08	0.48	7.50	4.47	True	CHEMBL827186	Inhibitory constant against catalytic domain of human carbonic anhydrase XII	B	BAO_0000357	single protein format	Homo sapiens					CHEMBL3242	Carbonic anhydrase XII	Homo sapiens	SINGLE PROTEIN	CHEMBL1142790	1	Scientific Literature	Bioorg. Med. Chem. Lett.	2005
CHEMBL6853		0	190.20	0	0.06	11	Nc1ccc(S(N)(=O)=O)cc1F	Ki	'='	245.0	nM	6.61			UO_0000065	34.76	0.75	6.55	7.67	True	CHEMBL829822	Inhibitory constant against catalytic domain of human carbonic anhydrase IX	B	BAO_0000357	single protein format	Homo sapiens					CHEMBL3594	Carbonic anhydrase IX	Homo sapiens	SINGLE PROTEIN	CHEMBL1142790	1	Scientific Literature	Bioorg. Med. Chem. Lett.	2005
CHEMBL19	METHAZOLAMIDE	4	236.28	0	-1.42	MZA 23	CC(=O)/N=c1/sc(S(N)(=O)=O)nn1C	Ki	'='	3.4	nM	8.47			UO_0000065	35.84	0.83	9.89	7.88	True	CHEMBL877449	Inhibitory activity against catalytic domain of human carbonic anhydrase XII	B	BAO_0000357	single protein format	Homo sapiens					CHEMBL3242	Carbonic anhydrase XII	Homo sapiens	SINGLE PROTEIN	CHEMBL1142789	1	Scientific Literature	Bioorg. Med. Chem. Lett.	2005
CHEMBL83708		0	356.47	0	3.21	24	CCCCCCCC(=O)Oc1ccc2nc(S(N)(=O)=O)sc2c1	IC50	'='	1.6	nM	8.80			UO_0000065	24.67	0.52	5.59	8.85	False	CHEMBL656575	In vitro inhibitory activity against human Carbonic anhydrase II	B	BAO_0000357	single protein format						CHEMBL205	Carbonic anhydrase II	Homo sapiens	SINGLE PROTEIN	CHEMBL1124628	1	Scientific Literature	J. Med. Chem.	1989
CHEMBL79951		0	330.39	0	2.12	45	CC(C)COC(=O)Oc1ccc2nc(S(N)(=O)=O)sc2c1	IC50	'='	2.2	nM	8.66			UO_0000065	26.20	0.56	6.54	7.97	False	CHEMBL656574	In vitro inhibition of human Carbonic Anhydrase II	B	BAO_0000357	single protein format						CHEMBL205	Carbonic anhydrase II	Homo sapiens	SINGLE PROTEIN	CHEMBL1124628	1	Scientific Literature	J. Med. Chem.	1989
CHEMBL3988897		0	238.80			[FeF6]3-		Ki	'='	440000.0	nM		Outside typical range		UO_0000065					False	CHEMBL830215	Inhibitory constant against human isozymes carbonic anhydrase II for the CO2 hydration reaction at 20 C	B	BAO_0000357	single protein format	Homo sapiens					CHEMBL205	Carbonic anhydrase II	Homo sapiens	SINGLE PROTEIN	CHEMBL1141918	1	Scientific Literature	Bioorg. Med. Chem. Lett.	2005
CHEMBL7092		0	206.65	0	0.57	6	Nc1ccc(S(N)(=O)=O)cc1Cl	Ki	'='	110.0	nM	6.96			UO_0000065	33.67	0.79	6.39	8.07	True	CHEMBL829640	Ki value against human carbonic anhydrase II (hCA II)	B	BAO_0000357	single protein format	Homo sapiens					CHEMBL205	Carbonic anhydrase II	Homo sapiens	SINGLE PROTEIN	CHEMBL1141984	1	Scientific Literature	Bioorg. Med. Chem. Lett.	2005
CHEMBL182135		0	359.48	0	-0.13	A6	NS(=O)(=O)c1ccc(N/C(S)=N/NCCN2CCOCC2)cc1	Ki	'='	10.0	nM	8.00			UO_0000065	22.25	0.48	8.13	7.34	False	CHEMBL877449	Inhibitory activity against catalytic domain of human carbonic anhydrase XII	B	BAO_0000357	single protein format	Homo sapiens					CHEMBL3242	Carbonic anhydrase XII	Homo sapiens	SINGLE PROTEIN	CHEMBL1142789	1	Scientific Literature	Bioorg. Med. Chem. Lett.	2005
CHEMBL181716		0	344.47	0	-0.30	A7	CN1CCN(N/N=C(\S)Nc2ccc(S(N)(=O)=O)cc2)CC1	Ki	'='	75.0	nM	7.12			UO_0000065	20.68	0.44	7.42	6.91	False	CHEMBL841779	Inhibitory activity against human carbonic anhydrase II	B	BAO_0000357	single protein format	Homo sapiens					CHEMBL205	Carbonic anhydrase II	Homo sapiens	SINGLE PROTEIN	CHEMBL1142789	1	Scientific Literature	Bioorg. Med. Chem. Lett.	2005
CHEMBL220491	BRINZOLAMIDE	4	383.52	0	0.09	Brinzolamide	CCN[C@H]1CN(CCCOC)S(=O)(=O)c2sc(S(N)(=O)=O)cc21	Ki	'='	3.0	nM	8.52			UO_0000065	22.22	0.51	8.43	7.17	True	CHEMBL877449	Inhibitory activity against catalytic domain of human carbonic anhydrase XII	B	BAO_0000357	single protein format	Homo sapiens					CHEMBL3242	Carbonic anhydrase XII	Homo sapiens	SINGLE PROTEIN	CHEMBL1142789	1	Scientific Literature	Bioorg. Med. Chem. Lett.	2005
CHEMBL6633		0	265.30	0	0.45	21	Nc1nccc(Nc2ccc(S(N)(=O)=O)cc2)n1	Ki	'='	16.0	nM	7.80			UO_0000065	29.39	0.59	7.35	6.29	True	CHEMBL829822	Inhibitory constant against catalytic domain of human carbonic anhydrase IX	B	BAO_0000357	single protein format	Homo sapiens					CHEMBL3594	Carbonic anhydrase IX	Homo sapiens	SINGLE PROTEIN	CHEMBL1142790	1	Scientific Literature	Bioorg. Med. Chem. Lett.	2005
CHEMBL180936		0	415.55	1	-1.75	B14	NC(N)=NCCCC(N)C(=O)NC(=S)NCCc1ccc(S(N)(=O)=O)cc1	Ki	'='	16.0	nM	7.80			UO_0000065	18.76	0.39	9.55	4.07	False	CHEMBL841779	Inhibitory activity against human carbonic anhydrase II	B	BAO_0000357	single protein format	Homo sapiens					CHEMBL205	Carbonic anhydrase II	Homo sapiens	SINGLE PROTEIN	CHEMBL1142789	1	Scientific Literature	Bioorg. Med. Chem. Lett.	2005
CHEMBL7087		0	200.26	0	-0.16	18	NCCc1ccc(S(N)(=O)=O)cc1	Ki	'='	3.2	nM	8.49			UO_0000065	42.42	0.89	8.65	9.86	True	CHEMBL827186	Inhibitory constant against catalytic domain of human carbonic anhydrase XII	B	BAO_0000357	single protein format	Homo sapiens					CHEMBL3242	Carbonic anhydrase XII	Homo sapiens	SINGLE PROTEIN	CHEMBL1142790	1	Scientific Literature	Bioorg. Med. Chem. Lett.	2005
CHEMBL20	ACETAZOLAMIDE	4	222.25	0	-0.86	Acetazolamide	CC(=O)Nc1nnc(S(N)(=O)=O)s1	Ki	'='	12.0	nM	7.92			UO_0000065	35.64	0.83	8.78	6.89	True	CHEMBL841779	Inhibitory activity against human carbonic anhydrase II	B	BAO_0000357	single protein format	Homo sapiens					CHEMBL205	Carbonic anhydrase II	Homo sapiens	SINGLE PROTEIN	CHEMBL1142789	1	Scientific Literature	Bioorg. Med. Chem. Lett.	2005
CHEMBL6705		0	172.21	0	-0.08	1	Nc1ccccc1S(N)(=O)=O	Ki	'='	85.0	nM	7.07			UO_0000065	41.06	0.88	7.15	8.20	False	CHEMBL827186	Inhibitory constant against catalytic domain of human carbonic anhydrase XII	B	BAO_0000357	single protein format	Homo sapiens					CHEMBL3242	Carbonic anhydrase XII	Homo sapiens	SINGLE PROTEIN	CHEMBL1142790	1	Scientific Literature	Bioorg. Med. Chem. Lett.	2005
CHEMBL182637		0	402.52	0	1.48	11	NS(=O)(=O)c1ccc(NC(=O)CCN2CCN(Cc3ccccc3)CC2)cc1	Ki	'='	234.0	nM	6.63			UO_0000065	16.47	0.32	5.15	6.93	False	CHEMBL840150	Inhibitory potency against human cloned Carbonic anhydrase II expressed in Escherichia coli strain BL21	B	BAO_0000019	assay format	Homo sapiens					CHEMBL205	Carbonic anhydrase II	Homo sapiens	SINGLE PROTEIN	CHEMBL1142836	1	Scientific Literature	Bioorg. Med. Chem. Lett.	2005
CHEMBL266240		0	285.73	0	-0.78	12	Nc1cc(Cl)c(S(N)(=O)=O)cc1S(N)(=O)=O	Ki	'='	44.0	nM	7.36			UO_0000065	25.75	0.63	8.14	5.03	False	CHEMBL828815	Ki value against human carbonic anhydrase XII (hCA XII)	B	BAO_0000357	single protein format	Homo sapiens					CHEMBL3242	Carbonic anhydrase XII	Homo sapiens	SINGLE PROTEIN	CHEMBL1141984	1	Scientific Literature	Bioorg. Med. Chem. Lett.	2005
CHEMBL220492	TOPIRAMATE	4	339.37	0	-0.40	TPM 29	CC1(C)O[C@@H]2CO[C@@]3(COS(N)(=O)=O)OC(C)(C)O[C@H]3[C@@H]2O1	Ki	'='	3800.0	nM	5.42	Potential transcription error		UO_0000065					True	CHEMBL827186	Inhibitory constant against catalytic domain of human carbonic anhydrase XII	B	BAO_0000357	single protein format	Homo sapiens					CHEMBL3242	Carbonic anhydrase XII	Homo sapiens	SINGLE PROTEIN	CHEMBL1142790	1	Scientific Literature	Bioorg. Med. Chem. Lett.	2005
CHEMBL180968	[NbF7]2	0	225.89			[NbF7]2-		Ki	'='	100000.0	nM	4.00			UO_0000065	17.71				False	CHEMBL829423	Inhibitory constant against human isozymes carbonic anhydrase IX for the CO2 hydration reaction at 20 C	B	BAO_0000357	single protein format	Homo sapiens					CHEMBL3594	Carbonic anhydrase IX	Homo sapiens	SINGLE PROTEIN	CHEMBL1141918	1	Scientific Literature	Bioorg. Med. Chem. Lett.	2005
CHEMBL6685		0	230.27	0	0.65	13	NS(=O)(=O)c1nc2ccc(O)cc2s1	Ki	'='	14.0	nM	7.85			UO_0000065	34.11	0.77	7.20	8.42	True	CHEMBL829822	Inhibitory constant against catalytic domain of human carbonic anhydrase IX	B	BAO_0000357	single protein format	Homo sapiens					CHEMBL3594	Carbonic anhydrase IX	Homo sapiens	SINGLE PROTEIN	CHEMBL1142790	1	Scientific Literature	Bioorg. Med. Chem. Lett.	2005
CHEMBL1836400		0	271.34	0	2.04	1b	Cc1ccc(C#Cc2ccc(S(N)(=O)=O)cc2)cc1	Ki	'='	5220.0	nM	5.28			UO_0000065	19.47	0.38	3.24	8.78	False	CHEMBL1839822	Inhibition of human carbonic anhydrase 2-catalyzed CO2 hydration activity by stopped flow assay	B	BAO_0000357	single protein format	Homo sapiens					CHEMBL205	Carbonic anhydrase II	Homo sapiens	SINGLE PROTEIN	CHEMBL1833885	1	Scientific Literature	Bioorg. Med. Chem. Lett.	2011
CHEMBL218490	DORZOLAMIDE	4	324.45	0	0.61	trans S,S (table 5)	CCN[C@H]1C[C@H](C)S(=O)(=O)c2sc(S(N)(=O)=O)cc21	IC50	'='	0.23	nM	9.64			UO_0000065	29.71	0.69	9.03	9.06	False	CHEMBL656582	Compound was evaluated for the inhibitory activity against Human Carbonic anhydrase II (HCA II)	B	BAO_0000357	single protein format						CHEMBL205	Carbonic anhydrase II	Homo sapiens	SINGLE PROTEIN	CHEMBL1127692	1	Scientific Literature	J. Med. Chem.	1994
CHEMBL21932	p-ANISIC ACID	0	152.15	0	1.39	20	COc1ccc(C(=O)O)cc1	Ki	'='	8030.0	nM	5.09			UO_0000065	33.49	0.63	3.71	10.95	False	CHEMBL1762939	Inhibition of human cytosolic carbonic anhydrase 2 by stopped flow CO2 hydration assay	B	BAO_0000357	single protein format	Homo sapiens					CHEMBL205	Carbonic anhydrase II	Homo sapiens	SINGLE PROTEIN	CHEMBL1759976	1	Scientific Literature	Bioorg. Med. Chem. Lett.	2011
CHEMBL1762669		0	167.16	0	0.81	20b	COc1ccc(C(=O)NO)cc1	Ki	'='	450.0	nM	6.35			UO_0000065	37.97	0.72	5.54	10.84	False	CHEMBL1762939	Inhibition of human cytosolic carbonic anhydrase 2 by stopped flow CO2 hydration assay	B	BAO_0000357	single protein format	Homo sapiens					CHEMBL205	Carbonic anhydrase II	Homo sapiens	SINGLE PROTEIN	CHEMBL1759976	1	Scientific Literature	Bioorg. Med. Chem. Lett.	2011
CHEMBL1836626		0	758.52	2	-0.48	13	CC(=O)OC[C@H]1O[C@@H](S(=O)(=O)Cc2nnn(-c3ccc(S(N)(=O)=O)cc3)c2I)[C@H](OC(C)=O)[C@@H](OC(C)=O)[C@H]1OC(C)=O	Ki	'='	9.1	nM	8.04			UO_0000065	10.60	0.26	8.52	3.36	False	CHEMBL1837603	Inhibition of human recombinant CA12 by CO2 hydration based stopped flow assay	B	BAO_0000357	single protein format	Homo sapiens					CHEMBL3242	Carbonic anhydrase XII	Homo sapiens	SINGLE PROTEIN	CHEMBL1833899	1	Scientific Literature	J. Med. Chem.	2011
CHEMBL1836632		0	752.52	3	-4.94	25	NS(=O)(=O)c1ccc(-n2nnc(CS(=O)(=O)[C@@H]3O[C@H](CO)[C@@H](O[C@H]4O[C@H](CO)[C@@H](O)[C@H](O)[C@H]4O)[C@H](O)[C@H]3O)c2I)cc1	Ki	'='	59.5	nM	7.22			UO_0000065	9.60	0.23	12.17	2.46	False	CHEMBL1837601	Inhibition of human recombinant CA2 by CO2 hydration based stopped flow assay	B	BAO_0000357	single protein format	Homo sapiens					CHEMBL205	Carbonic anhydrase II	Homo sapiens	SINGLE PROTEIN	CHEMBL1833899	1	Scientific Literature	J. Med. Chem.	2011
CHEMBL1836406		0	287.34	0	1.74	2c	COc1cccc(C#Cc2cccc(S(N)(=O)=O)c2)c1	Ki	'='	6315.0	nM	5.20			UO_0000065	18.10	0.36	3.46	7.49	False	CHEMBL1839822	Inhibition of human carbonic anhydrase 2-catalyzed CO2 hydration activity by stopped flow assay	B	BAO_0000357	single protein format	Homo sapiens					CHEMBL205	Carbonic anhydrase II	Homo sapiens	SINGLE PROTEIN	CHEMBL1833885	1	Scientific Literature	Bioorg. Med. Chem. Lett.	2011
CHEMBL1276024		0	607.67	2	3.32	8	CCOC(=O)c1c(C(=O)Nc2nnc(S(N)(=O)=O)s2)nn(-c2cccc3c2cc(C)n3CC(C)=O)c1-c1ccccc1	IC50	'='	80.0	nM	7.10			UO_0000065	11.68	0.23	3.78	3.92	False	CHEMBL1285701	Inhibition of human carbonic anhydrase 2 esterase activity by spectrophotometry	B	BAO_0000357	single protein format	Homo sapiens					CHEMBL205	Carbonic anhydrase II	Homo sapiens	SINGLE PROTEIN	CHEMBL1275267	1	Scientific Literature	Eur. J. Med. Chem.	2010
CHEMBL1276018		0	686.73	2	3.71	7b	CCOC(=O)c1c(C(=O)Nc2nnc(S(N)(=O)=O)s2)nn(-c2cccc(N/N=C(\C(C)=O)C(=O)c3ccccc3)c2)c1-c1ccccc1	IC50	'='	340.0	nM	6.47			UO_0000065	9.42	0.18	2.76	2.97	False	CHEMBL1285703	Inhibition of human carbonic anhydrase 2 hydratase activity by spectrophotometry	B	BAO_0000357	single protein format	Homo sapiens					CHEMBL205	Carbonic anhydrase II	Homo sapiens	SINGLE PROTEIN	CHEMBL1275267	1	Scientific Literature	Eur. J. Med. Chem.	2010
CHEMBL1762658	AMINOBENZOATE SODIUM	0	159.12	0	0.97	21	Nc1ccc(C(=O)[O-])cc1.[Na+]	Ki	'='	8130.0	nM	5.09			UO_0000065	37.11	0.70	4.12	8.04	False	CHEMBL1762939	Inhibition of human cytosolic carbonic anhydrase 2 by stopped flow CO2 hydration assay	B	BAO_0000357	single protein format	Homo sapiens					CHEMBL205	Carbonic anhydrase II	Homo sapiens	SINGLE PROTEIN	CHEMBL1759976	1	Scientific Literature	Bioorg. Med. Chem. Lett.	2011
CHEMBL1762664		0	292.07	0	1.68	27	O=C([O-])c1ccc(S(=O)(=O)N(Cl)Cl)cc1.[Na+]	Ki	'='	1960.0	nM	5.71			UO_0000065	21.13	0.52	4.03	7.64	False	CHEMBL1762939	Inhibition of human cytosolic carbonic anhydrase 2 by stopped flow CO2 hydration assay	B	BAO_0000357	single protein format	Homo sapiens					CHEMBL205	Carbonic anhydrase II	Homo sapiens	SINGLE PROTEIN	CHEMBL1759976	1	Scientific Literature	Bioorg. Med. Chem. Lett.	2011
CHEMBL1834000		0	654.68	2	-0.43	27	CC(=O)OC[C@H]1O[C@@H](SCc2nnn(-c3ccc(S(N)(=O)=O)cc3)c2C#CCO)[C@H](OC(C)=O)[C@@H](OC(C)=O)[C@@H]1OC(C)=O	Ki	'='	72.0	nM	7.14			UO_0000065	10.91	0.22	7.57	3.17	False	CHEMBL1837602	Inhibition of human recombinant CA9 by CO2 hydration based stopped flow assay	B	BAO_0000357	single protein format	Homo sapiens					CHEMBL3594	Carbonic anhydrase IX	Homo sapiens	SINGLE PROTEIN	CHEMBL1833899	1	Scientific Literature	J. Med. Chem.	2011
CHEMBL508338	THIMEROSAL	4	404.82			3, thimerosal		Ki	'>'	200000.0	nM		Outside typical range		UO_0000065					False	CHEMBL1960506	Inhibition of human recombinant carbonic anhydrase 2 preincubated for 15 mins to 72 hrs measured after 15 mins by stopped flow CO2 hydration method	B	BAO_0000357	single protein format	Homo sapiens					CHEMBL205	Carbonic anhydrase II	Homo sapiens	SINGLE PROTEIN	CHEMBL1955812	1	Scientific Literature	Bioorg. Med. Chem. Lett.	2012
CHEMBL1076628	SODIUM DIOXIDOTRIOXOOSMIUM	0	316.20			Table 2, R18C1		Ki	'='	950000.0	nM		Outside typical range		UO_0000065					True	CHEMBL1953639	Inhibition of human recombinant carbonic anhydrase 2 by stopped flow CO2 hydration assay	B	BAO_0000357	single protein format	Homo sapiens					CHEMBL205	Carbonic anhydrase II	Homo sapiens	SINGLE PROTEIN	CHEMBL1949581	1	Scientific Literature	Bioorg. Med. Chem. Lett.	2012
CHEMBL448089	SODIUM SELENOCYANATE	0	127.97			Table 2, R26C1	N#C[Se-].[Na+]	Ki	'='	86000.0	nM	4.07			UO_0000065	38.36				True	CHEMBL1953639	Inhibition of human recombinant carbonic anhydrase 2 by stopped flow CO2 hydration assay	B	BAO_0000357	single protein format	Homo sapiens					CHEMBL205	Carbonic anhydrase II	Homo sapiens	SINGLE PROTEIN	CHEMBL1949581	1	Scientific Literature	Bioorg. Med. Chem. Lett.	2012
CHEMBL103621		0	260.34	0	1.25	11b	CCNCc1cc2cc(S(N)(=O)=O)oc2s1	Ki	'='	19.0	nM	7.72			UO_0000065	29.66	0.66	6.47	9.05	False	CHEMBL658057	Compound was evaluated for the inhibition of dansylamide at human carbonic anhydrase II	B	BAO_0000357	single protein format						CHEMBL205	Carbonic anhydrase II	Homo sapiens	SINGLE PROTEIN	CHEMBL1125519	1	Scientific Literature	J. Med. Chem.	1992
CHEMBL6853		0	190.20	0	0.06	2	Nc1ccc(S(N)(=O)=O)cc1F	Ki	'='	392.0	nM	6.41			UO_0000065	33.68	0.73	6.35	7.43	False	CHEMBL1960461	Inhibition of human wild type carbonic anhydrase 2 Asn67Ile mutant expressed in Escherichia coli after 15 mins preincubation by stopped flow CO2 hydration assay	B	BAO_0000019	assay format	Homo sapiens					CHEMBL205	Carbonic anhydrase II	Homo sapiens	SINGLE PROTEIN	CHEMBL1955777	1	Scientific Literature	Bioorg. Med. Chem.	2012
CHEMBL266240		0	285.73	0	-0.78	5	Nc1cc(Cl)c(S(N)(=O)=O)cc1S(N)(=O)=O	Ki	'='	330.0	nM	6.48			UO_0000065	22.68	0.55	7.26	4.43	False	CHEMBL1960461	Inhibition of human wild type carbonic anhydrase 2 Asn67Ile mutant expressed in Escherichia coli after 15 mins preincubation by stopped flow CO2 hydration assay	B	BAO_0000019	assay format	Homo sapiens					CHEMBL205	Carbonic anhydrase II	Homo sapiens	SINGLE PROTEIN	CHEMBL1955777	1	Scientific Literature	Bioorg. Med. Chem.	2012
CHEMBL111016	SODIUM PYROSULFATE	0	222.11	0	-1.39	Table 2, R19C1	O=S(=O)([O-])OS(=O)(=O)[O-].[Na+].[Na+]	Ki	'='	970000.0	nM		Outside typical range		UO_0000065					False	CHEMBL1953639	Inhibition of human recombinant carbonic anhydrase 2 by stopped flow CO2 hydration assay	B	BAO_0000357	single protein format	Homo sapiens					CHEMBL205	Carbonic anhydrase II	Homo sapiens	SINGLE PROTEIN	CHEMBL1949581	1	Scientific Literature	Bioorg. Med. Chem. Lett.	2012
CHEMBL471245	SODIUM CARBONOTRITHIOATE	0	154.19	0	1.13	Table 2, R27C1	S=C([S-])[S-].[Na+].[Na+]	Ki	'='	8800.0	nM	5.06			UO_0000065	45.86	1.73	3.93		True	CHEMBL1953639	Inhibition of human recombinant carbonic anhydrase 2 by stopped flow CO2 hydration assay	B	BAO_0000357	single protein format	Homo sapiens					CHEMBL205	Carbonic anhydrase II	Homo sapiens	SINGLE PROTEIN	CHEMBL1949581	1	Scientific Literature	Bioorg. Med. Chem. Lett.	2012
CHEMBL450253	SODIUM FLUOROSULFATE	0	122.05			Table 2, R32C1	O=S(=O)([O-])F.[Na+]	Ki	'='	460000.0	nM		Outside typical range		UO_0000065					True	CHEMBL1953639	Inhibition of human recombinant carbonic anhydrase 2 by stopped flow CO2 hydration assay	B	BAO_0000357	single protein format	Homo sapiens					CHEMBL205	Carbonic anhydrase II	Homo sapiens	SINGLE PROTEIN	CHEMBL1949581	1	Scientific Literature	Bioorg. Med. Chem. Lett.	2012
CHEMBL276679		0	324.45	0	0.61	cis R, S (table 5)	CCN[C@@H]1C[C@H](C)S(=O)(=O)c2sc(S(N)(=O)=O)cc21	IC50	'='	29.5	nM	7.53			UO_0000065	23.21	0.54	6.92	7.08	False	CHEMBL656582	Compound was evaluated for the inhibitory activity against Human Carbonic anhydrase II (HCA II)	B	BAO_0000357	single protein format						CHEMBL205	Carbonic anhydrase II	Homo sapiens	SINGLE PROTEIN	CHEMBL1127692	1	Scientific Literature	J. Med. Chem.	1994
CHEMBL9660		0	338.48	0	1.00	table 6	CCN[C@H]1C[C@@H](CC)S(=O)(=O)c2sc(S(N)(=O)=O)cc21	Ki	'='	1.0	nM	9.00			UO_0000065	26.59	0.61	8.00	8.46	False	CHEMBL658729	Compound was evaluated for the inhibitory constant towards Human Carbonic anhydrase II (HCA II)	B	BAO_0000357	single protein format						CHEMBL205	Carbonic anhydrase II	Homo sapiens	SINGLE PROTEIN	CHEMBL1127692	1	Scientific Literature	J. Med. Chem.	1994
CHEMBL1240572		0	188.21	0	-0.97	2	Cn1ccc(=O)c(S(N)(=O)=O)c1	Ki	'='	77.0	nM	7.11			UO_0000065	37.80	0.81	8.08	8.66	False	CHEMBL1246741	Inhibition of human cloned CA2 after 15 mins by stopped-flow CO2 hydration assay	B	BAO_0000357	single protein format	Homo sapiens					CHEMBL205	Carbonic anhydrase II	Homo sapiens	SINGLE PROTEIN	CHEMBL1240418	1	Scientific Literature	Eur. J. Med. Chem.	2010
CHEMBL417497		0	456.26	0	-0.86	3J	NS(=O)(=O)c1ccc(NC(=O)CNCCNCC(=O)O)c(I)c1	Ki	'='	50.0	nM	7.30			UO_0000065	16.00	0.43	8.16	4.85	False	CHEMBL658042	Inhibitory activity against Human carbonic anhydrase II	B	BAO_0000357	single protein format						CHEMBL205	Carbonic anhydrase II	Homo sapiens	SINGLE PROTEIN	CHEMBL1135903	1	Scientific Literature	J. Med. Chem.	2002
CHEMBL1938470		0	308.29	0	-0.08	8	Cc1cc(=O)oc2cc(O[C@@H]3OC[C@@H](O)[C@@H](O)[C@H]3O)ccc12	Ki	'='	3200.0	nM	5.50			UO_0000065	17.82	0.34	5.57	5.02	False	CHEMBL1941823	Inhibition of human recombinant CA9 after 6 hrs by stopped flow CO2 hydration assay	B	BAO_0000357	single protein format	Homo sapiens					CHEMBL3594	Carbonic anhydrase IX	Homo sapiens	SINGLE PROTEIN	CHEMBL1938342	1	Scientific Literature	J. Med. Chem.	2011
CHEMBL35272		0	732.80	2	-5.07	6N2	Cn1nc(S(N)(=O)=O)s/c1=N/C(=O)CN(CCOCCOCCN(CC(=O)O)CC(=O)/N=c1/sc(S(N)(=O)=O)nn1C)CC(=O)O	Ki	'='	1.1	nM	8.96			UO_0000065	12.23	0.27	14.03	2.85	False	CHEMBL658042	Inhibitory activity against Human carbonic anhydrase II	B	BAO_0000357	single protein format						CHEMBL205	Carbonic anhydrase II	Homo sapiens	SINGLE PROTEIN	CHEMBL1135903	1	Scientific Literature	J. Med. Chem.	2002
CHEMBL34710		0	503.52	1	-1.26	4P	NS(=O)(=O)c1nc2ccc(NC(=O)CN(CCN(CC(=O)O)CC(=O)O)CC(=O)O)cc2s1	Ki	'='	3.0	nM	8.52			UO_0000065	16.93	0.35	9.78	3.86	False	CHEMBL658042	Inhibitory activity against Human carbonic anhydrase II	B	BAO_0000357	single protein format						CHEMBL205	Carbonic anhydrase II	Homo sapiens	SINGLE PROTEIN	CHEMBL1135903	1	Scientific Literature	J. Med. Chem.	2002
CHEMBL370888		0	114.10	0	0.07	7	COC1=CC(=O)OC1	Ki	'='	3380.0	nM	5.47			UO_0000065	47.95	0.93	5.40	15.40	False	CHEMBL1938064	Inhibition of human CA9 pre-incubated for 15 mins to 24 hrs measured after 6 hrs by phenol red-based stopped-flow CO2 hydrase assay	B	BAO_0000357	single protein format	Homo sapiens					CHEMBL3594	Carbonic anhydrase IX	Homo sapiens	SINGLE PROTEIN	CHEMBL1932973	1	Scientific Literature	Bioorg. Med. Chem. Lett.	2012
CHEMBL17	DICHLORPHENAMIDE	4	305.16	0	0.29	DCP	NS(=O)(=O)c1cc(Cl)c(Cl)c(S(N)(=O)=O)c1	Ki	'='	50.0	nM	7.30			UO_0000065	23.93	0.62	7.01	6.07	True	CHEMBL1799890	Inhibition of human recombinant catalytic domain of carbonic anhydrase 9 preincubated for 15 mins by stopped-flow CO2 hydration assay	B	BAO_0000357	single protein format	Homo sapiens					CHEMBL3594	Carbonic anhydrase IX	Homo sapiens	SINGLE PROTEIN	CHEMBL1795337	1	Scientific Literature	Bioorg. Med. Chem. Lett.	2011
CHEMBL17	DICHLORPHENAMIDE	4	305.16	0	0.29	DCP	NS(=O)(=O)c1cc(Cl)c(Cl)c(S(N)(=O)=O)c1	Ki	'='	50.0	nM	7.30			UO_0000065	23.93	0.62	7.01	6.07	True	CHEMBL1799891	Inhibition of human recombinant catalytic domain of carbonic anhydrase 12 preincubated for 15 mins by stopped-flow CO2 hydration assay	B	BAO_0000357	single protein format	Homo sapiens					CHEMBL3242	Carbonic anhydrase XII	Homo sapiens	SINGLE PROTEIN	CHEMBL1795337	1	Scientific Literature	Bioorg. Med. Chem. Lett.	2011
CHEMBL196202		0	353.42	0	1.38	2c	NS(=O)(=O)c1ccc2c(c1)S(=O)(=O)CC2OCc1ccccc1	Ki	'='	2.8	nM	8.55			UO_0000065	24.20	0.51	7.17	8.26	False	CHEMBL881707	Inhibitory activity against catalytic domain of human cloned Carbonic anhydrase IX by the CO2 hydration method	B	BAO_0000357	single protein format	Homo sapiens					CHEMBL3594	Carbonic anhydrase IX	Homo sapiens	SINGLE PROTEIN	CHEMBL1140403	1	Scientific Literature	Bioorg. Med. Chem. Lett.	2005
CHEMBL197042		0	407.95	0	4.52	15	CCCCn1c(S)nnc1-c1ccc(S(=O)(=O)c2ccc(Cl)cc2)cc1	Ki	'='	96800.0	nM	4.01			UO_0000065	9.84	0.21	-0.51	6.19	False	CHEMBL828907	Inhibitory constant against human Carbonic anhydrase IX	B	BAO_0000357	single protein format	Homo sapiens					CHEMBL3594	Carbonic anhydrase IX	Homo sapiens	SINGLE PROTEIN	CHEMBL1141925	1	Scientific Literature	Bioorg. Med. Chem. Lett.	2005
CHEMBL193648		0	250.30	0	-0.29	1i	CS(=O)(=O)Nc1ccc(S(N)(=O)=O)cc1	Ki	'='	64.0	nM	7.19			UO_0000065	28.74	0.65	7.48	6.77	False	CHEMBL881704	Inhibitory activity against human Carbonic anhydrase II (hCA II)	B	BAO_0000357	single protein format	Homo sapiens					CHEMBL205	Carbonic anhydrase II	Homo sapiens	SINGLE PROTEIN	CHEMBL1143479	1	Scientific Literature	Bioorg. Med. Chem. Lett.	2005
CHEMBL3038234		0	879.17	0	2.41	24	Cc1ccc2occ(/C=N/CCc3ccc(S(N)(=O)=O)cc3)c(=O)c2c1.Cc1ccc2occ(/C=N/CCc3ccc(S(N)(=O)=O)cc3)c(=O)c2c1.Cl.Cl.[Zn+2]	Ki	'='	12.0	nM	7.92			UO_0000065	21.38	0.42	5.51	7.71	False	CHEMBL839523	Inhibition constant against human carbonic anhydrase XII	B	BAO_0000357	single protein format	Homo sapiens					CHEMBL3242	Carbonic anhydrase XII	Homo sapiens	SINGLE PROTEIN	CHEMBL1139568	1	Scientific Literature	Bioorg. Med. Chem. Lett.	2005
CHEMBL77517	INDISULAM	2	385.85	0	2.27	Indisulam	NS(=O)(=O)c1ccc(S(=O)(=O)Nc2cccc3c(Cl)c[nH]c23)cc1	Ki	'='	15.0	nM	7.82			UO_0000065	20.28	0.45	5.55	6.41	True	CHEMBL881702	Inhibitory activity against human cloned Carbonic anhydrase II by the CO2 hydration method	B	BAO_0000357	single protein format	Homo sapiens					CHEMBL205	Carbonic anhydrase II	Homo sapiens	SINGLE PROTEIN	CHEMBL1140403	1	Scientific Literature	Bioorg. Med. Chem. Lett.	2005
CHEMBL365558		0	414.53	0	0.92	1r	NS(=O)(=O)c1ccc(CC/N=C(/S)Nc2ccc(S(N)(=O)=O)cc2)cc1	Ki	'='	79.0	nM	7.10			UO_0000065	17.13	0.37	6.18	4.91	False	CHEMBL881706	Inhibitory activity against human Carbonic anhydrase XII (hCA XII)	B	BAO_0000357	single protein format	Homo sapiens					CHEMBL3242	Carbonic anhydrase XII	Homo sapiens	SINGLE PROTEIN	CHEMBL1143479	1	Scientific Literature	Bioorg. Med. Chem. Lett.	2005
CHEMBL1797786		0	456.44			2d	CCB(CC)OC(=O)[C@@H](N)CCCCNC(=S)NCCc1ccc(S(N)(=O)=O)cc1	Ki	'='	9.6	nM	8.02			UO_0000065	17.57				False	CHEMBL1799890	Inhibition of human recombinant catalytic domain of carbonic anhydrase 9 preincubated for 15 mins by stopped-flow CO2 hydration assay	B	BAO_0000357	single protein format	Homo sapiens					CHEMBL3594	Carbonic anhydrase IX	Homo sapiens	SINGLE PROTEIN	CHEMBL1795337	1	Scientific Literature	Bioorg. Med. Chem. Lett.	2011
CHEMBL1797785		0	442.42			2c	CCB(CC)OC(=O)[C@@H](N)CCCCNC(=S)NCc1ccc(S(N)(=O)=O)cc1	Ki	'='	7.0	nM	8.15			UO_0000065	18.43				False	CHEMBL1799891	Inhibition of human recombinant catalytic domain of carbonic anhydrase 12 preincubated for 15 mins by stopped-flow CO2 hydration assay	B	BAO_0000357	single protein format	Homo sapiens					CHEMBL3242	Carbonic anhydrase XII	Homo sapiens	SINGLE PROTEIN	CHEMBL1795337	1	Scientific Literature	Bioorg. Med. Chem. Lett.	2011
CHEMBL1797787		0	462.83			2e	CCB(CC)OC(=O)[C@@H](N)CCCCNC(=S)Nc1ccc(S(N)(=O)=O)cc1Cl	Ki	'='	78.0	nM	7.11			UO_0000065	15.36				False	CHEMBL1799891	Inhibition of human recombinant catalytic domain of carbonic anhydrase 12 preincubated for 15 mins by stopped-flow CO2 hydration assay	B	BAO_0000357	single protein format	Homo sapiens					CHEMBL3242	Carbonic anhydrase XII	Homo sapiens	SINGLE PROTEIN	CHEMBL1795337	1	Scientific Literature	Bioorg. Med. Chem. Lett.	2011
CHEMBL370715		0	502.42	1	4.83	19	COc1ccc(-n2c(S)nnc2-c2ccc(S(=O)(=O)c3ccc(Br)cc3)cc2)cc1	Ki	'='	192000.0	nM		Outside typical range		UO_0000065					False	CHEMBL828907	Inhibitory constant against human Carbonic anhydrase IX	B	BAO_0000357	single protein format	Homo sapiens					CHEMBL3594	Carbonic anhydrase IX	Homo sapiens	SINGLE PROTEIN	CHEMBL1141925	1	Scientific Literature	Bioorg. Med. Chem. Lett.	2005
CHEMBL195370		0	280.43	0	2.72	4c	CCCCCCCCCCCCNS(=O)(=O)NO	Ki	'='	89.6	nM	7.05			UO_0000065	25.13	0.53	4.33	8.99	False	CHEMBL828904	Inhibitory constant against human Carbonic anhydrase II	B	BAO_0000357	single protein format	Homo sapiens					CHEMBL205	Carbonic anhydrase II	Homo sapiens	SINGLE PROTEIN	CHEMBL1144387	1	Scientific Literature	Bioorg. Med. Chem. Lett.	2005
CHEMBL18	ETHOXZOLAMIDE	4	258.32	0	1.34	Ethoxzolamide	CCOc1ccc2nc(S(N)(=O)=O)sc2c1	Ki	'='	34.0	nM	7.47			UO_0000065	28.91	0.64	6.13	9.08	True	CHEMBL881707	Inhibitory activity against catalytic domain of human cloned Carbonic anhydrase IX by the CO2 hydration method	B	BAO_0000357	single protein format	Homo sapiens					CHEMBL3594	Carbonic anhydrase IX	Homo sapiens	SINGLE PROTEIN	CHEMBL1140403	1	Scientific Literature	Bioorg. Med. Chem. Lett.	2005
CHEMBL195946		0	245.28	0	0.09	1a	NS(=O)(=O)c1ccc2c(c1)S(=O)(=O)C=C2	Ki	'='	15.0	nM	7.82			UO_0000065	31.90	0.71	7.73	8.30	False	CHEMBL881707	Inhibitory activity against catalytic domain of human cloned Carbonic anhydrase IX by the CO2 hydration method	B	BAO_0000357	single protein format	Homo sapiens					CHEMBL3594	Carbonic anhydrase IX	Homo sapiens	SINGLE PROTEIN	CHEMBL1140403	1	Scientific Literature	Bioorg. Med. Chem. Lett.	2005
CHEMBL370329		0	351.41	0	2.25	3b	COc1cccc(NS(=O)(=O)c2ccc3c(c2)C=CS3(=O)=O)c1	Ki	'>'	1000.0	nM				UO_0000065					False	CHEMBL881702	Inhibitory activity against human cloned Carbonic anhydrase II by the CO2 hydration method	B	BAO_0000357	single protein format	Homo sapiens					CHEMBL205	Carbonic anhydrase II	Homo sapiens	SINGLE PROTEIN	CHEMBL1140403	1	Scientific Literature	Bioorg. Med. Chem. Lett.	2005
CHEMBL22374		0	319.39	0	1.70	1q	NS(=O)(=O)c1ccc(CCNC(=O)Nc2ccccc2)cc1	Ki	'='	18.0	nM	7.75			UO_0000065	24.25	0.48	6.04	7.65	False	CHEMBL881705	Inhibitory activity against human Carbonic anhydrase IX (hCA IX)	B	BAO_0000357	single protein format	Homo sapiens					CHEMBL3594	Carbonic anhydrase IX	Homo sapiens	SINGLE PROTEIN	CHEMBL1143479	1	Scientific Literature	Bioorg. Med. Chem. Lett.	2005
CHEMBL34608		0	514.56	1	1.78	7C	NS(=O)(=O)c1ccc(NC(=O)CN(CCN(CC(=O)O)c2ccccc2O)c2ccccc2O)cc1	Ki	'='	175.0	nM	6.76			UO_0000065	13.13	0.26	4.98	3.89	False	CHEMBL658042	Inhibitory activity against Human carbonic anhydrase II	B	BAO_0000357	single protein format						CHEMBL205	Carbonic anhydrase II	Homo sapiens	SINGLE PROTEIN	CHEMBL1135903	1	Scientific Literature	J. Med. Chem.	2002
CHEMBL35698		0	718.77	3	-2.63	6D2	NS(=O)(=O)c1ccc(NNC(=O)CN(CCOCCOCCN(CC(=O)O)CC(=O)NNc2ccc(S(N)(=O)=O)cc2)CC(=O)O)cc1	Ki	'='	210.0	nM	6.68			UO_0000065	9.29	0.19	9.31	2.21	False	CHEMBL658042	Inhibitory activity against Human carbonic anhydrase II	B	BAO_0000357	single protein format						CHEMBL205	Carbonic anhydrase II	Homo sapiens	SINGLE PROTEIN	CHEMBL1135903	1	Scientific Literature	J. Med. Chem.	2002
CHEMBL105080		0	302.38	0	0.97	11e	NS(=O)(=O)c1cc2cc(CN3CCOCC3)sc2o1	IC50	'='	5.6	nM	8.25			UO_0000065	27.29	0.59	7.28	9.62	True	CHEMBL656568	Inhibition of human erythrocyte carbonic anhydrase II	B	BAO_0000357	single protein format						CHEMBL205	Carbonic anhydrase II	Homo sapiens	SINGLE PROTEIN	CHEMBL1125519	1	Scientific Literature	J. Med. Chem.	1992
CHEMBL34471		0	301.32	0	-1.38	1E	NS(=O)(=O)c1ccc(CNC(=O)CNCC(=O)O)cc1	Ki	'='	125.0	nM	6.90			UO_0000065	22.91	0.47	8.28	4.98	False	CHEMBL658042	Inhibitory activity against Human carbonic anhydrase II	B	BAO_0000357	single protein format						CHEMBL205	Carbonic anhydrase II	Homo sapiens	SINGLE PROTEIN	CHEMBL1135903	1	Scientific Literature	J. Med. Chem.	2002
CHEMBL35186		0	892.97	2	-0.45	6R2	NS(=O)(=O)c1nc2ccc(OCCOC(=O)CN(CCOCCOCCN(CC(=O)O)CC(=O)OCCOc3ccc4nc(S(N)(=O)=O)sc4c3)CC(=O)O)cc2s1	Ki	'='	0.6	nM	9.22			UO_0000065	10.33	0.22	9.67	2.91	False	CHEMBL658042	Inhibitory activity against Human carbonic anhydrase II	B	BAO_0000357	single protein format						CHEMBL205	Carbonic anhydrase II	Homo sapiens	SINGLE PROTEIN	CHEMBL1135903	1	Scientific Literature	J. Med. Chem.	2002
CHEMBL35061		0	593.64	3	0.14	7O	NS(=O)(=O)c1nnc(NC(=O)CCNC(=O)CN(CCN(CC(=O)O)c2ccccc2O)c2ccccc2O)s1	Ki	'='	3.0	nM	8.52			UO_0000065	14.36	0.29	8.38	3.73	False	CHEMBL658042	Inhibitory activity against Human carbonic anhydrase II	B	BAO_0000357	single protein format						CHEMBL205	Carbonic anhydrase II	Homo sapiens	SINGLE PROTEIN	CHEMBL1135903	1	Scientific Literature	J. Med. Chem.	2002
CHEMBL408856		0	817.86	2	-1.13	5Q2	NS(=O)(=O)c1nc2ccc(OC(=O)CN(CCN(CCN(CC(=O)O)CC(=O)Oc3ccc4nc(S(N)(=O)=O)sc4c3)CC(=O)O)CC(=O)O)cc2s1	Ki	'='	0.6	nM	9.22			UO_0000065	11.28	0.24	10.35	2.88	False	CHEMBL658042	Inhibitory activity against Human carbonic anhydrase II	B	BAO_0000357	single protein format						CHEMBL205	Carbonic anhydrase II	Homo sapiens	SINGLE PROTEIN	CHEMBL1135903	1	Scientific Literature	J. Med. Chem.	2002
CHEMBL6919		0	187.22	0	-0.17	S	NS(=O)(=O)c1ccc(CO)cc1	Ki	'='	125.0	nM	6.90			UO_0000065	36.87	0.79	7.07	8.59	True	CHEMBL658042	Inhibitory activity against Human carbonic anhydrase II	B	BAO_0000357	single protein format						CHEMBL205	Carbonic anhydrase II	Homo sapiens	SINGLE PROTEIN	CHEMBL1135903	1	Scientific Literature	J. Med. Chem.	2002
CHEMBL32836		0	547.54	2	-2.48	5C	NS(=O)(=O)c1ccc(NC(=O)CN(CCN(CCN(CC(=O)O)CC(=O)O)CC(=O)O)CC(=O)O)cc1	Ki	'='	75.0	nM	7.12			UO_0000065	13.01	0.26	9.60	2.87	False	CHEMBL658042	Inhibitory activity against Human carbonic anhydrase II	B	BAO_0000357	single protein format						CHEMBL205	Carbonic anhydrase II	Homo sapiens	SINGLE PROTEIN	CHEMBL1135903	1	Scientific Literature	J. Med. Chem.	2002
CHEMBL286300		0	630.66	3	-2.66	4D2	NS(=O)(=O)c1ccc(NNC(=O)CN(CCN(CC(=O)O)CC(=O)NNc2ccc(S(N)(=O)=O)cc2)CC(=O)O)cc1	Ki	'='	300.0	nM	6.52			UO_0000065	10.34	0.21	9.18	2.30	False	CHEMBL658042	Inhibitory activity against Human carbonic anhydrase II	B	BAO_0000357	single protein format						CHEMBL205	Carbonic anhydrase II	Homo sapiens	SINGLE PROTEIN	CHEMBL1135903	1	Scientific Literature	J. Med. Chem.	2002
CHEMBL414	CARZENIDE	0	201.20	0	0.03	23	NS(=O)(=O)c1ccc(C(=O)O)cc1	Ki	'='	133.0	nM	6.88			UO_0000065	34.18	0.72	6.85	7.06	True	CHEMBL862669	Inhibitory activity against human recombinant cytosolic CA2	B	BAO_0000357	single protein format	Homo sapiens					CHEMBL205	Carbonic anhydrase II	Homo sapiens	SINGLE PROTEIN	CHEMBL1141195	1	Scientific Literature	J. Med. Chem.	2005
CHEMBL1788291		0	346.88	0	0.22	S-4	CCN[C@H]1CCS(=O)(=O)c2sc(S(N)(=O)=O)cc21.Cl	IC50	'='	3.6	nM	8.44			UO_0000065	27.20	0.64	8.22	7.94	False	CHEMBL656566	50% inhibitory concentration against human carbonic anhydrase II (HCA II) after pre-incubation at 3 degree C	B	BAO_0000357	single protein format						CHEMBL205	Carbonic anhydrase II	Homo sapiens	SINGLE PROTEIN	CHEMBL1124372	1	Scientific Literature	J. Med. Chem.	1989
CHEMBL2093091	Al complex	0	678.17			Cu-4M2		Ki	'='	0.6	nM	9.22			UO_0000065	13.60				False	CHEMBL658042	Inhibitory activity against Human carbonic anhydrase II	B	BAO_0000357	single protein format						CHEMBL205	Carbonic anhydrase II	Homo sapiens	SINGLE PROTEIN	CHEMBL1135903	1	Scientific Literature	J. Med. Chem.	2002
CHEMBL6753		0	194.24	0	-1.39	14	Cn1nc(S(N)(=O)=O)sc1=N	Ki	'='	19.0	nM	7.72			UO_0000065	39.75	0.96	9.11	7.58	True	CHEMBL862669	Inhibitory activity against human recombinant cytosolic CA2	B	BAO_0000357	single protein format	Homo sapiens					CHEMBL205	Carbonic anhydrase II	Homo sapiens	SINGLE PROTEIN	CHEMBL1141195	1	Scientific Literature	J. Med. Chem.	2005
CHEMBL103255		0	392.50	0	1.25	11l	COCCOCCN(CCOC)Cc1cc2cc(S(N)(=O)=O)oc2s1	IC50	'='	6.49	nM	8.19			UO_0000065	20.86	0.45	6.94	7.86	False	CHEMBL656568	Inhibition of human erythrocyte carbonic anhydrase II	B	BAO_0000357	single protein format						CHEMBL205	Carbonic anhydrase II	Homo sapiens	SINGLE PROTEIN	CHEMBL1125519	1	Scientific Literature	J. Med. Chem.	1992
CHEMBL1242792		0	337.31	0	0.29	8	NS(=O)(=O)c1cn(CC(=O)c2ccc([N+](=O)[O-])cc2)ccc1=O	Ki	'='	31.8	nM	7.50			UO_0000065	22.23	0.45	7.21	5.27	False	CHEMBL1246743	Inhibition of human cloned catalytic domain of CA12 after 15 mins by stopped-flow CO2 hydration assay	B	BAO_0000357	single protein format	Homo sapiens					CHEMBL3242	Carbonic anhydrase XII	Homo sapiens	SINGLE PROTEIN	CHEMBL1240418	1	Scientific Literature	Eur. J. Med. Chem.	2010
CHEMBL1822702		0	624.81	2	6.12	6	CCN(CC)c1ccc2c(c1)Oc1cc(N(CC)CC)ccc1C21c2ccccc2C(=O)N1CCc1ccc(S(N)(=O)=O)cc1	Ki	'='	25.3	nM	7.60			UO_0000065	12.16	0.23	1.48	7.90	False	CHEMBL1826752	Inhibition of human carbonic anhydrase 12 preincubated for 15 mins at pH 7.5 by stopped flow CO2 hydration method	B	BAO_0000357	single protein format	Homo sapiens					CHEMBL3242	Carbonic anhydrase XII	Homo sapiens	SINGLE PROTEIN	CHEMBL1821683	1	Scientific Literature	Bioorg. Med. Chem. Lett.	2011
CHEMBL20	ACETAZOLAMIDE	4	222.25	0	-0.86	AZA	CC(=O)Nc1nnc(S(N)(=O)=O)s1	Ki	'='	5.7	nM	8.24			UO_0000065	37.09	0.87	9.10	7.17	True	CHEMBL1826752	Inhibition of human carbonic anhydrase 12 preincubated for 15 mins at pH 7.5 by stopped flow CO2 hydration method	B	BAO_0000357	single protein format	Homo sapiens					CHEMBL3242	Carbonic anhydrase XII	Homo sapiens	SINGLE PROTEIN	CHEMBL1821683	1	Scientific Literature	Bioorg. Med. Chem. Lett.	2011
CHEMBL1276018		0	686.73	2	3.71	7b	CCOC(=O)c1c(C(=O)Nc2nnc(S(N)(=O)=O)s2)nn(-c2cccc(N/N=C(\C(C)=O)C(=O)c3ccccc3)c2)c1-c1ccccc1	IC50	'='	580.0	nM	6.24			UO_0000065	9.08	0.18	2.53	2.86	False	CHEMBL1285701	Inhibition of human carbonic anhydrase 2 esterase activity by spectrophotometry	B	BAO_0000357	single protein format	Homo sapiens					CHEMBL205	Carbonic anhydrase II	Homo sapiens	SINGLE PROTEIN	CHEMBL1275267	1	Scientific Literature	Eur. J. Med. Chem.	2010
CHEMBL1276017		0	624.66	2	2.41	7a	CCOC(=O)c1c(C(=O)Nc2nnc(S(N)(=O)=O)s2)nn(-c2cccc(NN=C(C(C)=O)C(C)=O)c2)c1-c1ccccc1	IC50	'='	210.0	nM	6.68			UO_0000065	10.69	0.21	4.27	3.07	False	CHEMBL1285703	Inhibition of human carbonic anhydrase 2 hydratase activity by spectrophotometry	B	BAO_0000357	single protein format	Homo sapiens					CHEMBL205	Carbonic anhydrase II	Homo sapiens	SINGLE PROTEIN	CHEMBL1275267	1	Scientific Literature	Eur. J. Med. Chem.	2010
CHEMBL1276021		0	654.69	2	2.39	7e	CCOC(=O)/C(=N/Nc1cccc(-n2nc(C(=O)Nc3nnc(S(N)(=O)=O)s3)c(C(=O)OCC)c2-c2ccccc2)c1)C(C)=O	IC50	'='	160.0	nM	6.80			UO_0000065	10.38	0.21	4.41	2.99	False	CHEMBL1285703	Inhibition of human carbonic anhydrase 2 hydratase activity by spectrophotometry	B	BAO_0000357	single protein format	Homo sapiens					CHEMBL205	Carbonic anhydrase II	Homo sapiens	SINGLE PROTEIN	CHEMBL1275267	1	Scientific Literature	Eur. J. Med. Chem.	2010
CHEMBL1276024		0	607.67	2	3.32	8	CCOC(=O)c1c(C(=O)Nc2nnc(S(N)(=O)=O)s2)nn(-c2cccc3c2cc(C)n3CC(C)=O)c1-c1ccccc1	IC50	'='	240.0	nM	6.62			UO_0000065	10.89	0.22	3.30	3.65	False	CHEMBL1285703	Inhibition of human carbonic anhydrase 2 hydratase activity by spectrophotometry	B	BAO_0000357	single protein format	Homo sapiens					CHEMBL205	Carbonic anhydrase II	Homo sapiens	SINGLE PROTEIN	CHEMBL1275267	1	Scientific Literature	Eur. J. Med. Chem.	2010
CHEMBL77517	INDISULAM	2	385.85	0	2.27	IND	NS(=O)(=O)c1ccc(S(=O)(=O)Nc2cccc3c(Cl)c[nH]c23)cc1	Ki	'='	3.4	nM	8.47			UO_0000065	21.95	0.48	6.20	6.93	True	CHEMBL1246743	Inhibition of human cloned catalytic domain of CA12 after 15 mins by stopped-flow CO2 hydration assay	B	BAO_0000357	single protein format	Homo sapiens					CHEMBL3242	Carbonic anhydrase XII	Homo sapiens	SINGLE PROTEIN	CHEMBL1240418	1	Scientific Literature	Eur. J. Med. Chem.	2010
CHEMBL583971		0	324.79	0	2.17	7e	NS(=O)(=O)c1ccc(NC(=O)Cc2ccccc2)c(Cl)c1	Ki	'='	58.0	nM	7.24			UO_0000065	22.28	0.47	5.07	8.11	True	CHEMBL1787522	Inhibition of human recombinant carbonic anhydrase 2 by stopped flow CO2 hydration method	B	BAO_0000357	single protein format	Homo sapiens					CHEMBL205	Carbonic anhydrase II	Homo sapiens	SINGLE PROTEIN	CHEMBL1781985	1	Scientific Literature	Bioorg. Med. Chem. Lett.	2009
CHEMBL1242705		0	310.31	0	0.52	6	NS(=O)(=O)c1cn(CC(=O)c2ccc(F)cc2)ccc1=O	Ki	'='	32.5	nM	7.49			UO_0000065	24.13	0.49	6.97	7.55	False	CHEMBL1246743	Inhibition of human cloned catalytic domain of CA12 after 15 mins by stopped-flow CO2 hydration assay	B	BAO_0000357	single protein format	Homo sapiens					CHEMBL3242	Carbonic anhydrase XII	Homo sapiens	SINGLE PROTEIN	CHEMBL1240418	1	Scientific Literature	Eur. J. Med. Chem.	2010
CHEMBL1797792		0	591.57			2j	CCB(CC)OC(=O)[C@@H](N)CCCCNC(=S)Nc1ccc(S(=O)(=O)Nc2nnc(S(N)(=O)=O)s2)cc1	Ki	'='	8.6	nM	8.07			UO_0000065	13.63				False	CHEMBL1799890	Inhibition of human recombinant catalytic domain of carbonic anhydrase 9 preincubated for 15 mins by stopped-flow CO2 hydration assay	B	BAO_0000357	single protein format	Homo sapiens					CHEMBL3594	Carbonic anhydrase IX	Homo sapiens	SINGLE PROTEIN	CHEMBL1795337	1	Scientific Literature	Bioorg. Med. Chem. Lett.	2011
CHEMBL1276015		0	668.72	3	5.74	5a	CCOC(=O)c1c(C(=O)Nc2nnc(S(N)(=O)=O)s2)nn(-c2cccc(/N=N/c3c(O)ccc4ccccc34)c2)c1-c1ccccc1	Ki	'='	380.0	nM	6.42			UO_0000065	9.60	0.19	0.68	3.15	False	CHEMBL1285705	Inhibition of human carbonic anhydrase 2 by Lineweaver-Burke plot analysis	B	BAO_0000357	single protein format	Homo sapiens					CHEMBL205	Carbonic anhydrase II	Homo sapiens	SINGLE PROTEIN	CHEMBL1275267	1	Scientific Literature	Eur. J. Med. Chem.	2010
CHEMBL20	ACETAZOLAMIDE	4	222.25	0	-0.86	AAZ	CC(=O)Nc1nnc(S(N)(=O)=O)s1	Ki	'='	25.0	nM	7.60			UO_0000065	34.20	0.80	8.46	6.61	True	CHEMBL1799890	Inhibition of human recombinant catalytic domain of carbonic anhydrase 9 preincubated for 15 mins by stopped-flow CO2 hydration assay	B	BAO_0000357	single protein format	Homo sapiens					CHEMBL3594	Carbonic anhydrase IX	Homo sapiens	SINGLE PROTEIN	CHEMBL1795337	1	Scientific Literature	Bioorg. Med. Chem. Lett.	2011
CHEMBL265674		0	180.21	0	-1.23	1	Nc1nnc(S(N)(=O)=O)s1	IC50	'='	3200.0	nM	5.50			UO_0000065	30.49	0.75	6.72	4.91	False	CHEMBL1285703	Inhibition of human carbonic anhydrase 2 hydratase activity by spectrophotometry	B	BAO_0000357	single protein format	Homo sapiens					CHEMBL205	Carbonic anhydrase II	Homo sapiens	SINGLE PROTEIN	CHEMBL1275267	1	Scientific Literature	Eur. J. Med. Chem.	2010
CHEMBL77517	INDISULAM	2	385.85	0	2.27	B	NS(=O)(=O)c1ccc(S(=O)(=O)Nc2cccc3c(Cl)c[nH]c23)cc1	Ki	'='	7840.0	nM	5.11			UO_0000065	13.23	0.29	2.84	4.18	False	CHEMBL938998	Inhibition of human recombinant CA2 by stopped flow CO2 hydration assay	B	BAO_0000357	single protein format	Homo sapiens					CHEMBL205	Carbonic anhydrase II	Homo sapiens	SINGLE PROTEIN	CHEMBL1136931	1	Scientific Literature	J. Med. Chem.	2009
CHEMBL466234		0	549.01	0	3.39	13	Cc1cc(C)[n+](NC(=O)c2[nH]c3ccc(S(N)(=O)=O)cc3c2-c2ccccc2C)c(C)c1.[O-][Cl+3]([O-])([O-])[O-]	Ki	'='	6.8	nM	8.17			UO_0000065	18.17	0.35	4.78	7.50	False	CHEMBL938998	Inhibition of human recombinant CA2 by stopped flow CO2 hydration assay	B	BAO_0000357	single protein format	Homo sapiens					CHEMBL205	Carbonic anhydrase II	Homo sapiens	SINGLE PROTEIN	CHEMBL1136931	1	Scientific Literature	J. Med. Chem.	2009
CHEMBL467897		0	613.87	1	3.84	10	Cc1cc(C)[n+](NC(=O)c2[nH]c3ccc(S(N)(=O)=O)cc3c2-c2ccccc2Br)c(C)c1.[O-][Cl+3]([O-])([O-])[O-]	Ki	'='	1.01	nM	9.00			UO_0000065	17.49	0.38	5.16	8.26	False	CHEMBL938998	Inhibition of human recombinant CA2 by stopped flow CO2 hydration assay	B	BAO_0000357	single protein format	Homo sapiens					CHEMBL205	Carbonic anhydrase II	Homo sapiens	SINGLE PROTEIN	CHEMBL1136931	1	Scientific Literature	J. Med. Chem.	2009
CHEMBL513854		0	569.42	0	3.73	9	Cc1cc(C)[n+](NC(=O)c2[nH]c3ccc(S(N)(=O)=O)cc3c2-c2ccc(Cl)cc2)c(C)c1.[O-][Cl+3]([O-])([O-])[O-]	Ki	'='	0.96	nM	9.02			UO_0000065	19.19	0.38	5.29	8.28	False	CHEMBL938998	Inhibition of human recombinant CA2 by stopped flow CO2 hydration assay	B	BAO_0000357	single protein format	Homo sapiens					CHEMBL205	Carbonic anhydrase II	Homo sapiens	SINGLE PROTEIN	CHEMBL1136931	1	Scientific Literature	J. Med. Chem.	2009
CHEMBL265674		0	180.21	0	-1.23	1	Nc1nnc(S(N)(=O)=O)s1	IC50	'='	2900.0	nM	5.54			UO_0000065	30.73	0.76	6.77	4.95	True	CHEMBL975370	Inhibition of CO2-hydratase activity of human carbonic anhydrase 2 by CO2 hydration method	B	BAO_0000357	single protein format	Homo sapiens					CHEMBL205	Carbonic anhydrase II	Homo sapiens	SINGLE PROTEIN	CHEMBL1139235	1	Scientific Literature	Bioorg. Med. Chem.	2009
CHEMBL1738792		0	372.79	0	0.50	7	COC(=O)CNc1nc(Cl)nc(Nc2ccc(S(N)(=O)=O)cc2)n1	Ki	'='	6.7	nM	8.17			UO_0000065	21.93	0.47	7.67	5.48	False	CHEMBL1815534	Inhibition of human recombinant carbonic anhydrase 12 preincubated for 15 mins by CO2 hydration method	B	BAO_0000357	single protein format	Homo sapiens					CHEMBL3242	Carbonic anhydrase XII	Homo sapiens	SINGLE PROTEIN	CHEMBL1811871	1	Scientific Literature	Bioorg. Med. Chem.	2011
CHEMBL1813208		0	425.43	1	0.04	8	NS(=O)(=O)c1ccc(Nc2nc(NCCC(=O)O)nc(NCCC(=O)O)n2)cc1	Ki	'='	0.85	nM	9.07			UO_0000065	21.32	0.43	9.03	4.33	False	CHEMBL1815534	Inhibition of human recombinant carbonic anhydrase 12 preincubated for 15 mins by CO2 hydration method	B	BAO_0000357	single protein format	Homo sapiens					CHEMBL3242	Carbonic anhydrase XII	Homo sapiens	SINGLE PROTEIN	CHEMBL1811871	1	Scientific Literature	Bioorg. Med. Chem.	2011
CHEMBL1738787		0	344.78	0	0.32	11	NS(=O)(=O)c1ccc(Nc2nc(Cl)nc(NCCO)n2)cc1	Ki	'='	1.6	nM	8.80			UO_0000065	25.51	0.55	8.48	6.15	True	CHEMBL1815534	Inhibition of human recombinant carbonic anhydrase 12 preincubated for 15 mins by CO2 hydration method	B	BAO_0000357	single protein format	Homo sapiens					CHEMBL3242	Carbonic anhydrase XII	Homo sapiens	SINGLE PROTEIN	CHEMBL1811871	1	Scientific Literature	Bioorg. Med. Chem.	2011
CHEMBL20	ACETAZOLAMIDE	4	222.25	0	-0.86	AAZ	CC(=O)Nc1nnc(S(N)(=O)=O)s1	Ki	'='	5.7	nM	8.24			UO_0000065	37.09	0.87	9.10	7.17	True	CHEMBL1815534	Inhibition of human recombinant carbonic anhydrase 12 preincubated for 15 mins by CO2 hydration method	B	BAO_0000357	single protein format	Homo sapiens					CHEMBL3242	Carbonic anhydrase XII	Homo sapiens	SINGLE PROTEIN	CHEMBL1811871	1	Scientific Literature	Bioorg. Med. Chem.	2011
CHEMBL18	ETHOXZOLAMIDE	4	258.32	0	1.34	EZA	CCOc1ccc2nc(S(N)(=O)=O)sc2c1	Ki	'='	22.0	nM	7.66			UO_0000065	29.64	0.65	6.32	9.31	True	CHEMBL1815534	Inhibition of human recombinant carbonic anhydrase 12 preincubated for 15 mins by CO2 hydration method	B	BAO_0000357	single protein format	Homo sapiens					CHEMBL3242	Carbonic anhydrase XII	Homo sapiens	SINGLE PROTEIN	CHEMBL1811871	1	Scientific Literature	Bioorg. Med. Chem.	2011
CHEMBL220492	TOPIRAMATE	4	339.37	0	-0.40	4 (topiramate)	CC1(C)O[C@@H]2CO[C@@]3(COS(N)(=O)=O)OC(C)(C)O[C@H]3[C@@H]2O1	Ki	'='	5.0	nM	8.30			UO_0000065	24.46	0.52	8.70	7.18	True	CHEMBL839012	Inhibitory activity against human carbonic anhydrase II (hCAII)	B	BAO_0000357	single protein format	Homo sapiens					CHEMBL205	Carbonic anhydrase II	Homo sapiens	SINGLE PROTEIN	CHEMBL1144327	1	Scientific Literature	Bioorg. Med. Chem. Lett.	2005
CHEMBL23285		0	256.33	0	1.32	1g	CC(C)(C)C(=O)Nc1ccc(S(N)(=O)=O)cc1	Ki	'='	230.0	nM	6.64			UO_0000065	25.90	0.53	5.32	7.44	False	CHEMBL881704	Inhibitory activity against human Carbonic anhydrase II (hCA II)	B	BAO_0000357	single protein format	Homo sapiens					CHEMBL205	Carbonic anhydrase II	Homo sapiens	SINGLE PROTEIN	CHEMBL1143479	1	Scientific Literature	Bioorg. Med. Chem. Lett.	2005
CHEMBL382075		0	349.38	0	0.23	4b	NS(=O)(=O)c1nnc(N[S+]([O-])c2ccc([N+](=O)[O-])cc2)s1	Ki	'='	16.0	nM	7.80			UO_0000065	22.31	0.51	7.57	4.93	False	CHEMBL881705	Inhibitory activity against human Carbonic anhydrase IX (hCA IX)	B	BAO_0000357	single protein format	Homo sapiens					CHEMBL3594	Carbonic anhydrase IX	Homo sapiens	SINGLE PROTEIN	CHEMBL1143479	1	Scientific Literature	Bioorg. Med. Chem. Lett.	2005
CHEMBL1797784		0	428.39			2b	CCB(CC)OC(=O)[C@@H](N)CCCCNC(=S)Nc1cccc(S(N)(=O)=O)c1	Ki	'='	9.5	nM	8.02			UO_0000065	18.73				False	CHEMBL1799890	Inhibition of human recombinant catalytic domain of carbonic anhydrase 9 preincubated for 15 mins by stopped-flow CO2 hydration assay	B	BAO_0000357	single protein format	Homo sapiens					CHEMBL3594	Carbonic anhydrase IX	Homo sapiens	SINGLE PROTEIN	CHEMBL1795337	1	Scientific Literature	Bioorg. Med. Chem. Lett.	2011
CHEMBL1797789		0	507.29			2g	CCB(CC)OC(=O)[C@@H](N)CCCCNC(=S)Nc1ccc(S(N)(=O)=O)cc1Br	Ki	'='	92.0	nM	7.04			UO_0000065	13.87				False	CHEMBL1799890	Inhibition of human recombinant catalytic domain of carbonic anhydrase 9 preincubated for 15 mins by stopped-flow CO2 hydration assay	B	BAO_0000357	single protein format	Homo sapiens					CHEMBL3594	Carbonic anhydrase IX	Homo sapiens	SINGLE PROTEIN	CHEMBL1795337	1	Scientific Literature	Bioorg. Med. Chem. Lett.	2011
CHEMBL176283		0	426.45	0	2.59	3g	NS(=O)(=O)c1ccc(C(=O)NNC(=O)Nc2ccc(Oc3ccccc3)cc2)cc1	Ki	'='	18.0	nM	7.75			UO_0000065	18.16	0.35	5.15	5.55	False	CHEMBL828777	Inhibitory activity against Carbonic anhydrase II	B	BAO_0000357	single protein format	Homo sapiens					CHEMBL205	Carbonic anhydrase II	Homo sapiens	SINGLE PROTEIN	CHEMBL1145204	1	Scientific Literature	J. Med. Chem.	2005
CHEMBL19	METHAZOLAMIDE	4	236.28	0	-1.42	53 a	CC(=O)/N=c1/sc(S(N)(=O)=O)nn1C	IC50	'='	21.0	nM	7.68			UO_0000065	32.49	0.75	9.10	7.15	True	CHEMBL656574	In vitro inhibition of human Carbonic Anhydrase II	B	BAO_0000357	single protein format						CHEMBL205	Carbonic anhydrase II	Homo sapiens	SINGLE PROTEIN	CHEMBL1124628	1	Scientific Literature	J. Med. Chem.	1989
CHEMBL17	DICHLORPHENAMIDE	4	305.16	0	0.29	DCP	NS(=O)(=O)c1cc(Cl)c(Cl)c(S(N)(=O)=O)c1	Ki	'='	38.0	nM	7.42			UO_0000065	24.32	0.63	7.13	6.17	True	CHEMBL828777	Inhibitory activity against Carbonic anhydrase II	B	BAO_0000357	single protein format	Homo sapiens					CHEMBL205	Carbonic anhydrase II	Homo sapiens	SINGLE PROTEIN	CHEMBL1145204	1	Scientific Literature	J. Med. Chem.	2005
CHEMBL469126		0	552.97	0	3.22	4	Cc1cc(C)[n+](NC(=O)c2[nH]c3ccc(S(N)(=O)=O)cc3c2-c2ccccc2F)c(C)c1.[O-][Cl+3]([O-])([O-])[O-]	Ki	'='	6.9	nM	8.16			UO_0000065	18.00	0.35	4.94	7.49	False	CHEMBL938998	Inhibition of human recombinant CA2 by stopped flow CO2 hydration assay	B	BAO_0000357	single protein format	Homo sapiens					CHEMBL205	Carbonic anhydrase II	Homo sapiens	SINGLE PROTEIN	CHEMBL1136931	1	Scientific Literature	J. Med. Chem.	2009
CHEMBL371155		0	319.40	0	0.98	2b	CCCCOC1CS(=O)(=O)c2cc(S(N)(=O)=O)ccc21	Ki	'='	3.1	nM	8.51			UO_0000065	26.64	0.58	7.53	8.22	False	CHEMBL881707	Inhibitory activity against catalytic domain of human cloned Carbonic anhydrase IX by the CO2 hydration method	B	BAO_0000357	single protein format	Homo sapiens					CHEMBL3594	Carbonic anhydrase IX	Homo sapiens	SINGLE PROTEIN	CHEMBL1140403	1	Scientific Literature	Bioorg. Med. Chem. Lett.	2005
CHEMBL367844		0	406.42	0	0.98	3c	CCOC(=O)c1ccc(NC(=O)NNC(=O)c2ccc(S(N)(=O)=O)cc2)cc1	Ki	'='	8.5	nM	8.07			UO_0000065	19.86	0.39	7.09	5.15	False	CHEMBL828778	Inhibitory activity against Carbonic anhydrase IX	B	BAO_0000357	single protein format	Homo sapiens					CHEMBL3594	Carbonic anhydrase IX	Homo sapiens	SINGLE PROTEIN	CHEMBL1145204	1	Scientific Literature	J. Med. Chem.	2005
CHEMBL369045		0	413.25	0	1.56	3e	NS(=O)(=O)c1ccc(C(=O)NNC(=O)Nc2ccc(Br)cc2)cc1	Ki	'='	8.6	nM	8.07			UO_0000065	19.52	0.46	6.51	6.19	False	CHEMBL828778	Inhibitory activity against Carbonic anhydrase IX	B	BAO_0000357	single protein format	Homo sapiens					CHEMBL3594	Carbonic anhydrase IX	Homo sapiens	SINGLE PROTEIN	CHEMBL1145204	1	Scientific Literature	J. Med. Chem.	2005
CHEMBL178948		0	424.48	0	2.39	3h	NS(=O)(=O)c1ccc(C(=O)NNC(=O)Nc2ccc(Cc3ccccc3)cc2)cc1	Ki	'='	7.0	nM	8.15			UO_0000065	19.21	0.37	5.76	6.25	False	CHEMBL828778	Inhibitory activity against Carbonic anhydrase IX	B	BAO_0000357	single protein format	Homo sapiens					CHEMBL3594	Carbonic anhydrase IX	Homo sapiens	SINGLE PROTEIN	CHEMBL1145204	1	Scientific Literature	J. Med. Chem.	2005
CHEMBL187947		0	687.49	1	4.90	5g	NS(=O)(=O)c1ccc(/N=C(S)/N=C2/C=CC(=C3c4ccc(O)cc4Oc4cc(O)ccc43)C(C(=O)O)=C2)c(I)c1	Ki	'='	40.0	nM	7.40			UO_0000065	10.76	0.25	2.50	4.30	False	CHEMBL830081	Inhibition constant against human (cloned) isozyme (hCA II) by CO2 hydration method	B	BAO_0000357	single protein format	Homo sapiens					CHEMBL205	Carbonic anhydrase II	Homo sapiens	SINGLE PROTEIN	CHEMBL1140330	1	Scientific Literature	J. Med. Chem.	2005
CHEMBL361496		0	724.78	3	4.30	5j	NS(=O)(=O)c1nnc(NS(=O)(=O)c2ccc(N/C(S)=N\c3ccc(-c4c5ccc(=O)cc-5oc5cc(O)ccc45)c(C(=O)O)c3)cc2)s1	Ki	'='	27.0	nM	7.57			UO_0000065	10.44	0.22	3.27	3.10	False	CHEMBL830081	Inhibition constant against human (cloned) isozyme (hCA II) by CO2 hydration method	B	BAO_0000357	single protein format	Homo sapiens					CHEMBL205	Carbonic anhydrase II	Homo sapiens	SINGLE PROTEIN	CHEMBL1140330	1	Scientific Literature	J. Med. Chem.	2005
CHEMBL3038240		0	827.10	0	2.36	16	Cc1ccc2occ(CNc3ccc(S(N)(=O)=O)cc3)c(=O)c2c1.Cc1ccc2occ(CNc3ccc(S(N)(=O)=O)cc3)c(=O)c2c1.Cl.Cl.[Zn+2]	Ki	'='	15.0	nM	7.82			UO_0000065	22.72	0.45	5.46	7.64	False	CHEMBL827384	Inhibition constant against human carbonic anhydrase IX	B	BAO_0000357	single protein format	Homo sapiens					CHEMBL3594	Carbonic anhydrase IX	Homo sapiens	SINGLE PROTEIN	CHEMBL1139568	1	Scientific Literature	Bioorg. Med. Chem. Lett.	2005
CHEMBL187947		0	687.49	1	4.90	5g	NS(=O)(=O)c1ccc(/N=C(S)/N=C2/C=CC(=C3c4ccc(O)cc4Oc4cc(O)ccc43)C(C(=O)O)=C2)c(I)c1	Ki	'='	31.0	nM	7.51			UO_0000065	10.92	0.26	2.61	4.37	False	CHEMBL830080	Inhibition constant against human cloned isozyme (hCA IX) by CO2 hydration method	B	BAO_0000357	single protein format	Homo sapiens					CHEMBL3594	Carbonic anhydrase IX	Homo sapiens	SINGLE PROTEIN	CHEMBL1140330	1	Scientific Literature	J. Med. Chem.	2005
CHEMBL7087		0	200.26	0	-0.16	7	NCCc1ccc(S(N)(=O)=O)cc1	Ki	'='	160.0	nM	6.80			UO_0000065	33.94	0.71	6.96	7.89	True	CHEMBL830081	Inhibition constant against human (cloned) isozyme (hCA II) by CO2 hydration method	B	BAO_0000357	single protein format	Homo sapiens					CHEMBL205	Carbonic anhydrase II	Homo sapiens	SINGLE PROTEIN	CHEMBL1140330	1	Scientific Literature	J. Med. Chem.	2005
CHEMBL187274		0	348.22	0	1.48	7	NS(=O)(=O)c1ccc(CCNc2nc(Cl)nc(Cl)n2)cc1	Ki	'='	138.0	nM	6.86			UO_0000065	19.70	0.45	5.38	6.19	True	CHEMBL828796	Inhibitory activity against human carbonic anhydrase IX expressed in Escherichia coli BL21	B	BAO_0000019	assay format	Homo sapiens					CHEMBL3594	Carbonic anhydrase IX	Homo sapiens	SINGLE PROTEIN	CHEMBL1138005	1	Scientific Literature	Bioorg. Med. Chem. Lett.	2004
CHEMBL194087		0	327.26	0	2.77	4a	O=C(Nc1nnc(S)s1)c1c(F)c(F)c(F)c(F)c1F	Ki	'='	129000.0	nM		Outside typical range		UO_0000065					False	CHEMBL840829	Inhibitory constant against human Carbonic anhydrase II	B	BAO_0000357	single protein format	Homo sapiens					CHEMBL205	Carbonic anhydrase II	Homo sapiens	SINGLE PROTEIN	CHEMBL1141925	1	Scientific Literature	Bioorg. Med. Chem. Lett.	2005
CHEMBL365326		0	321.21	0	3.78	7	O=C(Nc1ccc(Cl)c(Cl)c1)Nc1nnc(S)s1	Ki	'='	271000.0	nM		Outside typical range		UO_0000065					False	CHEMBL828907	Inhibitory constant against human Carbonic anhydrase IX	B	BAO_0000357	single protein format	Homo sapiens					CHEMBL3594	Carbonic anhydrase IX	Homo sapiens	SINGLE PROTEIN	CHEMBL1141925	1	Scientific Literature	Bioorg. Med. Chem. Lett.	2005
CHEMBL196544		0	393.92	0	4.13	12	CCCn1c(S)nnc1-c1ccc(S(=O)(=O)c2ccc(Cl)cc2)cc1	Ki	'='	618000.0	nM		Outside typical range		UO_0000065					False	CHEMBL840829	Inhibitory constant against human Carbonic anhydrase II	B	BAO_0000357	single protein format	Homo sapiens					CHEMBL205	Carbonic anhydrase II	Homo sapiens	SINGLE PROTEIN	CHEMBL1141925	1	Scientific Literature	Bioorg. Med. Chem. Lett.	2005
CHEMBL181256	Platinum complex	0	407.80			[PtCl6]2-		Ki	'='	3630000.0	nM		Outside typical range		UO_0000065					False	CHEMBL829423	Inhibitory constant against human isozymes carbonic anhydrase IX for the CO2 hydration reaction at 20 C	B	BAO_0000357	single protein format	Homo sapiens					CHEMBL3594	Carbonic anhydrase IX	Homo sapiens	SINGLE PROTEIN	CHEMBL1141918	1	Scientific Literature	Bioorg. Med. Chem. Lett.	2005
CHEMBL3038238		0	827.10	0	1.73	14	Cl.Cl.NS(=O)(=O)c1ccc(CNCc2coc3ccccc3c2=O)cc1.NS(=O)(=O)c1ccc(CNCc2coc3ccccc3c2=O)cc1.[Zn+2]	Ki	'='	8.1	nM	8.09			UO_0000065	23.50	0.46	6.36	7.90	False	CHEMBL827384	Inhibition constant against human carbonic anhydrase IX	B	BAO_0000357	single protein format	Homo sapiens					CHEMBL3594	Carbonic anhydrase IX	Homo sapiens	SINGLE PROTEIN	CHEMBL1139568	1	Scientific Literature	Bioorg. Med. Chem. Lett.	2005
CHEMBL101371		0	323.40	0	1.83	11m	NS(=O)(=O)c1cc2cc(CNCc3ccccn3)sc2o1	Ki	'='	8.2	nM	8.09			UO_0000065	25.00	0.53	6.26	8.23	False	CHEMBL658057	Compound was evaluated for the inhibition of dansylamide at human carbonic anhydrase II	B	BAO_0000357	single protein format						CHEMBL205	Carbonic anhydrase II	Homo sapiens	SINGLE PROTEIN	CHEMBL1125519	1	Scientific Literature	J. Med. Chem.	1992
CHEMBL6852		0	172.21	0	-0.08	4	Nc1cccc(S(N)(=O)=O)c1	Ki	'='	4166774.52	nM		Outside typical range		UO_0000065					True	CHEMBL658950	Inhibition of human carbonic anhydrase II (CAII)	B	BAO_0000357	single protein format						CHEMBL205	Carbonic anhydrase II	Homo sapiens	SINGLE PROTEIN	CHEMBL1136821	1	Scientific Literature	Bioorg. Med. Chem. Lett.	2003
CHEMBL6919		0	187.22	0	-0.17	24	NS(=O)(=O)c1ccc(CO)cc1	Ki	'='	125.0	nM	6.90			UO_0000065	36.87	0.79	7.07	8.59	True	CHEMBL657153	Inhibitory activity against human recombinant carbonic anhydrase II (CA2)	B	BAO_0000357	single protein format						CHEMBL205	Carbonic anhydrase II	Homo sapiens	SINGLE PROTEIN	CHEMBL1132382	1	Scientific Literature	J. Med. Chem.	1999
CHEMBL1762650		0	222.30	0	3.85	11	CCCCCCC(CCCC)C(=O)[O-].[Na+]	Ki	'='	83000.0	nM	4.08			UO_0000065	20.37	0.40	0.23	10.94	False	CHEMBL1762939	Inhibition of human cytosolic carbonic anhydrase 2 by stopped flow CO2 hydration assay	B	BAO_0000357	single protein format	Homo sapiens					CHEMBL205	Carbonic anhydrase II	Homo sapiens	SINGLE PROTEIN	CHEMBL1759976	1	Scientific Literature	Bioorg. Med. Chem. Lett.	2011
CHEMBL1762652		0	178.55	0	2.04	15	O=C([O-])c1ccc(Cl)cc1.[Na+]	Ki	'='	3810.0	nM	5.42			UO_0000065	34.61	0.74	3.38	14.53	False	CHEMBL1762939	Inhibition of human cytosolic carbonic anhydrase 2 by stopped flow CO2 hydration assay	B	BAO_0000357	single protein format	Homo sapiens					CHEMBL205	Carbonic anhydrase II	Homo sapiens	SINGLE PROTEIN	CHEMBL1759976	1	Scientific Literature	Bioorg. Med. Chem. Lett.	2011
CHEMBL1644697	SODIUM CYANIDE	0	49.01	0	0.14	Table 2, R7C1	[C-]#N.[Na+]	Ki	'='	20000.0	nM	4.70			UO_0000065	173.84	3.21	4.56	19.75	True	CHEMBL1781043	Inhibition of recombinant human carbonic anhydrase 2 after 15 mins by stopped flow CO2 hydration assay at pH 8.3	B	BAO_0000357	single protein format	Homo sapiens					CHEMBL205	Carbonic anhydrase II	Homo sapiens	SINGLE PROTEIN	CHEMBL1777760	1	Scientific Literature	Bioorg. Med. Chem. Lett.	2011
CHEMBL1778433		0	494.48	0	2.11	1f	COc1cc(/C=C/C(=O)OCCCCO[N+](=O)[O-])ccc1OC(=O)c1ccc(S(N)(=O)=O)cc1	Ki	'='	10.0	nM	8.00			UO_0000065	16.18	0.32	5.89	4.59	False	CHEMBL1781744	Inhibition of human CA2 by CO2 hydration assay	B	BAO_0000357	single protein format	Homo sapiens					CHEMBL205	Carbonic anhydrase II	Homo sapiens	SINGLE PROTEIN	CHEMBL1777754	1	Scientific Literature	Bioorg. Med. Chem. Lett.	2011
CHEMBL1778439		0	304.32	0	1.09	5c	NS(=O)(=O)c1ccc(OCCCCCO[N+](=O)[O-])cc1	Ki	'='	116.0	nM	6.94			UO_0000065	22.79	0.47	5.85	5.70	False	CHEMBL1781845	Inhibition of human recombinant CA12 catalytic domain by CO2 hydration assay	B	BAO_0000357	single protein format	Homo sapiens					CHEMBL3242	Carbonic anhydrase XII	Homo sapiens	SINGLE PROTEIN	CHEMBL1777754	1	Scientific Literature	Bioorg. Med. Chem. Lett.	2011
CHEMBL79474		0	280.40	0	0.66	18	NS(=O)(=O)c1cc2c(s1)SC(CCO)CN2	IC50	'='	3.18	nM	8.50			UO_0000065	30.31	0.73	7.84	9.19	False	CHEMBL656577	Tested for ability to inhibit human erythrocyte carbonic-anhydrase-II- (HCA II) catalyzed carbon dioxide hydration	B	BAO_0000357	single protein format						CHEMBL205	Carbonic anhydrase II	Homo sapiens	SINGLE PROTEIN	CHEMBL1127476	1	Scientific Literature	J. Med. Chem.	1994
CHEMBL1780189	SODIUM TETRAFLUOROBORATE	0	109.79			Table 2, R31C1	F[B-](F)(F)F.[Na+]	Ki	'>'	200000000.0	nM		Outside typical range		UO_0000065					True	CHEMBL1781043	Inhibition of recombinant human carbonic anhydrase 2 after 15 mins by stopped flow CO2 hydration assay at pH 8.3	B	BAO_0000357	single protein format	Homo sapiens					CHEMBL205	Carbonic anhydrase II	Homo sapiens	SINGLE PROTEIN	CHEMBL1777760	1	Scientific Literature	Bioorg. Med. Chem. Lett.	2011
CHEMBL1762651		0	162.09	0	1.52	14	O=C([O-])c1ccc(F)cc1.[Na+]	Ki	'='	3340.0	nM	5.48			UO_0000065	39.09	0.75	3.96	14.68	False	CHEMBL1762939	Inhibition of human cytosolic carbonic anhydrase 2 by stopped flow CO2 hydration assay	B	BAO_0000357	single protein format	Homo sapiens					CHEMBL205	Carbonic anhydrase II	Homo sapiens	SINGLE PROTEIN	CHEMBL1759976	1	Scientific Literature	Bioorg. Med. Chem. Lett.	2011
CHEMBL1762661		0	201.16			24	CC(=O)Nc1ccc(C(=O)[O-])cc1.[Na+]	Ki	'='	7280.0	nM	5.14			UO_0000065	25.54				False	CHEMBL1762939	Inhibition of human cytosolic carbonic anhydrase 2 by stopped flow CO2 hydration assay	B	BAO_0000357	single protein format	Homo sapiens					CHEMBL205	Carbonic anhydrase II	Homo sapiens	SINGLE PROTEIN	CHEMBL1759976	1	Scientific Literature	Bioorg. Med. Chem. Lett.	2011
CHEMBL1762642	SODIUM ISOVALERATE	0	124.11	0	1.12	2	CC(C)CC(=O)[O-].[Na+]	Ki	'='	100000.0	nM	4.00			UO_0000065	39.17	0.78	2.88	10.72	False	CHEMBL1762939	Inhibition of human cytosolic carbonic anhydrase 2 by stopped flow CO2 hydration assay	B	BAO_0000357	single protein format	Homo sapiens					CHEMBL205	Carbonic anhydrase II	Homo sapiens	SINGLE PROTEIN	CHEMBL1759976	1	Scientific Literature	Bioorg. Med. Chem. Lett.	2011
CHEMBL1778432		0	366.35	0	1.40	1e	NS(=O)(=O)c1ccc(C(=O)OCc2ccc(CO[N+](=O)[O-])cc2)cc1	Ki	'='	147.0	nM	6.83			UO_0000065	18.65	0.37	5.43	4.92	False	CHEMBL1781845	Inhibition of human recombinant CA12 catalytic domain by CO2 hydration assay	B	BAO_0000357	single protein format	Homo sapiens					CHEMBL3242	Carbonic anhydrase XII	Homo sapiens	SINGLE PROTEIN	CHEMBL1777754	1	Scientific Literature	Bioorg. Med. Chem. Lett.	2011
CHEMBL1777820		0	276.27	0	0.31	5a	NS(=O)(=O)c1ccc(OCCCO[N+](=O)[O-])cc1	Ki	'='	83.0	nM	7.08			UO_0000065	25.63	0.54	6.77	5.82	False	CHEMBL1781845	Inhibition of human recombinant CA12 catalytic domain by CO2 hydration assay	B	BAO_0000357	single protein format	Homo sapiens					CHEMBL3242	Carbonic anhydrase XII	Homo sapiens	SINGLE PROTEIN	CHEMBL1777754	1	Scientific Literature	Bioorg. Med. Chem. Lett.	2011
CHEMBL218490	DORZOLAMIDE	4	324.45	0	0.61	DRZ	CCN[C@H]1C[C@H](C)S(=O)(=O)c2sc(S(N)(=O)=O)cc21	Ki	'='	52.0	nM	7.28			UO_0000065	22.45	0.52	6.67	6.85	True	CHEMBL951057	Inhibition of human CA9 catalytic domain by CO2 hydration method	B	BAO_0000357	single protein format	Homo sapiens					CHEMBL3594	Carbonic anhydrase IX	Homo sapiens	SINGLE PROTEIN	CHEMBL1142323	1	Scientific Literature	J. Med. Chem.	2008
CHEMBL18	ETHOXZOLAMIDE	4	258.32	0	1.34	3	CCOc1ccc2nc(S(N)(=O)=O)sc2c1	Ki	'='	8.0	nM	8.10			UO_0000065	31.34	0.69	6.76	9.84	True	CHEMBL657144	Inhibition against human carbonic anhydrase II	B	BAO_0000357	single protein format						CHEMBL205	Carbonic anhydrase II	Homo sapiens	SINGLE PROTEIN	CHEMBL1146697	1	Scientific Literature	Bioorg. Med. Chem. Lett.	2004
CHEMBL332225		0	319.77	0	-0.25	C8	CN(CC(=O)Nc1ccc(S(N)(=O)=O)cc1Cl)C(=N)N	Ki	'='	27.0	nM	7.57			UO_0000065	23.67	0.52	7.82	5.32	False	CHEMBL657153	Inhibitory activity against human recombinant carbonic anhydrase II (CA2)	B	BAO_0000357	single protein format						CHEMBL205	Carbonic anhydrase II	Homo sapiens	SINGLE PROTEIN	CHEMBL1132382	1	Scientific Literature	J. Med. Chem.	1999
CHEMBL333896		0	274.30	0	-0.13	15	COc1ccc(S(=O)(=O)NC(C)C(=O)NO)cc1	Ki	'='	35.0	nM	7.46			UO_0000065	27.18	0.57	7.59	7.12	False	CHEMBL657151	Inhibitory activity against human isoenzyme Carbonic anhydrase II	B	BAO_0000357	single protein format						CHEMBL205	Carbonic anhydrase II	Homo sapiens	SINGLE PROTEIN	CHEMBL1133677	1	Scientific Literature	J. Med. Chem.	2000
CHEMBL1807497		0	426.40	1	-2.14	2	CC(=O)OC[C@H]1O[C@@H](NS(N)(=O)=O)[C@H](OC(C)=O)[C@@H](OC(C)=O)[C@H]1OC(C)=O	Ki	'='	7.2	nM	8.14			UO_0000065	19.10	0.40	10.28	4.36	False	CHEMBL1809790	Inhibition of human recombinant transmembrane carbonic anhydrase 9-mediated CO2 hydration activity after 15 mins	B	BAO_0000357	single protein format	Homo sapiens					CHEMBL3594	Carbonic anhydrase IX	Homo sapiens	SINGLE PROTEIN	CHEMBL1806440	1	Scientific Literature	Bioorg. Med. Chem. Lett.	2011
CHEMBL1807502		0	258.25	1	-4.42	7	NS(=O)(=O)N[C@@H]1O[C@H](CO)[C@@H](O)[C@H](O)[C@@H]1O	Ki	'='	1790.0	nM	5.75			UO_0000065	22.25	0.49	10.17	3.54	False	CHEMBL1809790	Inhibition of human recombinant transmembrane carbonic anhydrase 9-mediated CO2 hydration activity after 15 mins	B	BAO_0000357	single protein format	Homo sapiens					CHEMBL3594	Carbonic anhydrase IX	Homo sapiens	SINGLE PROTEIN	CHEMBL1806440	1	Scientific Literature	Bioorg. Med. Chem. Lett.	2011
CHEMBL265674		0	180.21	0	-1.23	M	Nc1nnc(S(N)(=O)=O)s1	Ki	'='	60.0	nM	7.22			UO_0000065	40.07	0.99	8.45	6.45	True	CHEMBL658042	Inhibitory activity against Human carbonic anhydrase II	B	BAO_0000357	single protein format						CHEMBL205	Carbonic anhydrase II	Homo sapiens	SINGLE PROTEIN	CHEMBL1135903	1	Scientific Literature	J. Med. Chem.	2002
CHEMBL1807501		0	258.25	1	-4.42	6	NS(=O)(=O)N[C@@H]1O[C@H](CO)[C@H](O)[C@H](O)[C@H]1O	Ki	'='	8230.0	nM	5.08			UO_0000065	19.69	0.43	9.50	3.13	False	CHEMBL1809791	Inhibition of human recombinant transmembrane carbonic anhydrase 12-mediated CO2 hydration activity after 15 mins	B	BAO_0000357	single protein format	Homo sapiens					CHEMBL3242	Carbonic anhydrase XII	Homo sapiens	SINGLE PROTEIN	CHEMBL1806440	1	Scientific Literature	Bioorg. Med. Chem. Lett.	2011
CHEMBL506247	TANNIC ACID	4	1701.21			12	O=C(OC[C@H]1O[C@@H](OC(=O)c2cc(O)c(O)c(OC(=O)c3cc(O)c(O)c(O)c3)c2)[C@H](OC(=O)c2cc(O)c(O)c(OC(=O)c3cc(O)c(O)c(O)c3)c2)[C@@H](OC(=O)c2cc(O)c(O)c(OC(=O)c3cc(O)c(O)c(O)c3)c2)[C@@H]1OC(=O)c1cc(O)c(O)c(OC(=O)c2cc(O)c(O)c(O)c2)c1)c1cc(O)c(O)c(OC(=O)c2cc(O)c(O)c(O)c2)c1	Ki	'='	32800.0	nM	4.48			UO_0000065	2.64				False	CHEMBL1804478	Inhibition of human CA2 using 4-nitrophenylacetate substrate by esterase assay	B	BAO_0000357	single protein format	Homo sapiens					CHEMBL205	Carbonic anhydrase II	Homo sapiens	SINGLE PROTEIN	CHEMBL1799986	1	Scientific Literature	Bioorg. Med. Chem. Lett.	2011
CHEMBL331311		0	518.40	1	4.16	28	CC(C)CC(C(=O)NO)N(Cc1ccccc1)S(=O)(=O)C(F)(F)C(F)(F)C(F)(F)C(F)(F)F	Ki	'='	116.0	nM	6.94			UO_0000065	13.38	0.29	2.78	8.00	False	CHEMBL657151	Inhibitory activity against human isoenzyme Carbonic anhydrase II	B	BAO_0000357	single protein format						CHEMBL205	Carbonic anhydrase II	Homo sapiens	SINGLE PROTEIN	CHEMBL1133677	1	Scientific Literature	J. Med. Chem.	2000
CHEMBL1083381		0	298.41	0	2.34	18	CCC(C)C(CC)C(=O)Nc1ccc(S(N)(=O)=O)cc1	Ki	'='	142.0	nM	6.85			UO_0000065	22.95	0.47	4.51	7.67	False	CHEMBL1785907	Inhibition of human carbonic anhydrase 2 preincubated with compound for 15 mins by carbon dioxide hydration assay	B	BAO_0000357	single protein format	Homo sapiens					CHEMBL205	Carbonic anhydrase II	Homo sapiens	SINGLE PROTEIN	CHEMBL1781997	1	Scientific Literature	J. Med. Chem.	2011
CHEMBL2092885		0	346.88	0	0.22	R-4	CCN[C@@H]1CCS(=O)(=O)c2sc(S(N)(=O)=O)cc21.Cl	IC50	'='	20.6	nM	7.69			UO_0000065	24.76	0.58	7.47	7.23	False	CHEMBL656566	50% inhibitory concentration against human carbonic anhydrase II (HCA II) after pre-incubation at 3 degree C	B	BAO_0000357	single protein format						CHEMBL205	Carbonic anhydrase II	Homo sapiens	SINGLE PROTEIN	CHEMBL1124372	1	Scientific Literature	J. Med. Chem.	1989
CHEMBL574245		0	291.33	0	0.91	7h	NS(=O)(=O)c1ccc(NC(=O)Cc2ccncc2)cc1	Ki	'='	74.0	nM	7.13			UO_0000065	24.48	0.49	6.22	6.98	True	CHEMBL1787522	Inhibition of human recombinant carbonic anhydrase 2 by stopped flow CO2 hydration method	B	BAO_0000357	single protein format	Homo sapiens					CHEMBL205	Carbonic anhydrase II	Homo sapiens	SINGLE PROTEIN	CHEMBL1781985	1	Scientific Literature	Bioorg. Med. Chem. Lett.	2009
CHEMBL582965		0	291.33	0	0.91	7g	NS(=O)(=O)c1ccc(NC(=O)Cc2ccccn2)cc1	Ki	'='	69.0	nM	7.16			UO_0000065	24.58	0.49	6.25	7.01	True	CHEMBL1787522	Inhibition of human recombinant carbonic anhydrase 2 by stopped flow CO2 hydration method	B	BAO_0000357	single protein format	Homo sapiens					CHEMBL205	Carbonic anhydrase II	Homo sapiens	SINGLE PROTEIN	CHEMBL1781985	1	Scientific Literature	Bioorg. Med. Chem. Lett.	2009
CHEMBL573127		0	296.37	0	1.58	5a	NS(=O)(=O)c1ccc(NC(=O)Cc2cccs2)cc1	Ki	'='	50.0	nM	7.30			UO_0000065	24.63	0.52	5.72	8.18	True	CHEMBL1787522	Inhibition of human recombinant carbonic anhydrase 2 by stopped flow CO2 hydration method	B	BAO_0000357	single protein format	Homo sapiens					CHEMBL205	Carbonic anhydrase II	Homo sapiens	SINGLE PROTEIN	CHEMBL1781985	1	Scientific Literature	Bioorg. Med. Chem. Lett.	2009
CHEMBL392485		0	414.40	1	-2.11	14	NS(=O)(=O)c1ccc(C(=O)OCc2cn([C@H]3OC[C@@H](O)[C@@H](O)[C@@H]3O)nn2)cc1	Ki	'='	1.1	nM	8.96			UO_0000065	21.62	0.44	11.07	4.79	False	CHEMBL891443	Inhibition of human recombinant CA12 by CO2 hydration assay	B	BAO_0000357	single protein format	Homo sapiens					CHEMBL3242	Carbonic anhydrase XII	Homo sapiens	SINGLE PROTEIN	CHEMBL1146331	1	Scientific Literature	Bioorg. Med. Chem. Lett.	2007
CHEMBL7204		0	187.22	0	-0.38	17	NNc1ccc(S(N)(=O)=O)cc1	Ki	'='	305.0	nM	6.52			UO_0000065	34.80	0.74	6.90	6.63	False	CHEMBL829822	Inhibitory constant against catalytic domain of human carbonic anhydrase IX	B	BAO_0000357	single protein format	Homo sapiens					CHEMBL3594	Carbonic anhydrase IX	Homo sapiens	SINGLE PROTEIN	CHEMBL1142790	1	Scientific Literature	Bioorg. Med. Chem. Lett.	2005
CHEMBL361955		0	440.42	0	2.47	B3	NS(=O)(=O)c1ccc(CC/N=C(\S)NNc2c(F)c(F)c(F)c(F)c2F)cc1	Ki	'='	18.0	nM	7.75			UO_0000065	17.58	0.38	5.27	8.02	False	CHEMBL841779	Inhibitory activity against human carbonic anhydrase II	B	BAO_0000357	single protein format	Homo sapiens					CHEMBL205	Carbonic anhydrase II	Homo sapiens	SINGLE PROTEIN	CHEMBL1142789	1	Scientific Literature	Bioorg. Med. Chem. Lett.	2005
CHEMBL1807500		0	258.25	1	-4.42	5	NS(=O)(=O)N[C@@H]1O[C@H](CO)[C@@H](O)[C@H](O)[C@H]1O	Ki	'='	6470.0	nM	5.19			UO_0000065	20.09	0.44	9.61	3.20	False	CHEMBL1809790	Inhibition of human recombinant transmembrane carbonic anhydrase 9-mediated CO2 hydration activity after 15 mins	B	BAO_0000357	single protein format	Homo sapiens					CHEMBL3594	Carbonic anhydrase IX	Homo sapiens	SINGLE PROTEIN	CHEMBL1806440	1	Scientific Literature	Bioorg. Med. Chem. Lett.	2011
CHEMBL1807497		0	426.40	1	-2.14	2	CC(=O)OC[C@H]1O[C@@H](NS(N)(=O)=O)[C@H](OC(C)=O)[C@@H](OC(C)=O)[C@H]1OC(C)=O	Ki	'='	6.5	nM	8.19			UO_0000065	19.20	0.40	10.33	4.39	False	CHEMBL1809791	Inhibition of human recombinant transmembrane carbonic anhydrase 12-mediated CO2 hydration activity after 15 mins	B	BAO_0000357	single protein format	Homo sapiens					CHEMBL3242	Carbonic anhydrase XII	Homo sapiens	SINGLE PROTEIN	CHEMBL1806440	1	Scientific Literature	Bioorg. Med. Chem. Lett.	2011
CHEMBL1807502		0	258.25	1	-4.42	7	NS(=O)(=O)N[C@@H]1O[C@H](CO)[C@@H](O)[C@H](O)[C@@H]1O	Ki	'='	5440.0	nM	5.26			UO_0000065	20.38	0.45	9.68	3.24	False	CHEMBL1809791	Inhibition of human recombinant transmembrane carbonic anhydrase 12-mediated CO2 hydration activity after 15 mins	B	BAO_0000357	single protein format	Homo sapiens					CHEMBL3242	Carbonic anhydrase XII	Homo sapiens	SINGLE PROTEIN	CHEMBL1806440	1	Scientific Literature	Bioorg. Med. Chem. Lett.	2011
CHEMBL180936		0	415.55	1	-1.75	B14	NC(N)=NCCCC(N)C(=O)NC(=S)NCCc1ccc(S(N)(=O)=O)cc1	Ki	'='	4.8	nM	8.32			UO_0000065	20.02	0.42	10.07	4.34	False	CHEMBL877449	Inhibitory activity against catalytic domain of human carbonic anhydrase XII	B	BAO_0000357	single protein format	Homo sapiens					CHEMBL3242	Carbonic anhydrase XII	Homo sapiens	SINGLE PROTEIN	CHEMBL1142789	1	Scientific Literature	Bioorg. Med. Chem. Lett.	2005
CHEMBL181825		0	330.48	0	0.31	B1	CN(C)CC/N=C(/S)NCCc1ccc(S(N)(=O)=O)cc1	Ki	'='	13.0	nM	7.89			UO_0000065	23.86	0.51	7.58	8.98	False	CHEMBL841779	Inhibitory activity against human carbonic anhydrase II	B	BAO_0000357	single protein format	Homo sapiens					CHEMBL205	Carbonic anhydrase II	Homo sapiens	SINGLE PROTEIN	CHEMBL1142789	1	Scientific Literature	Bioorg. Med. Chem. Lett.	2005
CHEMBL361955		0	440.42	0	2.47	B3	NS(=O)(=O)c1ccc(CC/N=C(\S)NNc2c(F)c(F)c(F)c(F)c2F)cc1	Ki	'='	3.0	nM	8.52			UO_0000065	19.35	0.42	6.05	8.82	False	CHEMBL877449	Inhibitory activity against catalytic domain of human carbonic anhydrase XII	B	BAO_0000357	single protein format	Homo sapiens					CHEMBL3242	Carbonic anhydrase XII	Homo sapiens	SINGLE PROTEIN	CHEMBL1142789	1	Scientific Literature	Bioorg. Med. Chem. Lett.	2005
CHEMBL1807498		0	426.40	1	-2.14	3	CC(=O)OC[C@H]1O[C@@H](NS(N)(=O)=O)[C@@H](OC(C)=O)[C@@H](OC(C)=O)[C@@H]1OC(C)=O	Ki	'='	85.0	nM	7.07			UO_0000065	16.58	0.34	9.21	3.79	False	CHEMBL1809789	Inhibition of human recombinant cytosolic carbonic anhydrase 2-mediated CO2 hydration activity after 15 mins	B	BAO_0000357	single protein format	Homo sapiens					CHEMBL205	Carbonic anhydrase II	Homo sapiens	SINGLE PROTEIN	CHEMBL1806440	1	Scientific Literature	Bioorg. Med. Chem. Lett.	2011
CHEMBL180195		0	394.48	0	1.48	B10	NS(=O)(=O)c1ccc(CC/N=C(\S)NNc2ccc(C(=O)O)cc2)cc1	Ki	'='	144.0	nM	6.84			UO_0000065	17.34	0.36	5.36	5.11	False	CHEMBL877449	Inhibitory activity against catalytic domain of human carbonic anhydrase XII	B	BAO_0000357	single protein format	Homo sapiens					CHEMBL3242	Carbonic anhydrase XII	Homo sapiens	SINGLE PROTEIN	CHEMBL1142789	1	Scientific Literature	Bioorg. Med. Chem. Lett.	2005
CHEMBL419	MAFENIDE	4	186.24	0	-0.21	5	NCc1ccc(S(N)(=O)=O)cc1	Ki	'='	170.0	nM	6.77			UO_0000065	36.35	0.77	6.98	7.86	True	CHEMBL828932	Ki value against human carbonic anhydrase II	B	BAO_0000357	single protein format	Homo sapiens					CHEMBL205	Carbonic anhydrase II	Homo sapiens	SINGLE PROTEIN	CHEMBL1141985	1	Scientific Literature	Bioorg. Med. Chem. Lett.	2005
CHEMBL21	SULFANILAMIDE	4	172.21	0	-0.08	SA	Nc1ccc(S(N)(=O)=O)cc1	Ki	'='	240.0	nM	6.62			UO_0000065	38.44	0.82	6.70	7.68	True	CHEMBL1799888	Inhibition of human full length cytosolic isoform of carbonic anhydrase 2 preincubated for 15 mins by CO2 hydration stopped-flow assay	B	BAO_0000357	single protein format	Homo sapiens					CHEMBL205	Carbonic anhydrase II	Homo sapiens	SINGLE PROTEIN	CHEMBL1795337	1	Scientific Literature	Bioorg. Med. Chem. Lett.	2011
CHEMBL21	SULFANILAMIDE	4	172.21	0	-0.08	Sulfanilamide	Nc1ccc(S(N)(=O)=O)cc1	Ki	'='	300.0	nM	6.52			UO_0000065	37.88	0.81	6.60	7.57	True	CHEMBL841779	Inhibitory activity against human carbonic anhydrase II	B	BAO_0000357	single protein format	Homo sapiens					CHEMBL205	Carbonic anhydrase II	Homo sapiens	SINGLE PROTEIN	CHEMBL1142789	1	Scientific Literature	Bioorg. Med. Chem. Lett.	2005
CHEMBL6784		0	201.25	0	-0.13	15	NS(=O)(=O)c1ccc(CCO)cc1	Ki	'='	55.0	nM	7.26			UO_0000065	36.07	0.76	7.39	9.03	True	CHEMBL827186	Inhibitory constant against catalytic domain of human carbonic anhydrase XII	B	BAO_0000357	single protein format	Homo sapiens					CHEMBL3242	Carbonic anhydrase XII	Homo sapiens	SINGLE PROTEIN	CHEMBL1142790	1	Scientific Literature	Bioorg. Med. Chem. Lett.	2005
CHEMBL220491	BRINZOLAMIDE	4	383.52	0	0.09	Brinzolamide	CCN[C@H]1CN(CCCOC)S(=O)(=O)c2sc(S(N)(=O)=O)cc21	Ki	'='	3.0	nM	8.52			UO_0000065	22.22	0.51	8.43	7.17	True	CHEMBL841779	Inhibitory activity against human carbonic anhydrase II	B	BAO_0000357	single protein format	Homo sapiens					CHEMBL205	Carbonic anhydrase II	Homo sapiens	SINGLE PROTEIN	CHEMBL1142789	1	Scientific Literature	Bioorg. Med. Chem. Lett.	2005
CHEMBL7092		0	206.65	0	0.57	6	Nc1ccc(S(N)(=O)=O)cc1Cl	Ki	'='	3.1	nM	8.51			UO_0000065	41.17	0.97	7.94	9.87	True	CHEMBL827186	Inhibitory constant against catalytic domain of human carbonic anhydrase XII	B	BAO_0000357	single protein format	Homo sapiens					CHEMBL3242	Carbonic anhydrase XII	Homo sapiens	SINGLE PROTEIN	CHEMBL1142790	1	Scientific Literature	Bioorg. Med. Chem. Lett.	2005
CHEMBL181082		0	362.50	0	-0.88	B12	NC(CS)C(=O)NC(=S)NCCc1ccc(S(N)(=O)=O)cc1	Ki	'='	6.0	nM	8.22			UO_0000065	22.68	0.51	9.10	6.46	False	CHEMBL841779	Inhibitory activity against human carbonic anhydrase II	B	BAO_0000357	single protein format	Homo sapiens					CHEMBL205	Carbonic anhydrase II	Homo sapiens	SINGLE PROTEIN	CHEMBL1142789	1	Scientific Literature	Bioorg. Med. Chem. Lett.	2005
CHEMBL1085092		0	298.41	0	2.20	3	CC(C)C(C(=O)Nc1ccc(S(N)(=O)=O)cc1)C(C)C	Ki	'='	237.0	nM	6.62			UO_0000065	22.20	0.45	4.43	7.42	False	CHEMBL1785907	Inhibition of human carbonic anhydrase 2 preincubated with compound for 15 mins by carbon dioxide hydration assay	B	BAO_0000357	single protein format	Homo sapiens					CHEMBL205	Carbonic anhydrase II	Homo sapiens	SINGLE PROTEIN	CHEMBL1781997	1	Scientific Literature	J. Med. Chem.	2011
CHEMBL122336		0	244.27	0	-1.06	A24	NCC(=O)NS(=O)(=O)c1ccc(CO)cc1	Ki	'='	73.0	nM	7.14			UO_0000065	29.22	0.61	8.20	6.52	False	CHEMBL657153	Inhibitory activity against human recombinant carbonic anhydrase II (CA2)	B	BAO_0000357	single protein format						CHEMBL205	Carbonic anhydrase II	Homo sapiens	SINGLE PROTEIN	CHEMBL1132382	1	Scientific Literature	J. Med. Chem.	1999
CHEMBL574782		0	290.34	0	1.52	12	NS(=O)(=O)c1ccc(NC(=O)Cc2ccccc2)cc1	Ki	'='	9.0	nM	8.05			UO_0000065	27.71	0.55	6.53	9.01	False	CHEMBL1785907	Inhibition of human carbonic anhydrase 2 preincubated with compound for 15 mins by carbon dioxide hydration assay	B	BAO_0000357	single protein format	Homo sapiens					CHEMBL205	Carbonic anhydrase II	Homo sapiens	SINGLE PROTEIN	CHEMBL1781997	1	Scientific Literature	J. Med. Chem.	2011
CHEMBL1085093		0	312.44	0	2.59	15	CC(C)C(C(=O)Nc1ccc(S(N)(=O)=O)cc1)C(C)(C)C	Ki	'='	258.0	nM	6.59			UO_0000065	21.09	0.43	4.00	7.38	False	CHEMBL1785907	Inhibition of human carbonic anhydrase 2 preincubated with compound for 15 mins by carbon dioxide hydration assay	B	BAO_0000357	single protein format	Homo sapiens					CHEMBL205	Carbonic anhydrase II	Homo sapiens	SINGLE PROTEIN	CHEMBL1781997	1	Scientific Literature	J. Med. Chem.	2011
CHEMBL574021		0	369.24	0	2.28	7f	NS(=O)(=O)c1ccc(NC(=O)Cc2ccccc2)c(Br)c1	Ki	'='	395.0	nM	6.40			UO_0000065	17.34	0.42	4.12	7.17	True	CHEMBL1787522	Inhibition of human recombinant carbonic anhydrase 2 by stopped flow CO2 hydration method	B	BAO_0000357	single protein format	Homo sapiens					CHEMBL205	Carbonic anhydrase II	Homo sapiens	SINGLE PROTEIN	CHEMBL1781985	1	Scientific Literature	Bioorg. Med. Chem. Lett.	2009
CHEMBL307145	PYROGALLOL	4	126.11	0	0.80	5	Oc1cccc(O)c1O	Ki	'='	540.0	nM	6.27			UO_0000065	49.70	0.95	5.47	10.33	False	CHEMBL1804478	Inhibition of human CA2 using 4-nitrophenylacetate substrate by esterase assay	B	BAO_0000357	single protein format	Homo sapiens					CHEMBL205	Carbonic anhydrase II	Homo sapiens	SINGLE PROTEIN	CHEMBL1799986	1	Scientific Literature	Bioorg. Med. Chem. Lett.	2011
CHEMBL3988898		0	211.90			AsF6-	F[As-](F)(F)(F)(F)F.[Na+]	Ki	'='	7900000.0	nM		Outside typical range		UO_0000065					False	CHEMBL829423	Inhibitory constant against human isozymes carbonic anhydrase IX for the CO2 hydration reaction at 20 C	B	BAO_0000357	single protein format	Homo sapiens					CHEMBL3594	Carbonic anhydrase IX	Homo sapiens	SINGLE PROTEIN	CHEMBL1141918	1	Scientific Literature	Bioorg. Med. Chem. Lett.	2005
CHEMBL266240		0	285.73	0	-0.78	12	Nc1cc(Cl)c(S(N)(=O)=O)cc1S(N)(=O)=O	Ki	'='	44.0	nM	7.36			UO_0000065	25.75	0.63	8.14	5.03	True	CHEMBL827186	Inhibitory constant against catalytic domain of human carbonic anhydrase XII	B	BAO_0000357	single protein format	Homo sapiens					CHEMBL3242	Carbonic anhydrase XII	Homo sapiens	SINGLE PROTEIN	CHEMBL1142790	1	Scientific Literature	Bioorg. Med. Chem. Lett.	2005
CHEMBL6853		0	190.20	0	0.06	7	Nc1ccc(S(N)(=O)=O)cc1F	Ki	'='	60.0	nM	7.22			UO_0000065	37.97	0.82	7.16	8.38	True	CHEMBL828932	Ki value against human carbonic anhydrase II	B	BAO_0000357	single protein format	Homo sapiens					CHEMBL205	Carbonic anhydrase II	Homo sapiens	SINGLE PROTEIN	CHEMBL1141985	1	Scientific Literature	Bioorg. Med. Chem. Lett.	2005
CHEMBL266240		0	285.73	0	-0.78	12	Nc1cc(Cl)c(S(N)(=O)=O)cc1S(N)(=O)=O	Ki	'='	75.0	nM	7.12			UO_0000065	24.94	0.61	7.90	4.87	True	CHEMBL828932	Ki value against human carbonic anhydrase II	B	BAO_0000357	single protein format	Homo sapiens					CHEMBL205	Carbonic anhydrase II	Homo sapiens	SINGLE PROTEIN	CHEMBL1141985	1	Scientific Literature	Bioorg. Med. Chem. Lett.	2005
CHEMBL461601		0	394.91	0	3.17	4	NS(=O)(=O)c1ccc(CCNC(=O)c2sc3ccccc3c2Cl)cc1	Ki	'='	51.0	nM	7.29			UO_0000065	18.47	0.40	4.12	8.17	False	CHEMBL1005300	Inhibition of human recombinant CA2 by stopped flow CO2 hydration assay	B	BAO_0000357	single protein format	Homo sapiens					CHEMBL205	Carbonic anhydrase II	Homo sapiens	SINGLE PROTEIN	CHEMBL1140874	1	Scientific Literature	Bioorg. Med. Chem.	2009
CHEMBL6853		0	190.20	0	0.06	6	Nc1ccc(S(N)(=O)=O)cc1F	Ki	'='	245.0	nM	6.61			UO_0000065	34.76	0.75	6.55	7.67	True	CHEMBL657970	Inhibitory activity against human carbonic anhydrase IX (hCA IX) by using CO2 hydrase assay method	B	BAO_0000357	single protein format						CHEMBL3594	Carbonic anhydrase IX	Homo sapiens	SINGLE PROTEIN	CHEMBL1146805	1	Scientific Literature	Bioorg. Med. Chem. Lett.	2004
CHEMBL456724		0	337.41	0	0.90	15	Nc1ccc(S(O)(O)Nc2nnc(S(N)(=O)=O)s2)cc1	Ki	'='	38.0	nM	7.42			UO_0000065	21.99	0.51	6.52	4.51	False	CHEMBL1031356	Inhibition of human recombinant carbonic anhydrase 9 catalytic domain by stopped flow CO2 hydrase assay	B	BAO_0000357	single protein format	Homo sapiens					CHEMBL3594	Carbonic anhydrase IX	Homo sapiens	SINGLE PROTEIN	CHEMBL1143395	1	Scientific Literature	J. Med. Chem.	2009
CHEMBL347252		0	443.71	0	3.47	A9	NS(=O)(=O)c1ccc(NCc2cc(=O)oc3cc(Cl)ccc23)c(Br)c1	Ki	'='	33.0	nM	7.48			UO_0000065	16.86	0.41	4.01	7.31	False	CHEMBL659846	Inhibition of human cloned Carbonic anhydrase II	B	BAO_0000357	single protein format						CHEMBL205	Carbonic anhydrase II	Homo sapiens	SINGLE PROTEIN	CHEMBL1133155	1	Scientific Literature	Bioorg. Med. Chem. Lett.	2000
CHEMBL287145		0	701.74	3	-2.28	C2	NS(=O)(=O)c1cccc(NC(=O)CN(CCN(CCN(CC(=O)O)CC(=O)Nc2cccc(S(N)(=O)=O)c2)CC(=O)O)CC(=O)O)c1	Ki	'='	69.0	nM	7.16			UO_0000065	10.20	0.21	9.44	2.39	False	CHEMBL932208	Inhibition of human recombinant CA2 by CO2 hydration stopped flow assay	B	BAO_0000357	single protein format	Homo sapiens					CHEMBL205	Carbonic anhydrase II	Homo sapiens	SINGLE PROTEIN	CHEMBL1143206	1	Scientific Literature	Bioorg. Med. Chem. Lett.	2008
CHEMBL286449		0	729.79	3	-2.93	C3	NS(=O)(=O)c1ccc(CNC(=O)CN(CCN(CCN(CC(=O)O)CC(=O)NCc2ccc(S(N)(=O)=O)cc2)CC(=O)O)CC(=O)O)cc1	Ki	'='	8.7	nM	8.06			UO_0000065	11.04	0.22	10.99	2.69	False	CHEMBL932209	Inhibition of human recombinant CA9 by CO2 hydration stopped flow assay	B	BAO_0000357	single protein format	Homo sapiens					CHEMBL3594	Carbonic anhydrase IX	Homo sapiens	SINGLE PROTEIN	CHEMBL1143206	1	Scientific Literature	Bioorg. Med. Chem. Lett.	2008
CHEMBL285962		0	600.63	2	-1.67	A2	NS(=O)(=O)c1cccc(NC(=O)CN(CCN(CC(=O)O)CC(=O)Nc2cccc(S(N)(=O)=O)c2)CC(=O)O)c1	Ki	'='	7.9	nM	8.10			UO_0000065	13.49	0.28	9.77	3.12	False	CHEMBL932209	Inhibition of human recombinant CA9 by CO2 hydration stopped flow assay	B	BAO_0000357	single protein format	Homo sapiens					CHEMBL3594	Carbonic anhydrase IX	Homo sapiens	SINGLE PROTEIN	CHEMBL1143206	1	Scientific Literature	Bioorg. Med. Chem. Lett.	2008
CHEMBL467098		0	513.56	2	2.05	10	CCOC(=O)c1c(C(=O)Nc2nnc(S(N)(=O)=O)s2)nn(-c2cccc(N)c2)c1-c1ccccc1	Ki	'='	4090.0	nM	5.39			UO_0000065	10.49	0.21	3.34	2.91	False	CHEMBL976241	Inhibition of human carbonic anhydrase 2 by Lineweaver-Burke plot	B	BAO_0000357	single protein format	Homo sapiens					CHEMBL205	Carbonic anhydrase II	Homo sapiens	SINGLE PROTEIN	CHEMBL1139235	1	Scientific Literature	Bioorg. Med. Chem.	2009
CHEMBL467098		0	513.56	2	2.05	10	CCOC(=O)c1c(C(=O)Nc2nnc(S(N)(=O)=O)s2)nn(-c2cccc(N)c2)c1-c1ccccc1	IC50	'='	13.0	nM	7.89			UO_0000065	15.36	0.31	5.84	4.26	False	CHEMBL975372	Inhibition of esterase activity of human carbonic anhydrase 2 by CO2 hydration method	B	BAO_0000357	single protein format	Homo sapiens					CHEMBL205	Carbonic anhydrase II	Homo sapiens	SINGLE PROTEIN	CHEMBL1139235	1	Scientific Literature	Bioorg. Med. Chem.	2009
CHEMBL36567		0	345.38	0	-1.36	3S	NS(=O)(=O)c1ccc(COC(=O)CNCCNCC(=O)O)cc1	Ki	'='	106.0	nM	6.97			UO_0000065	20.19	0.41	8.33	4.72	False	CHEMBL658042	Inhibitory activity against Human carbonic anhydrase II	B	BAO_0000357	single protein format						CHEMBL205	Carbonic anhydrase II	Homo sapiens	SINGLE PROTEIN	CHEMBL1135903	1	Scientific Literature	J. Med. Chem.	2002
CHEMBL466495		0	555.60	1	3.39	13a	N#Cc1cccc(-n2nc(C(=O)Nc3nnc(S(N)(=O)=O)s3)c(C(=O)c3ccccc3)c2-c2ccccc2)c1	IC50	'='	250.0	nM	6.60			UO_0000065	11.88	0.23	3.21	3.80	False	CHEMBL975372	Inhibition of esterase activity of human carbonic anhydrase 2 by CO2 hydration method	B	BAO_0000357	single protein format	Homo sapiens					CHEMBL205	Carbonic anhydrase II	Homo sapiens	SINGLE PROTEIN	CHEMBL1139235	1	Scientific Literature	Bioorg. Med. Chem.	2009
CHEMBL513840		0	545.61	1	3.10	8	Nc1cccc(-n2nc(C(=O)Nc3nnc(S(N)(=O)=O)s3)c(C(=O)c3ccccc3)c2-c2ccccc2)c1	IC50	'='	2800.0	nM	5.55			UO_0000065	10.18	0.20	2.45	3.16	False	CHEMBL975372	Inhibition of esterase activity of human carbonic anhydrase 2 by CO2 hydration method	B	BAO_0000357	single protein format	Homo sapiens					CHEMBL205	Carbonic anhydrase II	Homo sapiens	SINGLE PROTEIN	CHEMBL1139235	1	Scientific Literature	Bioorg. Med. Chem.	2009
CHEMBL6784		0	201.25	0	-0.13	25	NS(=O)(=O)c1ccc(CCO)cc1	Ki	'='	110.0	nM	6.96			UO_0000065	34.58	0.73	7.09	8.66	True	CHEMBL657153	Inhibitory activity against human recombinant carbonic anhydrase II (CA2)	B	BAO_0000357	single protein format						CHEMBL205	Carbonic anhydrase II	Homo sapiens	SINGLE PROTEIN	CHEMBL1132382	1	Scientific Literature	J. Med. Chem.	1999
CHEMBL35805		0	552.53	1	-1.70	6G	NS(=O)(=O)c1ccc(NC(=O)CN(CCOCCOCCN(CC(=O)O)CC(=O)O)CC(=O)O)c(F)c1	Ki	'='	17.0	nM	7.77			UO_0000065	14.06	0.29	9.47	3.44	False	CHEMBL658042	Inhibitory activity against Human carbonic anhydrase II	B	BAO_0000357	single protein format						CHEMBL205	Carbonic anhydrase II	Homo sapiens	SINGLE PROTEIN	CHEMBL1135903	1	Scientific Literature	J. Med. Chem.	2002
CHEMBL1797790		0	597.59			2h	CCB(CC)OC(=O)[C@@H](N)CCCCNC(=S)Nc1ccc(S(=O)(=O)NCc2ccc(S(N)(=O)=O)cc2)cc1	Ki	'='	13.9	nM	7.86			UO_0000065	13.15				False	CHEMBL1799888	Inhibition of human full length cytosolic isoform of carbonic anhydrase 2 preincubated for 15 mins by CO2 hydration stopped-flow assay	B	BAO_0000357	single protein format	Homo sapiens					CHEMBL205	Carbonic anhydrase II	Homo sapiens	SINGLE PROTEIN	CHEMBL1795337	1	Scientific Literature	Bioorg. Med. Chem. Lett.	2011
CHEMBL574780		0	304.38	0	0.43	6	NS(=O)(=O)c1nnc(NC(=O)Cc2cccs2)s1	Ki	'='	51.0	nM	7.29			UO_0000065	23.96	0.55	6.86	6.34	True	CHEMBL1787522	Inhibition of human recombinant carbonic anhydrase 2 by stopped flow CO2 hydration method	B	BAO_0000357	single protein format	Homo sapiens					CHEMBL205	Carbonic anhydrase II	Homo sapiens	SINGLE PROTEIN	CHEMBL1781985	1	Scientific Literature	Bioorg. Med. Chem. Lett.	2009
CHEMBL6724		0	251.10	0	0.68	9	Nc1ccc(S(N)(=O)=O)cc1Br	Ki	'='	40.0	nM	7.40			UO_0000065	29.46	0.84	6.72	8.58	True	CHEMBL1002984	Inhibition of human recombinant carbonic anhydrase 2 by stopped flow CO2 hydration assay	B	BAO_0000357	single protein format	Homo sapiens					CHEMBL205	Carbonic anhydrase II	Homo sapiens	SINGLE PROTEIN	CHEMBL1138443	1	Scientific Literature	J. Med. Chem.	2009
CHEMBL6633		0	265.30	0	0.45	18	Nc1nccc(Nc2ccc(S(N)(=O)=O)cc2)n1	Ki	'='	33.0	nM	7.48			UO_0000065	28.20	0.57	7.03	6.03	True	CHEMBL1002984	Inhibition of human recombinant carbonic anhydrase 2 by stopped flow CO2 hydration assay	B	BAO_0000357	single protein format	Homo sapiens					CHEMBL205	Carbonic anhydrase II	Homo sapiens	SINGLE PROTEIN	CHEMBL1138443	1	Scientific Literature	J. Med. Chem.	2009
CHEMBL360356		0	275.74	0	1.51	19	NS(=O)(=O)c1nnc(-c2ccccc2Cl)s1	Ki	'='	12.0	nM	7.92			UO_0000065	28.73	0.68	6.41	9.22	True	CHEMBL1002984	Inhibition of human recombinant carbonic anhydrase 2 by stopped flow CO2 hydration assay	B	BAO_0000357	single protein format	Homo sapiens					CHEMBL205	Carbonic anhydrase II	Homo sapiens	SINGLE PROTEIN	CHEMBL1138443	1	Scientific Literature	J. Med. Chem.	2009
CHEMBL6784		0	201.25	0	-0.13	21	NS(=O)(=O)c1ccc(CCO)cc1	Ki	'='	125.0	nM	6.90			UO_0000065	34.30	0.73	7.03	8.59	True	CHEMBL1002984	Inhibition of human recombinant carbonic anhydrase 2 by stopped flow CO2 hydration assay	B	BAO_0000357	single protein format	Homo sapiens					CHEMBL205	Carbonic anhydrase II	Homo sapiens	SINGLE PROTEIN	CHEMBL1138443	1	Scientific Literature	J. Med. Chem.	2009
CHEMBL478518		0	354.53	1	7.26	9, Di-DIP, Dipropofol	CC(C)c1cc(-c2cc(C(C)C)c(O)c(C(C)C)c2)cc(C(C)C)c1O	Ki	'='	1870.0	nM	5.73			UO_0000065	16.16	0.30	-1.53	14.16	False	CHEMBL956075	Inhibition of human erythrocyte CA2 esterase activity using 4-nitrophenyl acetate substrate	B	BAO_0000357	single protein format	Homo sapiens					CHEMBL205	Carbonic anhydrase II	Homo sapiens	SINGLE PROTEIN	CHEMBL1153923	1	Scientific Literature	Bioorg. Med. Chem.	2009
CHEMBL444819	SODIUM PERRHENATE	0	273.19			Table 1, R9C1		Ki	'='	750000.0	nM		Outside typical range		UO_0000065					True	CHEMBL957523	Inhibition of human recombinant carbonic anhydrase 2-catalyzed CO2 hydration by stopped flow assay	B	BAO_0000357	single protein format	Homo sapiens					CHEMBL205	Carbonic anhydrase II	Homo sapiens	SINGLE PROTEIN	CHEMBL1153947	1	Scientific Literature	Bioorg. Med. Chem. Lett.	2009
CHEMBL227565		0	472.65	0	4.82	1f	CCCCCCCCCCCCCCON(CC(=O)NO)S(=O)(=O)c1ccc(OC)cc1	Ki	'='	7400.0	nM	5.13			UO_0000065	10.86	0.22	0.31	4.88	False	CHEMBL904079	Inhibition of human recombinant carbonic anhydrase 9 by CO2 hydration method	B	BAO_0000357	single protein format	Homo sapiens					CHEMBL3594	Carbonic anhydrase IX	Homo sapiens	SINGLE PROTEIN	CHEMBL1142918	1	Scientific Literature	Bioorg. Med. Chem.	2007
CHEMBL77517	INDISULAM	2	385.85	0	2.27	IND, indisulam	NS(=O)(=O)c1ccc(S(=O)(=O)Nc2cccc3c(Cl)c[nH]c23)cc1	Ki	'='	24.0	nM	7.62			UO_0000065	19.75	0.43	5.35	6.24	True	CHEMBL904079	Inhibition of human recombinant carbonic anhydrase 9 by CO2 hydration method	B	BAO_0000357	single protein format	Homo sapiens					CHEMBL3594	Carbonic anhydrase IX	Homo sapiens	SINGLE PROTEIN	CHEMBL1142918	1	Scientific Literature	Bioorg. Med. Chem.	2007
CHEMBL2112600		0	437.57	0	-0.32	C26	CCN(C(=O)CN(C)C(=N)N)C1CC(C)S(=O)(=O)c2sc(S(N)(=O)=O)cc21	Ki	'='	2.0	nM	8.70			UO_0000065	19.88	0.44	9.02	5.19	False	CHEMBL657153	Inhibitory activity against human recombinant carbonic anhydrase II (CA2)	B	BAO_0000357	single protein format						CHEMBL205	Carbonic anhydrase II	Homo sapiens	SINGLE PROTEIN	CHEMBL1132382	1	Scientific Literature	J. Med. Chem.	1999
CHEMBL69149		0	388.30	0	0.57	5	Cn1nc(S(N)(=O)=O)s/c1=N/C(=O)c1c(F)c(F)c(F)c(F)c1F	Ki	'='	29.0	nM	7.54			UO_0000065	19.41	0.43	6.97	7.02	False	CHEMBL657040	Compound was evaluated for inhibition against human carbonic anhydrase IX	B	BAO_0000357	single protein format						CHEMBL3594	Carbonic anhydrase IX	Homo sapiens	SINGLE PROTEIN	CHEMBL1146695	1	Scientific Literature	Bioorg. Med. Chem. Lett.	2004
CHEMBL18	ETHOXZOLAMIDE	4	258.32	0	1.34	EZA	CCOc1ccc2nc(S(N)(=O)=O)sc2c1	Ki	'='	8.0	nM	8.10			UO_0000065	31.34	0.69	6.76	9.84	True	CHEMBL959278	Inhibition of human recombinant full length CA2 expressed in Escherichia coli BL21 (DE3) by stopped flow CO2 hydration assay	B	BAO_0000019	assay format	Homo sapiens					CHEMBL205	Carbonic anhydrase II	Homo sapiens	SINGLE PROTEIN	CHEMBL1152885	1	Scientific Literature	Bioorg. Med. Chem. Lett.	2009
CHEMBL583171		0	324.43	0	1.30	5f	NS(=O)(=O)c1ccc(CCNC(=O)Cc2cccs2)cc1	Ki	'='	53.0	nM	7.28			UO_0000065	22.43	0.47	5.98	8.15	True	CHEMBL1787522	Inhibition of human recombinant carbonic anhydrase 2 by stopped flow CO2 hydration method	B	BAO_0000357	single protein format	Homo sapiens					CHEMBL205	Carbonic anhydrase II	Homo sapiens	SINGLE PROTEIN	CHEMBL1781985	1	Scientific Literature	Bioorg. Med. Chem. Lett.	2009
CHEMBL236146		0	365.36	0	1.59	5c	O=C(N/N=C1\C(=O)Nc2ccc([N+](=O)[O-])cc21)Nc1n[nH]c(=S)s1	Ki	'='	1250.0	nM	5.90			UO_0000065	16.16	0.34	4.31	3.82	False	CHEMBL899815	Inhibition of catalytic domain of human cloned carbonic anhydrase9 by CO2 hydration method	B	BAO_0000357	single protein format	Homo sapiens					CHEMBL3594	Carbonic anhydrase IX	Homo sapiens	SINGLE PROTEIN	CHEMBL1137475	1	Scientific Literature	Bioorg. Med. Chem.	2007
CHEMBL394749		0	313.80	0	3.01	4g	O=C(N/N=C/c1ccc(Cl)cc1)Nc1n[nH]c(=S)s1	Ki	'='	118220.0	nM		Outside typical range		UO_0000065					False	CHEMBL899815	Inhibition of catalytic domain of human cloned carbonic anhydrase9 by CO2 hydration method	B	BAO_0000357	single protein format	Homo sapiens					CHEMBL3594	Carbonic anhydrase IX	Homo sapiens	SINGLE PROTEIN	CHEMBL1137475	1	Scientific Literature	Bioorg. Med. Chem.	2007
CHEMBL235471		0	325.38	0	2.07	4e	COc1cc(/C=N/NC(=O)Nc2n[nH]c(=S)s2)ccc1O	Ki	'='	26000.0	nM	4.58			UO_0000065	14.09	0.30	2.52	4.11	False	CHEMBL899815	Inhibition of catalytic domain of human cloned carbonic anhydrase9 by CO2 hydration method	B	BAO_0000357	single protein format	Homo sapiens					CHEMBL3594	Carbonic anhydrase IX	Homo sapiens	SINGLE PROTEIN	CHEMBL1137475	1	Scientific Literature	Bioorg. Med. Chem.	2007
CHEMBL235236		0	309.38	0	2.36	4d	COc1ccc(/C=N/NC(=O)Nc2n[nH]c(=S)s2)cc1	Ki	'='	24000.0	nM	4.62			UO_0000065	14.93	0.32	2.26	5.05	False	CHEMBL899815	Inhibition of catalytic domain of human cloned carbonic anhydrase9 by CO2 hydration method	B	BAO_0000357	single protein format	Homo sapiens					CHEMBL3594	Carbonic anhydrase IX	Homo sapiens	SINGLE PROTEIN	CHEMBL1137475	1	Scientific Literature	Bioorg. Med. Chem.	2007
CHEMBL395370		0	280.34	0	1.75	4v	O=C(N/N=C/c1cccnc1)Nc1n[nH]c(=S)s1	Ki	'='	2070.0	nM	5.68			UO_0000065	20.28	0.43	3.93	5.98	False	CHEMBL899814	Inhibition of human cloned carbonic anhydrase2 by CO2 hydration method	B	BAO_0000357	single protein format	Homo sapiens					CHEMBL205	Carbonic anhydrase II	Homo sapiens	SINGLE PROTEIN	CHEMBL1137475	1	Scientific Literature	Bioorg. Med. Chem.	2007
CHEMBL235700		0	307.40	0	3.05	4o	C/C(=N\NC(=O)Nc1n[nH]c(=S)s1)c1ccc(C)cc1	Ki	'='	3680.0	nM	5.43			UO_0000065	17.68	0.37	2.38	6.61	False	CHEMBL899814	Inhibition of human cloned carbonic anhydrase2 by CO2 hydration method	B	BAO_0000357	single protein format	Homo sapiens					CHEMBL205	Carbonic anhydrase II	Homo sapiens	SINGLE PROTEIN	CHEMBL1137475	1	Scientific Literature	Bioorg. Med. Chem.	2007
CHEMBL394750		0	297.34	0	2.50	4j	O=C(N/N=C/c1ccc(F)cc1)Nc1n[nH]c(=S)s1	Ki	'='	3830.0	nM	5.42			UO_0000065	18.22	0.39	2.92	6.59	False	CHEMBL899814	Inhibition of human cloned carbonic anhydrase2 by CO2 hydration method	B	BAO_0000357	single protein format	Homo sapiens					CHEMBL205	Carbonic anhydrase II	Homo sapiens	SINGLE PROTEIN	CHEMBL1137475	1	Scientific Literature	Bioorg. Med. Chem.	2007
CHEMBL237422		0	191.24	0	0.20	3	NNC(=O)Nc1n[nH]c(=S)s1	Ki	'='	9200.0	nM	5.04			UO_0000065	26.33	0.63	4.84	5.26	False	CHEMBL899814	Inhibition of human cloned carbonic anhydrase2 by CO2 hydration method	B	BAO_0000357	single protein format	Homo sapiens					CHEMBL205	Carbonic anhydrase II	Homo sapiens	SINGLE PROTEIN	CHEMBL1137475	1	Scientific Literature	Bioorg. Med. Chem.	2007
CHEMBL410510		0	457.47	1	-2.69	28	CO[C@H]1O[C@H](Cn2cc(CNC(=O)c3ccc(S(N)(=O)=O)cc3)nn2)[C@@H](O)[C@H](O)[C@H]1O	Ki	'='	3.9	nM	8.41			UO_0000065	18.38	0.37	11.10	4.22	False	CHEMBL891443	Inhibition of human recombinant CA12 by CO2 hydration assay	B	BAO_0000357	single protein format	Homo sapiens					CHEMBL3242	Carbonic anhydrase XII	Homo sapiens	SINGLE PROTEIN	CHEMBL1146331	1	Scientific Literature	Bioorg. Med. Chem. Lett.	2007
CHEMBL254005		0	333.37	0	1.90	17	NS(=O)(=O)c1ccc(CC/N=C/c2cccc([N+](=O)[O-])c2)cc1	Ki	'='	150.0	nM	6.82			UO_0000065	20.47	0.41	4.92	5.90	False	CHEMBL925142	Inhibition of human carbonic anhydrase 2	B	BAO_0000357	single protein format	Homo sapiens					CHEMBL205	Carbonic anhydrase II	Homo sapiens	SINGLE PROTEIN	CHEMBL1140631	1	Scientific Literature	Bioorg. Med. Chem.	2007
CHEMBL220492	TOPIRAMATE	4	339.37	0	-0.40	7	CC1(C)O[C@@H]2CO[C@@]3(COS(N)(=O)=O)OC(C)(C)O[C@H]3[C@@H]2O1	Ki	'='	58.0	nM	7.24			UO_0000065	21.32	0.45	7.64	6.26	True	CHEMBL925149	Inhibition of human carbonic anhydrase 9	B	BAO_0000357	single protein format	Homo sapiens					CHEMBL3594	Carbonic anhydrase IX	Homo sapiens	SINGLE PROTEIN	CHEMBL1140631	1	Scientific Literature	Bioorg. Med. Chem.	2007
CHEMBL283695		0	338.38	0	-0.82	8	CC1(C)O[C@@H]2CO[C@@]3(CNS(N)(=O)=O)OC(C)(C)O[C@H]3[C@@H]2O1	Ki	'='	1875.0	nM	5.73			UO_0000065	16.92	0.36	6.55	4.84	True	CHEMBL925150	Inhibition of human carbonic anhydrase 12	B	BAO_0000357	single protein format	Homo sapiens					CHEMBL3242	Carbonic anhydrase XII	Homo sapiens	SINGLE PROTEIN	CHEMBL1140631	1	Scientific Literature	Bioorg. Med. Chem.	2007
CHEMBL283695		0	338.38	0	-0.82	8	CC1(C)O[C@@H]2CO[C@@]3(CNS(N)(=O)=O)OC(C)(C)O[C@H]3[C@@H]2O1	Ki	'='	2135.0	nM	5.67			UO_0000065	16.76	0.35	6.49	4.79	True	CHEMBL925142	Inhibition of human carbonic anhydrase 2	B	BAO_0000357	single protein format	Homo sapiens					CHEMBL205	Carbonic anhydrase II	Homo sapiens	SINGLE PROTEIN	CHEMBL1140631	1	Scientific Literature	Bioorg. Med. Chem.	2007
CHEMBL254212		0	277.35	0	1.32	20	NS(=O)(=O)c1ccc(CC/N=C/c2ccc[nH]2)cc1	Ki	'='	12.0	nM	7.92			UO_0000065	28.56	0.57	6.60	8.97	False	CHEMBL925142	Inhibition of human carbonic anhydrase 2	B	BAO_0000357	single protein format	Homo sapiens					CHEMBL205	Carbonic anhydrase II	Homo sapiens	SINGLE PROTEIN	CHEMBL1140631	1	Scientific Literature	Bioorg. Med. Chem.	2007
CHEMBL1957185		0	360.39	0	2.89	8	Cc1ccc(S(=O)(=O)OCCOc2ccc3ccc(=O)oc3c2)cc1	Ki	'='	530.0	nM	6.28			UO_0000065	17.41	0.34	3.39	7.58	False	CHEMBL1961263	Inhibition of human carbonic anhydrase 9 after 6 hrs by stop-flow CO2 hydration assay	B	BAO_0000357	single protein format	Homo sapiens					CHEMBL3594	Carbonic anhydrase IX	Homo sapiens	SINGLE PROTEIN	CHEMBL1955798	1	Scientific Literature	Bioorg. Med. Chem.	2012
CHEMBL438693		0	487.56	0	2.47	16	NS(=O)(=O)c1ccc(CC/N=C/c2ccccc2OC(=O)NS(=O)(=O)c2ccccc2)cc1	Ki	'='	5.0	nM	8.30			UO_0000065	17.03	0.34	5.83	5.73	False	CHEMBL925142	Inhibition of human carbonic anhydrase 2	B	BAO_0000357	single protein format	Homo sapiens					CHEMBL205	Carbonic anhydrase II	Homo sapiens	SINGLE PROTEIN	CHEMBL1140631	1	Scientific Literature	Bioorg. Med. Chem.	2007
CHEMBL20	ACETAZOLAMIDE	4	222.25	0	-0.86	1	CC(=O)Nc1nnc(S(N)(=O)=O)s1	IC50	'='	54.0	nM	7.27			UO_0000065	32.70	0.76	8.13	6.32	False	CHEMBL928724	Inhibition of human carbonic anhydrase 9 in presence of 0.05 mM beta-mercaptoethanol	B	BAO_0000357	single protein format	Homo sapiens					CHEMBL3594	Carbonic anhydrase IX	Homo sapiens	SINGLE PROTEIN	CHEMBL1141531	1	Scientific Literature	Bioorg. Med. Chem. Lett.	2008
CHEMBL20	ACETAZOLAMIDE	4	222.25	0	-0.86	1	CC(=O)Nc1nnc(S(N)(=O)=O)s1	IC50	'='	60.4	nM	7.22			UO_0000065	32.48	0.76	8.08	6.28	False	CHEMBL928728	Inhibition of human carbonic anhydrase 2 in presence of 0.25 mM beta-mercaptoethanol	B	BAO_0000357	single protein format	Homo sapiens					CHEMBL205	Carbonic anhydrase II	Homo sapiens	SINGLE PROTEIN	CHEMBL1141531	1	Scientific Literature	Bioorg. Med. Chem. Lett.	2008
CHEMBL20	ACETAZOLAMIDE	4	222.25	0	-0.86	1	CC(=O)Nc1nnc(S(N)(=O)=O)s1	IC50	'='	286.5	nM	6.54			UO_0000065	29.44	0.69	7.40	5.69	False	CHEMBL928729	Inhibition of human carbonic anhydrase 9 catalytic domain in presence of 0.25 mM beta-mercaptoethanol	B	BAO_0000357	single protein format	Homo sapiens					CHEMBL3594	Carbonic anhydrase IX	Homo sapiens	SINGLE PROTEIN	CHEMBL1141531	1	Scientific Literature	Bioorg. Med. Chem. Lett.	2008
CHEMBL20	ACETAZOLAMIDE	4	222.25	0	-0.86	1	CC(=O)Nc1nnc(S(N)(=O)=O)s1	IC50	'='	410.3	nM	6.39			UO_0000065	28.74	0.67	7.25	5.55	False	CHEMBL928730	Inhibition of human carbonic anhydrase 9 in presence of 0.25 mM beta-mercaptoethanol	B	BAO_0000357	single protein format	Homo sapiens					CHEMBL3594	Carbonic anhydrase IX	Homo sapiens	SINGLE PROTEIN	CHEMBL1141531	1	Scientific Literature	Bioorg. Med. Chem. Lett.	2008
CHEMBL20	ACETAZOLAMIDE	4	222.25	0	-0.86	1	CC(=O)Nc1nnc(S(N)(=O)=O)s1	IC50	'='	1297.0	nM	5.89			UO_0000065	26.49	0.62	6.75	5.12	False	CHEMBL928732	Inhibition of human carbonic anhydrase 9 catalytic domain in presence of 1.00 mM beta-mercaptoethanol	B	BAO_0000357	single protein format	Homo sapiens					CHEMBL3594	Carbonic anhydrase IX	Homo sapiens	SINGLE PROTEIN	CHEMBL1141531	1	Scientific Literature	Bioorg. Med. Chem. Lett.	2008
CHEMBL20	ACETAZOLAMIDE	4	222.25	0	-0.86	1	CC(=O)Nc1nnc(S(N)(=O)=O)s1	IC50	'='	48.1	nM	7.32			UO_0000065	32.93	0.77	8.18	6.36	False	CHEMBL929791	Inhibition of human carbonic anhydrase 2 in presence of 0.25 mM tris-(carboxyethyl)-phosphine	B	BAO_0000357	single protein format	Homo sapiens					CHEMBL205	Carbonic anhydrase II	Homo sapiens	SINGLE PROTEIN	CHEMBL1141531	1	Scientific Literature	Bioorg. Med. Chem. Lett.	2008
CHEMBL20	ACETAZOLAMIDE	4	222.25	0	-0.86	1	CC(=O)Nc1nnc(S(N)(=O)=O)s1	IC50	'='	89.9	nM	7.05			UO_0000065	31.70	0.74	7.91	6.13	False	CHEMBL929812	Inhibition of human carbonic anhydrase 2 in presence of 1.00 mM threitol	B	BAO_0000357	single protein format	Homo sapiens					CHEMBL205	Carbonic anhydrase II	Homo sapiens	SINGLE PROTEIN	CHEMBL1141531	1	Scientific Literature	Bioorg. Med. Chem. Lett.	2008
CHEMBL1957175		0	276.41			2a	CC(C)(C)[Si](C)(C)Oc1ccc2oc(=O)ccc2c1	Ki	'>'	200000.0	nM		Outside typical range		UO_0000065					False	CHEMBL1961262	Inhibition of human carbonic anhydrase 2 after 6 hrs by stop-flow CO2 hydration assay	B	BAO_0000357	single protein format	Homo sapiens					CHEMBL205	Carbonic anhydrase II	Homo sapiens	SINGLE PROTEIN	CHEMBL1955798	1	Scientific Literature	Bioorg. Med. Chem.	2012
CHEMBL1957181		0	218.28	0	3.73	6a	C=CCOc1ccc2oc(=S)ccc2c1	Ki	'>'	200000.0	nM		Outside typical range		UO_0000065					False	CHEMBL1961262	Inhibition of human carbonic anhydrase 2 after 6 hrs by stop-flow CO2 hydration assay	B	BAO_0000357	single protein format	Homo sapiens					CHEMBL205	Carbonic anhydrase II	Homo sapiens	SINGLE PROTEIN	CHEMBL1955798	1	Scientific Literature	Bioorg. Med. Chem.	2012
CHEMBL6466	COUMARIN	4	146.14	0	1.79	B	O=c1ccc2ccccc2o1	Ki	'>'	200000.0	nM		Outside typical range		UO_0000065					False	CHEMBL1961263	Inhibition of human carbonic anhydrase 9 after 6 hrs by stop-flow CO2 hydration assay	B	BAO_0000357	single protein format	Homo sapiens					CHEMBL3594	Carbonic anhydrase IX	Homo sapiens	SINGLE PROTEIN	CHEMBL1955798	1	Scientific Literature	Bioorg. Med. Chem.	2012
CHEMBL6466	COUMARIN	4	146.14	0	1.79	B	O=c1ccc2ccccc2o1	Ki	'>'	500000.0	nM		Outside typical range		UO_0000065					False	CHEMBL1941823	Inhibition of human recombinant CA9 after 6 hrs by stopped flow CO2 hydration assay	B	BAO_0000357	single protein format	Homo sapiens					CHEMBL3594	Carbonic anhydrase IX	Homo sapiens	SINGLE PROTEIN	CHEMBL1938342	1	Scientific Literature	J. Med. Chem.	2011
CHEMBL226438		0	366.39	0	1.32	1b	COc1ccc(S(=O)(=O)N(CC(=O)NO)OCc2ccccc2)cc1	Ki	'='	7500.0	nM	5.12			UO_0000065	13.99	0.28	3.80	4.87	False	CHEMBL904079	Inhibition of human recombinant carbonic anhydrase 9 by CO2 hydration method	B	BAO_0000357	single protein format	Homo sapiens					CHEMBL3594	Carbonic anhydrase IX	Homo sapiens	SINGLE PROTEIN	CHEMBL1142918	1	Scientific Literature	Bioorg. Med. Chem.	2007
CHEMBL77517	INDISULAM	2	385.85	0	2.27	IND, indisulam	NS(=O)(=O)c1ccc(S(=O)(=O)Nc2cccc3c(Cl)c[nH]c23)cc1	Ki	'='	15.0	nM	7.82			UO_0000065	20.28	0.45	5.55	6.41	True	CHEMBL904078	Inhibition of human recombinant carbonic anhydrase 2 by CO2 hydration method	B	BAO_0000357	single protein format	Homo sapiens					CHEMBL205	Carbonic anhydrase II	Homo sapiens	SINGLE PROTEIN	CHEMBL1142918	1	Scientific Literature	Bioorg. Med. Chem.	2007
CHEMBL228230		0	252.31	0	1.77	5b	CCCCC(NOCc1ccccc1)C(=O)NO	Ki	'='	7600.0	nM	5.12			UO_0000065	20.29	0.39	3.35	7.25	False	CHEMBL904079	Inhibition of human recombinant carbonic anhydrase 9 by CO2 hydration method	B	BAO_0000357	single protein format	Homo sapiens					CHEMBL3594	Carbonic anhydrase IX	Homo sapiens	SINGLE PROTEIN	CHEMBL1142918	1	Scientific Literature	Bioorg. Med. Chem.	2007
CHEMBL228176		0	472.52	0	2.90	1h	COc1ccc(S(=O)(=O)N(CC(=O)NO)OCc2ccc(OCc3ccccc3)cc2)cc1	Ki	'='	95.0	nM	7.02			UO_0000065	14.86	0.29	4.12	6.14	False	CHEMBL904078	Inhibition of human recombinant carbonic anhydrase 2 by CO2 hydration method	B	BAO_0000357	single protein format	Homo sapiens					CHEMBL205	Carbonic anhydrase II	Homo sapiens	SINGLE PROTEIN	CHEMBL1142918	1	Scientific Literature	Bioorg. Med. Chem.	2007
CHEMBL23258		0	218.19	0	0.18	10	NS(=O)(=O)Oc1ccc([N+](=O)[O-])cc1	Ki	'='	36.0	nM	7.44			UO_0000065	34.12	0.73	7.26	6.61	False	CHEMBL657972	Inhibitory concentration against catalytic domain of human cloned carbonic anhydrase IX.	B	BAO_0000357	single protein format						CHEMBL3594	Carbonic anhydrase IX	Homo sapiens	SINGLE PROTEIN	CHEMBL1144996	1	Scientific Literature	J. Med. Chem.	2003
CHEMBL35421		0	424.42	0	-2.90	2O	NS(=O)(=O)c1nnc(NC(=O)CCNC(=O)CN(CC(=O)O)CC(=O)O)s1	Ki	'='	2.0	nM	8.70			UO_0000065	20.50	0.44	11.60	3.92	False	CHEMBL658042	Inhibitory activity against Human carbonic anhydrase II	B	BAO_0000357	single protein format						CHEMBL205	Carbonic anhydrase II	Homo sapiens	SINGLE PROTEIN	CHEMBL1135903	1	Scientific Literature	J. Med. Chem.	2002
CHEMBL35194		0	374.37	0	-1.11	2T	NS(=O)(=O)c1ccc(CCOC(=O)CN(CC(=O)O)CC(=O)O)cc1	Ki	'='	94.0	nM	7.03			UO_0000065	18.77	0.38	8.14	4.28	False	CHEMBL658042	Inhibitory activity against Human carbonic anhydrase II	B	BAO_0000357	single protein format						CHEMBL205	Carbonic anhydrase II	Homo sapiens	SINGLE PROTEIN	CHEMBL1135903	1	Scientific Literature	J. Med. Chem.	2002
CHEMBL416774		0	563.58	2	-1.69	6T	NS(=O)(=O)c1ccc(CCOC(=O)CN(CCOCCOCCN(CC(=O)O)CC(=O)O)CC(=O)O)cc1	Ki	'='	56.0	nM	7.25			UO_0000065	12.87	0.26	8.94	3.25	False	CHEMBL658042	Inhibitory activity against Human carbonic anhydrase II	B	BAO_0000357	single protein format						CHEMBL205	Carbonic anhydrase II	Homo sapiens	SINGLE PROTEIN	CHEMBL1135903	1	Scientific Literature	J. Med. Chem.	2002
CHEMBL289672		0	547.54	2	-2.48	5A	NS(=O)(=O)c1ccccc1NC(=O)CN(CCN(CCN(CC(=O)O)CC(=O)O)CC(=O)O)CC(=O)O	Ki	'='	210.0	nM	6.68			UO_0000065	12.20	0.25	9.16	2.69	False	CHEMBL658042	Inhibitory activity against Human carbonic anhydrase II	B	BAO_0000357	single protein format						CHEMBL205	Carbonic anhydrase II	Homo sapiens	SINGLE PROTEIN	CHEMBL1135903	1	Scientific Literature	J. Med. Chem.	2002
CHEMBL123066		0	300.34	0	-1.40	C4	CN(CC(=O)NNc1ccc(S(N)(=O)=O)cc1)C(=N)N	Ki	'='	190.0	nM	6.72			UO_0000065	22.38	0.46	8.12	4.35	False	CHEMBL657153	Inhibitory activity against human recombinant carbonic anhydrase II (CA2)	B	BAO_0000357	single protein format						CHEMBL205	Carbonic anhydrase II	Homo sapiens	SINGLE PROTEIN	CHEMBL1132382	1	Scientific Literature	J. Med. Chem.	1999
CHEMBL33088		0	435.27	0	-1.10	1K	NS(=O)(=O)c1cc(S(N)(=O)=O)c(NC(=O)CNCC(=O)O)c(Cl)c1Cl	Ki	'='	24.0	nM	7.62			UO_0000065	17.51	0.42	8.72	3.83	False	CHEMBL658042	Inhibitory activity against Human carbonic anhydrase II	B	BAO_0000357	single protein format						CHEMBL205	Carbonic anhydrase II	Homo sapiens	SINGLE PROTEIN	CHEMBL1135903	1	Scientific Literature	J. Med. Chem.	2002
CHEMBL35746		0	480.88	0	-1.22	4H	NS(=O)(=O)c1ccc(NC(=O)CN(CCN(CC(=O)O)CC(=O)O)CC(=O)O)c(Cl)c1	Ki	'='	52.0	nM	7.28			UO_0000065	15.15	0.32	8.50	3.51	False	CHEMBL658042	Inhibitory activity against Human carbonic anhydrase II	B	BAO_0000357	single protein format						CHEMBL205	Carbonic anhydrase II	Homo sapiens	SINGLE PROTEIN	CHEMBL1135903	1	Scientific Literature	J. Med. Chem.	2002
CHEMBL440912	SULFAMIC ACID BENZYL ESTER	0	187.22	0	0.41	22	NS(=O)(=O)OCc1ccccc1	Ki	'='	3.4	nM	8.47			UO_0000065	45.23	0.96	8.06	12.20	False	CHEMBL657192	Inhibitory activity against human carbonic anhydrase II.	B	BAO_0000357	single protein format						CHEMBL205	Carbonic anhydrase II	Homo sapiens	SINGLE PROTEIN	CHEMBL1145925	1	Scientific Literature	J. Med. Chem.	2003
CHEMBL6705		0	172.21	0	-0.08	1	Nc1ccccc1S(N)(=O)=O	Ki	'='	295.0	nM	6.53			UO_0000065	37.92	0.81	6.61	7.58	True	CHEMBL1815988	Inhibition of human recombinant carbonic anhydrase 2 at pH 7.5 by stopped flow CO2 hydration assay	B	BAO_0000357	single protein format	Homo sapiens					CHEMBL205	Carbonic anhydrase II	Homo sapiens	SINGLE PROTEIN	CHEMBL1811794	1	Scientific Literature	Bioorg. Med. Chem.	2011
CHEMBL6919		0	187.22	0	-0.17	23	NS(=O)(=O)c1ccc(CO)cc1	Ki	'='	80.0	nM	7.10			UO_0000065	37.91	0.81	7.27	8.83	True	CHEMBL1815988	Inhibition of human recombinant carbonic anhydrase 2 at pH 7.5 by stopped flow CO2 hydration assay	B	BAO_0000357	single protein format	Homo sapiens					CHEMBL205	Carbonic anhydrase II	Homo sapiens	SINGLE PROTEIN	CHEMBL1811794	1	Scientific Literature	Bioorg. Med. Chem.	2011
CHEMBL1817908		0	330.35	0	-0.44	15	NS(=O)(=O)c1cnccc1Oc1ccncc1S(N)(=O)=O	Ki	'='	6.0	nM	8.22			UO_0000065	24.89	0.53	8.66	5.29	False	CHEMBL1821330	Inhibition of human cloned carbonic anhydrase 12 catalytic domain preincubated for 15 mins by stopped flow CO2 hydration assay	B	BAO_0000357	single protein format	Homo sapiens					CHEMBL3242	Carbonic anhydrase XII	Homo sapiens	SINGLE PROTEIN	CHEMBL1817544	1	Scientific Literature	Eur. J. Med. Chem.	2011
CHEMBL20	ACETAZOLAMIDE	4	222.25	0	-0.86	AAZ	CC(=O)Nc1nnc(S(N)(=O)=O)s1	Ki	'='	25.0	nM	7.60			UO_0000065	34.20	0.80	8.46	6.61	True	CHEMBL1821329	Inhibition of human cloned carbonic anhydrase 9 catalytic domain preincubated for 15 mins by stopped flow CO2 hydration assay	B	BAO_0000357	single protein format	Homo sapiens					CHEMBL3594	Carbonic anhydrase IX	Homo sapiens	SINGLE PROTEIN	CHEMBL1817544	1	Scientific Literature	Eur. J. Med. Chem.	2011
CHEMBL390035		0	501.63	1	0.74	3	CC1(C)O[C@@H]2CO[C@@]3(CNC(=S)NCCc4ccc(S(N)(=O)=O)cc4)OC(C)(C)O[C@H]3[C@@H]2O1	Ki	'='	10.0	nM	8.00			UO_0000065	15.95	0.33	7.26	6.14	False	CHEMBL893568	Inhibition of human recombinant CA9 after 15 mins by CO2 hydration stopped flow assay	B	BAO_0000357	single protein format	Homo sapiens					CHEMBL3594	Carbonic anhydrase IX	Homo sapiens	SINGLE PROTEIN	CHEMBL1147915	1	Scientific Literature	Bioorg. Med. Chem. Lett.	2007
CHEMBL555543		0	370.97	0	2.16	52	Cl.NS(=O)(=O)c1cc2cc(CN3CCSCC3)sc2s1	Ki	'='	0.44	nM	9.36			UO_0000065	27.97	0.67	7.20	14.76	False	CHEMBL658941	In vitro binding affinity against human carbonic anhydrase II	B	BAO_0000357	single protein format						CHEMBL205	Carbonic anhydrase II	Homo sapiens	SINGLE PROTEIN	CHEMBL1125927	1	Scientific Literature	J. Med. Chem.	1991
CHEMBL6853		0	190.20	0	0.06	7	Nc1ccc(S(N)(=O)=O)cc1F	Ki	'='	245.0	nM	6.61			UO_0000065	34.76	0.75	6.55	7.67	True	CHEMBL657039	Inhibitory activity against human tumor-associated transmembrane carbonic anhydrase IX.	B	BAO_0000357	single protein format						CHEMBL3594	Carbonic anhydrase IX	Homo sapiens	SINGLE PROTEIN	CHEMBL1146659	1	Scientific Literature	Bioorg. Med. Chem. Lett.	2004
CHEMBL71000		0	385.85	0	2.27	1	NS(=O)(=O)c1ccc(S(=O)(=O)Nc2cccc3[nH]cc(Cl)c23)cc1	Ki	'='	24.0	nM	7.62			UO_0000065	19.75	0.43	5.35	6.24	False	CHEMBL657040	Compound was evaluated for inhibition against human carbonic anhydrase IX	B	BAO_0000357	single protein format						CHEMBL3594	Carbonic anhydrase IX	Homo sapiens	SINGLE PROTEIN	CHEMBL1146695	1	Scientific Literature	Bioorg. Med. Chem. Lett.	2004
CHEMBL20	ACETAZOLAMIDE	4	222.25	0	-0.86	AZA	CC(=O)Nc1nnc(S(N)(=O)=O)s1	Ki	'='	25.0	nM	7.60			UO_0000065	34.20	0.80	8.46	6.61	True	CHEMBL959285	Inhibition of human recombinant CA9 catalytic domain by stopped flow CO2 hydration assay	B	BAO_0000357	single protein format	Homo sapiens					CHEMBL3594	Carbonic anhydrase IX	Homo sapiens	SINGLE PROTEIN	CHEMBL1152885	1	Scientific Literature	Bioorg. Med. Chem. Lett.	2009
CHEMBL251680	COUMAPHOS	0	362.77	0	4.43	7	CCOP(=S)(OCC)Oc1ccc2c(C)c(Cl)c(=O)oc2c1	Ki	'>'	200000.0	nM		Outside typical range		UO_0000065					False	CHEMBL1960518	Inhibition of human recombinant carbonic anhydrase 2 preincubated for 15 mins to 72 hrs measured after 6 hrs by stopped flow CO2 hydration method	B	BAO_0000357	single protein format	Homo sapiens					CHEMBL205	Carbonic anhydrase II	Homo sapiens	SINGLE PROTEIN	CHEMBL1955812	1	Scientific Literature	Bioorg. Med. Chem. Lett.	2012
CHEMBL1956756		0	863.87	2	-1.08	22	CC(=O)OC[C@H]1O[C@@H](O[C@H]2[C@H](OC(C)=O)[C@@H](OC(C)=O)[C@H](NC(=S)NCc3ccc(S(N)(=O)=O)cc3)O[C@@H]2COC(C)=O)[C@H](OC(C)=O)[C@@H](OC(C)=O)[C@H]1OC(C)=O	Ki	'='	7.4	nM	8.13			UO_0000065	9.41	0.19	9.21	2.75	False	CHEMBL1959873	Inhibition of human carbonic anhydrase 12 catalytic domain preincubated for 15 mins by stopped flow CO2 hydration assay	B	BAO_0000357	single protein format	Homo sapiens					CHEMBL3242	Carbonic anhydrase XII	Homo sapiens	SINGLE PROTEIN	CHEMBL1955849	1	Scientific Literature	Bioorg. Med. Chem.	2012
CHEMBL186422		0	145.16	0	1.53	6	O=c1ccc2ccccc2[nH]1	Ki	'='	82.0	nM	7.09			UO_0000065	48.82	0.88	5.56	21.56	True	CHEMBL1960499	Inhibition of human recombinant carbonic anhydrase 9 preincubated for 15 mins to 72 hrs measured after 15 mins by stopped flow CO2 hydration method	B	BAO_0000357	single protein format	Homo sapiens					CHEMBL3594	Carbonic anhydrase IX	Homo sapiens	SINGLE PROTEIN	CHEMBL1955812	1	Scientific Literature	Bioorg. Med. Chem. Lett.	2012
CHEMBL1956764		0	407.47	1	-2.90	30	NS(=O)(=O)c1ccc(CNC(=S)N[C@@H]2O[C@H](CO)[C@H](O)[C@H](O)[C@H]2O)cc1	Ki	'='	111.0	nM	6.96			UO_0000065	17.07	0.37	9.85	3.99	False	CHEMBL1959873	Inhibition of human carbonic anhydrase 12 catalytic domain preincubated for 15 mins by stopped flow CO2 hydration assay	B	BAO_0000357	single protein format	Homo sapiens					CHEMBL3242	Carbonic anhydrase XII	Homo sapiens	SINGLE PROTEIN	CHEMBL1955849	1	Scientific Literature	Bioorg. Med. Chem.	2012
CHEMBL1956773		0	583.64	3	-5.04	39	NS(=O)(=O)c1ccc(CCNC(=S)N[C@@H]2O[C@H](CO)[C@@H](O[C@@H]3O[C@H](CO)[C@H](O)[C@H](O)[C@H]3O)[C@H](O)[C@H]2O)cc1	Ki	'='	13.5	nM	7.87			UO_0000065	13.48	0.28	12.91	3.10	False	CHEMBL1959873	Inhibition of human carbonic anhydrase 12 catalytic domain preincubated for 15 mins by stopped flow CO2 hydration assay	B	BAO_0000357	single protein format	Homo sapiens					CHEMBL3242	Carbonic anhydrase XII	Homo sapiens	SINGLE PROTEIN	CHEMBL1955849	1	Scientific Literature	Bioorg. Med. Chem.	2012
CHEMBL1085034		0	298.41	0	2.49	10	CCCCC(CC)C(=O)Nc1ccc(S(N)(=O)=O)cc1	Ki	'='	10.2	nM	7.99			UO_0000065	26.78	0.55	5.50	8.95	False	CHEMBL1785907	Inhibition of human carbonic anhydrase 2 preincubated with compound for 15 mins by carbon dioxide hydration assay	B	BAO_0000357	single protein format	Homo sapiens					CHEMBL205	Carbonic anhydrase II	Homo sapiens	SINGLE PROTEIN	CHEMBL1781997	1	Scientific Literature	J. Med. Chem.	2011
CHEMBL610454		0	221.26	0	3.44	13	Oc1cccc2c1Cc1c-2[nH]c2ccccc12	Ki	'='	648.0	nM	6.19			UO_0000065	27.97	0.50	2.75	17.18	False	CHEMBL1948547	Inhibition of human carbonic anhydrase 2 using 4-nitrophenylacetate as substrate after 3 mins using spectrophotometry by Lineweaver-Burk plot analysis	B	BAO_0000357	single protein format	Homo sapiens					CHEMBL205	Carbonic anhydrase II	Homo sapiens	SINGLE PROTEIN	CHEMBL1944554	1	Scientific Literature	Eur. J. Med. Chem.	2012
CHEMBL750	ZONISAMIDE	4	212.23	0	1.85	ZNS, ZNA	N=S(=O)(O)Cc1noc2ccccc12	Ki	'='	1070.0	nM	5.97			UO_0000065	28.13	0.58	4.12	6.85	True	CHEMBL1948547	Inhibition of human carbonic anhydrase 2 using 4-nitrophenylacetate as substrate after 3 mins using spectrophotometry by Lineweaver-Burk plot analysis	B	BAO_0000357	single protein format	Homo sapiens					CHEMBL205	Carbonic anhydrase II	Homo sapiens	SINGLE PROTEIN	CHEMBL1944554	1	Scientific Literature	Eur. J. Med. Chem.	2012
CHEMBL17	DICHLORPHENAMIDE	4	305.16	0	0.29	DCP	NS(=O)(=O)c1cc(Cl)c(Cl)c(S(N)(=O)=O)c1	Ki	'='	50.0	nM	7.30			UO_0000065	23.93	0.62	7.01	6.07	True	CHEMBL657970	Inhibitory activity against human carbonic anhydrase IX (hCA IX) by using CO2 hydrase assay method	B	BAO_0000357	single protein format						CHEMBL3594	Carbonic anhydrase IX	Homo sapiens	SINGLE PROTEIN	CHEMBL1146805	1	Scientific Literature	Bioorg. Med. Chem. Lett.	2004
CHEMBL512633		0	315.35	0	1.58	L	NC(=O)c1[nH]c2ccc(S(N)(=O)=O)cc2c1-c1ccccc1	Ki	'='	31.0	nM	7.51			UO_0000065	23.81	0.47	5.93	6.31	False	CHEMBL938998	Inhibition of human recombinant CA2 by stopped flow CO2 hydration assay	B	BAO_0000357	single protein format	Homo sapiens					CHEMBL205	Carbonic anhydrase II	Homo sapiens	SINGLE PROTEIN	CHEMBL1136931	1	Scientific Literature	J. Med. Chem.	2009
CHEMBL1957184		0	206.20	0	1.16	7	O=c1ccc2ccc(OCCO)cc2o1	Ki	'='	920.0	nM	6.04			UO_0000065	29.27	0.55	4.88	10.12	False	CHEMBL1961263	Inhibition of human carbonic anhydrase 9 after 6 hrs by stop-flow CO2 hydration assay	B	BAO_0000357	single protein format	Homo sapiens					CHEMBL3594	Carbonic anhydrase IX	Homo sapiens	SINGLE PROTEIN	CHEMBL1955798	1	Scientific Literature	Bioorg. Med. Chem.	2012
CHEMBL448399	HYDROXYTOLUIC ACID	0	152.15	0	1.40	7	Cc1cccc(C(=O)O)c1O	Ki	'='	10570000.0	nM		Outside typical range		UO_0000065					False	CHEMBL1002075	Inhibition of human carbonic anhydrase 2 esterase activity by uncompetitive Lineweaver-Burke plot	B	BAO_0000357	single protein format	Homo sapiens					CHEMBL205	Carbonic anhydrase II	Homo sapiens	SINGLE PROTEIN	CHEMBL1152236	1	Scientific Literature	Bioorg. Med. Chem.	2008
CHEMBL68253	SULFAMATE	0	97.09	0	-1.25	H2NSO3H	NS(=O)(=O)O	Ki	'='	390000.0	nM		Outside typical range		UO_0000065					True	CHEMBL1018108	Inhibition of human carbonic anhydrase 2 by CO2 hydration stopped-flow assay	B	BAO_0000357	single protein format	Homo sapiens					CHEMBL205	Carbonic anhydrase II	Homo sapiens	SINGLE PROTEIN	CHEMBL1152192	1	Scientific Literature	Bioorg. Med. Chem. Lett.	2008
CHEMBL1807501		0	258.25	1	-4.42	6	NS(=O)(=O)N[C@@H]1O[C@H](CO)[C@H](O)[C@H](O)[C@H]1O	Ki	'='	940.0	nM	6.03			UO_0000065	23.34	0.51	10.45	3.71	False	CHEMBL1809790	Inhibition of human recombinant transmembrane carbonic anhydrase 9-mediated CO2 hydration activity after 15 mins	B	BAO_0000357	single protein format	Homo sapiens					CHEMBL3594	Carbonic anhydrase IX	Homo sapiens	SINGLE PROTEIN	CHEMBL1806440	1	Scientific Literature	Bioorg. Med. Chem. Lett.	2011
CHEMBL364571	PHENYLARSONIC ACID	0	202.04			phenylarsonic acid	O=[As](O)(O)c1ccccc1	Ki	'='	840000.0	nM		Outside typical range		UO_0000065					False	CHEMBL924947	Inhibition of human recombinant catalytic domain CA12	B	BAO_0000357	single protein format	Homo sapiens					CHEMBL3242	Carbonic anhydrase XII	Homo sapiens	SINGLE PROTEIN	CHEMBL1140609	1	Scientific Literature	Bioorg. Med. Chem. Lett.	2007
CHEMBL594918		0	237.26	0	3.15	19	Oc1cc2c(cc1O)-c1[nH]c3ccccc3c1C2	Ki	'='	343.0	nM	6.46			UO_0000065	27.25	0.49	3.31	11.49	False	CHEMBL1948547	Inhibition of human carbonic anhydrase 2 using 4-nitrophenylacetate as substrate after 3 mins using spectrophotometry by Lineweaver-Burk plot analysis	B	BAO_0000357	single protein format	Homo sapiens					CHEMBL205	Carbonic anhydrase II	Homo sapiens	SINGLE PROTEIN	CHEMBL1944554	1	Scientific Literature	Eur. J. Med. Chem.	2012
CHEMBL42675		0	304.44	0	2.72	17	CCCCCC/C(=N\OC)c1csc(S(N)(=O)=O)c1	IC50	'='	4.7	nM	8.33			UO_0000065	27.35	0.60	5.61	10.19	False	CHEMBL656581	Activity against human carbonic anhydrase II	B	BAO_0000357	single protein format						CHEMBL205	Carbonic anhydrase II	Homo sapiens	SINGLE PROTEIN	CHEMBL1127528	1	Scientific Literature	J. Med. Chem.	1994
CHEMBL1231821	HYDROCHLORIC ACID	0	36.46	0	0.42	Cl-	Cl	Ki	'='	200000000.0	nM		Outside typical range		UO_0000065					True	CHEMBL839927	Inhibition constant of anion against human carbonic anhydrase isozyme hCA II	B	BAO_0000357	single protein format	Homo sapiens					CHEMBL205	Carbonic anhydrase II	Homo sapiens	SINGLE PROTEIN	CHEMBL1138646	1	Scientific Literature	Bioorg. Med. Chem. Lett.	2004
CHEMBL366086		0	367.43	0	0.97	19	CCOc1nc(NCCc2ccc(S(N)(=O)=O)cc2)nc(OCC)n1	Ki	'='	12.0	nM	7.92			UO_0000065	21.56	0.43	6.95	6.12	False	CHEMBL828796	Inhibitory activity against human carbonic anhydrase IX expressed in Escherichia coli BL21	B	BAO_0000019	assay format	Homo sapiens					CHEMBL3594	Carbonic anhydrase IX	Homo sapiens	SINGLE PROTEIN	CHEMBL1138005	1	Scientific Literature	Bioorg. Med. Chem. Lett.	2004
CHEMBL1161700	CYANATE	0	43.03	0	-0.16	CNO-	N#CO	Ki	'='	30000.0	nM	4.52			UO_0000065	105.11	2.06	4.68	10.27	True	CHEMBL838517	Inhibitory activity against human carbonic anhydrase II expressed in Escherichia coli	B	BAO_0000019	assay format	Homo sapiens					CHEMBL205	Carbonic anhydrase II	Homo sapiens	SINGLE PROTEIN	CHEMBL1138690	1	Scientific Literature	Bioorg. Med. Chem. Lett.	2004
CHEMBL17	DICHLORPHENAMIDE	4	305.16	0	0.29	17	NS(=O)(=O)c1cc(Cl)c(Cl)c(S(N)(=O)=O)c1	Ki	'='	38000.0	nM		Potential transcription error		UO_0000065					True	CHEMBL830312	Inhibitory activity against human carbonic anhydrase II at 0.01 uM	B	BAO_0000357	single protein format	Homo sapiens					CHEMBL205	Carbonic anhydrase II	Homo sapiens	SINGLE PROTEIN	CHEMBL1138716	1	Scientific Literature	Bioorg. Med. Chem. Lett.	2004
CHEMBL7204		0	187.22	0	-0.38	18	NNc1ccc(S(N)(=O)=O)cc1	Ki	'='	305000.0	nM		Potential transcription error		UO_0000065					True	CHEMBL830313	Inhibitory activity against human carbonic anhydrase IX at 0.09 uM	B	BAO_0000357	single protein format	Homo sapiens					CHEMBL3594	Carbonic anhydrase IX	Homo sapiens	SINGLE PROTEIN	CHEMBL1138716	1	Scientific Literature	Bioorg. Med. Chem. Lett.	2004
CHEMBL341002		0	395.53	0	-0.01	B26	CCNC1CC(C)S(=O)(=O)c2sc(S(=O)(=O)NC(=O)CNC)cc21	Ki	'='	3.0	nM	8.52			UO_0000065	21.55	0.48	8.53	7.02	False	CHEMBL657153	Inhibitory activity against human recombinant carbonic anhydrase II (CA2)	B	BAO_0000357	single protein format						CHEMBL205	Carbonic anhydrase II	Homo sapiens	SINGLE PROTEIN	CHEMBL1132382	1	Scientific Literature	J. Med. Chem.	1999
CHEMBL232617		0	473.57	0	1.02	5	CC1(C)O[C@@H]2CO[C@@]3(CNC(=S)Nc4cccc(S(N)(=O)=O)c4)OC(C)(C)O[C@H]3[C@@H]2O1	Ki	'='	750.0	nM	6.12			UO_0000065	12.93	0.27	5.10	4.70	False	CHEMBL893564	Inhibition of human recombinant CA2 after 15 mins by CO2 hydration stopped flow assay	B	BAO_0000357	single protein format	Homo sapiens					CHEMBL205	Carbonic anhydrase II	Homo sapiens	SINGLE PROTEIN	CHEMBL1147915	1	Scientific Literature	Bioorg. Med. Chem. Lett.	2007
CHEMBL416410		0	626.63	3	-4.13	5O	NS(=O)(=O)c1nnc(NC(=O)CCNC(=O)CN(CCN(CCN(CC(=O)O)CC(=O)O)CC(=O)O)CC(=O)O)s1	Ki	'='	1.0	nM	9.00			UO_0000065	14.36	0.30	13.13	2.97	False	CHEMBL658042	Inhibitory activity against Human carbonic anhydrase II	B	BAO_0000357	single protein format						CHEMBL205	Carbonic anhydrase II	Homo sapiens	SINGLE PROTEIN	CHEMBL1135903	1	Scientific Literature	J. Med. Chem.	2002
CHEMBL123982		0	258.30	0	-1.00	B4	CNCC(=O)NNc1ccc(S(N)(=O)=O)cc1	Ki	'='	193.0	nM	6.71			UO_0000065	25.99	0.54	7.71	5.93	False	CHEMBL657153	Inhibitory activity against human recombinant carbonic anhydrase II (CA2)	B	BAO_0000357	single protein format						CHEMBL205	Carbonic anhydrase II	Homo sapiens	SINGLE PROTEIN	CHEMBL1132382	1	Scientific Literature	J. Med. Chem.	1999
CHEMBL42425		0	290.41	0	2.54	19	CCCCCC/C(=N\O)c1csc(S(N)(=O)=O)c1	IC50	'='	5.8	nM	8.24			UO_0000065	28.36	0.62	5.70	8.88	False	CHEMBL656581	Activity against human carbonic anhydrase II	B	BAO_0000357	single protein format						CHEMBL205	Carbonic anhydrase II	Homo sapiens	SINGLE PROTEIN	CHEMBL1127528	1	Scientific Literature	J. Med. Chem.	1994
CHEMBL1807498		0	426.40	1	-2.14	3	CC(=O)OC[C@H]1O[C@@H](NS(N)(=O)=O)[C@@H](OC(C)=O)[C@@H](OC(C)=O)[C@@H]1OC(C)=O	Ki	'='	5.0	nM	8.30			UO_0000065	19.47	0.40	10.44	4.45	True	CHEMBL1809790	Inhibition of human recombinant transmembrane carbonic anhydrase 9-mediated CO2 hydration activity after 15 mins	B	BAO_0000357	single protein format	Homo sapiens					CHEMBL3594	Carbonic anhydrase IX	Homo sapiens	SINGLE PROTEIN	CHEMBL1806440	1	Scientific Literature	Bioorg. Med. Chem. Lett.	2011
CHEMBL218490	DORZOLAMIDE	4	324.45	0	0.61	DZA	CCN[C@H]1C[C@H](C)S(=O)(=O)c2sc(S(N)(=O)=O)cc21	Ki	'='	9.0	nM	8.05			UO_0000065	24.80	0.58	7.44	7.57	True	CHEMBL1038578	Inhibition of human recombinant CA2 by stopped-flow CO2 assay	B	BAO_0000357	single protein format	Homo sapiens					CHEMBL205	Carbonic anhydrase II	Homo sapiens	SINGLE PROTEIN	CHEMBL1154077	1	Scientific Literature	Bioorg. Med. Chem.	2009
CHEMBL6784		0	201.25	0	-0.13	24	NS(=O)(=O)c1ccc(CCO)cc1	Ki	'='	125.0	nM	6.90			UO_0000065	34.30	0.73	7.03	8.59	True	CHEMBL1815988	Inhibition of human recombinant carbonic anhydrase 2 at pH 7.5 by stopped flow CO2 hydration assay	B	BAO_0000357	single protein format	Homo sapiens					CHEMBL205	Carbonic anhydrase II	Homo sapiens	SINGLE PROTEIN	CHEMBL1811794	1	Scientific Literature	Bioorg. Med. Chem.	2011
CHEMBL569168		0	405.38	2	-6.10	10	NS(=O)(=O)[C@@H]1O[C@H](CO)[C@@H](O[C@H]2O[C@H](CO)[C@@H](O)[C@H](O)[C@H]2O)[C@H](O)[C@H]1O	Ki	'='	4100.0	nM	5.39			UO_0000065	13.29	0.28	11.49	2.35	True	CHEMBL1036958	Inhibition of human cloned CA2 by stopped flow CO2 hydration assay	B	BAO_0000357	single protein format	Homo sapiens					CHEMBL205	Carbonic anhydrase II	Homo sapiens	SINGLE PROTEIN	CHEMBL1154623	1	Scientific Literature	J. Med. Chem.	2009
CHEMBL83294	COUMARIN-3-CARBOXYLIC ACID	0	190.15	0	1.49	12	O=C(O)c1cc2ccccc2oc1=O	Ki	'='	2900.0	nM	5.54			UO_0000065	29.12	0.54	4.05	8.20	False	CHEMBL1044460	Inhibition of human carbonic anhydrase 12 by stopped flow CO2 hydration assay	B	BAO_0000357	single protein format	Homo sapiens					CHEMBL3242	Carbonic anhydrase XII	Homo sapiens	SINGLE PROTEIN	CHEMBL1156762	1	Scientific Literature	J. Med. Chem.	2010
CHEMBL356681	SULFAMIC ACID UNDECYL ESTER	0	251.39	0	2.74	8	CCCCCCCCCCCOS(N)(=O)=O	Ki	'='	4.7	nM	8.33			UO_0000065	33.13	0.71	5.59	12.00	False	CHEMBL657192	Inhibitory activity against human carbonic anhydrase II.	B	BAO_0000357	single protein format						CHEMBL205	Carbonic anhydrase II	Homo sapiens	SINGLE PROTEIN	CHEMBL1145925	1	Scientific Literature	J. Med. Chem.	2003
CHEMBL346884		0	151.19	0	-0.22	17	C=CCCOS(N)(=O)=O	Ki	'='	883.0	nM	6.05			UO_0000065	40.04	0.92	6.27	8.72	False	CHEMBL657192	Inhibitory activity against human carbonic anhydrase II.	B	BAO_0000357	single protein format						CHEMBL205	Carbonic anhydrase II	Homo sapiens	SINGLE PROTEIN	CHEMBL1145925	1	Scientific Literature	J. Med. Chem.	2003
CHEMBL309890		0	686.23	1	4.62	14h	CCCCc1cc(-c2ccccc2)cc(CCCC)[n+]1-c1ccc(S(=O)(=O)Nc2nnc(S(N)(=O)=O)s2)cc1.[O-][Cl+3]([O-])([O-])[O-]	Ki	'='	40.0	nM	7.40			UO_0000065	12.61	0.26	2.78	5.44	False	CHEMBL657038	Inhibition constant evaluated for the inhibition of human CA IX (Carbonic anhydrase IX)	B	BAO_0000357	single protein format						CHEMBL3594	Carbonic anhydrase IX	Homo sapiens	SINGLE PROTEIN	CHEMBL1137091	1	Scientific Literature	J. Med. Chem.	2004
CHEMBL71873	SULFAMIC ACID PENTACHLOROPHENYL ESTER	0	345.42	0	3.54	15	NS(=O)(=O)Oc1c(Cl)c(Cl)c(Cl)c(Cl)c1Cl	Ki	'='	39.0	nM	7.41			UO_0000065	21.45	0.63	3.87	10.68	False	CHEMBL657972	Inhibitory concentration against catalytic domain of human cloned carbonic anhydrase IX.	B	BAO_0000357	single protein format						CHEMBL3594	Carbonic anhydrase IX	Homo sapiens	SINGLE PROTEIN	CHEMBL1144996	1	Scientific Literature	J. Med. Chem.	2003
CHEMBL51628	UMBELLIFERONE	0	162.14	0	1.50	C, umbelliferone	O=c1ccc2ccc(O)cc2o1	Ki	'='	478.0	nM	6.32			UO_0000065	38.98	0.72	4.82	12.53	False	CHEMBL1941823	Inhibition of human recombinant CA9 after 6 hrs by stopped flow CO2 hydration assay	B	BAO_0000357	single protein format	Homo sapiens					CHEMBL3594	Carbonic anhydrase IX	Homo sapiens	SINGLE PROTEIN	CHEMBL1938342	1	Scientific Literature	J. Med. Chem.	2011
CHEMBL1938469		0	322.31	0	0.31	7	Cc1cc(=O)oc2cc(O[C@@H]3O[C@@H](C)[C@H](O)[C@@H](O)[C@H]3O)ccc12	Ki	'='	184.0	nM	6.74			UO_0000065	20.90	0.40	6.43	6.16	False	CHEMBL1941824	Inhibition of human recombinant CA12 after 6 hrs by stopped flow CO2 hydration assay	B	BAO_0000357	single protein format	Homo sapiens					CHEMBL3242	Carbonic anhydrase XII	Homo sapiens	SINGLE PROTEIN	CHEMBL1938342	1	Scientific Literature	J. Med. Chem.	2011
CHEMBL1938472		0	500.45	3	-2.90	12	Cc1cc(=O)oc2cc(O[C@@H]3O[C@H](CO[C@H]4O[C@H](CO)[C@H](O)[C@H](O)[C@H]4O)[C@@H](O)[C@H](O)[C@H]3O)ccc12	Ki	'='	101.0	nM	7.00			UO_0000065	13.98	0.27	9.90	3.35	False	CHEMBL1941824	Inhibition of human recombinant CA12 after 6 hrs by stopped flow CO2 hydration assay	B	BAO_0000357	single protein format	Homo sapiens					CHEMBL3242	Carbonic anhydrase XII	Homo sapiens	SINGLE PROTEIN	CHEMBL1938342	1	Scientific Literature	J. Med. Chem.	2011
[truncated: 17,589 more rows]
