# Supplementary material for: Prediction of activity and selectivity profiles of human Carbonic Anhydrase inhibitors using machine learning classification models
Source: J Cheminform. 2021 Mar 6;13:18. doi: 10.1186/s13321-021-00499-y (PMC7937250; doi:10.1186/s13321-021-00499-y)
Supplement: Supplementary file 2 — Additional file 2. KNIME workflow to generate the initial dataset. [file 13321_2021_499_MOESM2_ESM.knwf]

Archive with 56 entries (56 files):
- ML_CA_to-upload_dataset-preparation/Row Filter (#4)/settings.xml
- ML_CA_to-upload_dataset-preparation/RDKit Substructure Filter (#102)/settings.xml
- ML_CA_to-upload_dataset-preparation/CSV Writer (#111)/settings.xml
- ML_CA_to-upload_dataset-preparation/.artifacts/workflow-configuration-representation.json
- ML_CA_to-upload_dataset-preparation/.artifacts/workflow-configuration.json
- ML_CA_to-upload_dataset-preparation/Filter SO2NH (#14)/RDKit Substructure Filter (#16)/settings.xml
- ML_CA_to-upload_dataset-preparation/Filter SO2NH (#14)/RDKit Substructure Filter (#15)/settings.xml
- ML_CA_to-upload_dataset-preparation/Filter SO2NH (#14)/workflow.knime
- ML_CA_to-upload_dataset-preparation/Filter SO2NH (#14)/RDKit From Molecule (#14)/settings.xml
- ML_CA_to-upload_dataset-preparation/Filter SO2NH (#14)/RDKit Substructure Filter (#17)/settings.xml
- ML_CA_to-upload_dataset-preparation/Filter SO2NH (#14)/Molecule Type Cast (#13)/settings.xml
- ML_CA_to-upload_dataset-preparation/Filter SO2NH (#14)/RDKit Salt Stripper (#115)/settings.xml
- ML_CA_to-upload_dataset-preparation/RDKit Descriptor Calculation (#109)/settings.xml
- ML_CA_to-upload_dataset-preparation/RDKit Substructure Filter (#101)/settings.xml
- ML_CA_to-upload_dataset-preparation/workflow.knime
- ML_CA_to-upload_dataset-preparation/workflow.svg
- ML_CA_to-upload_dataset-preparation/Column Filter (#118)/settings.xml
- ML_CA_to-upload_dataset-preparation/Label (#110)/Table Creator (#25)/settings.xml
- ML_CA_to-upload_dataset-preparation/Label (#110)/Constant Value Column (#9)/settings.xml
- ML_CA_to-upload_dataset-preparation/Label (#110)/Constant Value Column (#10)/settings.xml
- ML_CA_to-upload_dataset-preparation/Label (#110)/Column Filter (#13)/settings.xml
- ML_CA_to-upload_dataset-preparation/Label (#110)/Table Creator (#5)/settings.xml
- ML_CA_to-upload_dataset-preparation/Label (#110)/workflow.knime
- ML_CA_to-upload_dataset-preparation/Label (#110)/Joiner (#26)/settings.xml
- ML_CA_to-upload_dataset-preparation/Label (#110)/Table Row To Variable Loop Start (#6)/settings.xml
- ML_CA_to-upload_dataset-preparation/Label (#110)/Rule_based Row Splitter (#8)/settings.xml
- ML_CA_to-upload_dataset-preparation/Label (#110)/Concatenate (#11)/settings.xml
- ML_CA_to-upload_dataset-preparation/Label (#110)/Loop End _Column Append_ (#12)/settings.xml
- ML_CA_to-upload_dataset-preparation/Label (#110)/Joiner (#14)/settings.xml
- ML_CA_to-upload_dataset-preparation/Column Filter (#3)/settings.xml
- ML_CA_to-upload_dataset-preparation/Column Rename (#105)/settings.xml
- ML_CA_to-upload_dataset-preparation/CSV Writer (#107)/settings.xml
- ML_CA_to-upload_dataset-preparation/Column Comparator (#116)/settings.xml
- ML_CA_to-upload_dataset-preparation/Pivoting (#103)/settings.xml
- ML_CA_to-upload_dataset-preparation/CSV Writer (#114)/settings.xml
- ML_CA_to-upload_dataset-preparation/CSV Reader (#1)/settings.xml
- ML_CA_to-upload_dataset-preparation/Column Filter (#112)/settings.xml
- ML_CA_to-upload_dataset-preparation/Column Filter (#108)/settings.xml
- ML_CA_to-upload_dataset-preparation/Column Resorter (#104)/settings.xml
- ML_CA_to-upload_dataset-preparation/Column Resorter (#106)/settings.xml
- ML_CA_to-upload_dataset-preparation/Check Duplic (#113)/GroupBy (#11)/settings.xml
- ML_CA_to-upload_dataset-preparation/Check Duplic (#113)/Joiner (#25)/settings.xml
- ML_CA_to-upload_dataset-preparation/Check Duplic (#113)/Row Splitter (#14)/settings.xml
- ML_CA_to-upload_dataset-preparation/Check Duplic (#113)/Column Rename (#18)/settings.xml
- ML_CA_to-upload_dataset-preparation/Check Duplic (#113)/Rule_based Row Splitter (#21)/settings.xml
- ML_CA_to-upload_dataset-preparation/Check Duplic (#113)/Rule_based Row Splitter (#19)/settings.xml
- ML_CA_to-upload_dataset-preparation/Check Duplic (#113)/Math Formula (#12)/settings.xml
- ML_CA_to-upload_dataset-preparation/Check Duplic (#113)/Column Rename (#15)/settings.xml
- ML_CA_to-upload_dataset-preparation/Check Duplic (#113)/workflow.knime
- ML_CA_to-upload_dataset-preparation/Check Duplic (#113)/Column Rename (#22)/settings.xml
- ML_CA_to-upload_dataset-preparation/Check Duplic (#113)/Concatenate (#26)/settings.xml
- ML_CA_to-upload_dataset-preparation/Check Duplic (#113)/Row Splitter (#13)/settings.xml
- ML_CA_to-upload_dataset-preparation/Check Duplic (#113)/Column Rename (#20)/settings.xml
- ML_CA_to-upload_dataset-preparation/Check Duplic (#113)/Rule_based Row Splitter (#17)/settings.xml
- ML_CA_to-upload_dataset-preparation/Check Duplic (#113)/Concatenate (#24)/settings.xml
- ML_CA_to-upload_dataset-preparation/Check Duplic (#113)/Column Rename (#16)/settings.xml
