# Supplementary material for: Prediction of activity and selectivity profiles of human Carbonic Anhydrase inhibitors using machine learning classification models
Source: J Cheminform. 2021 Mar 6;13:18. doi: 10.1186/s13321-021-00499-y (PMC7937250; doi:10.1186/s13321-021-00499-y)
Supplement: Supplementary file 2 — Additional file 2. KNIME workflow to generate the initial dataset. [file 13321_2021_499_MOESM2_ESM.knwf › ML_CA_to-upload_dataset-preparation/Filter SO2NH (#14)/workflow.knime]

<?xml version="1.0" encoding="UTF-8"?>
<config xmlns="http://www.knime.org/2008/09/XMLConfig" xmlns:xsi="http://www.w3.org/2001/XMLSchema-instance" xsi:schemaLocation="http://www.knime.org/2008/09/XMLConfig http://www.knime.org/XMLConfig_2008_09.xsd" key="workflow.knime">
<entry key="created_by" type="xstring" value="4.1.3.v202005121100"/>
<entry key="created_by_nightly" type="xboolean" value="false"/>
<entry key="version" type="xstring" value="4.1.0"/>
<entry key="name" type="xstring" value="Filter SO2NH2"/>
<config key="authorInformation">
<entry key="authored-by" type="xstring" value="&lt;unknown&gt;"/>
<entry key="authored-when" type="xstring" value="1970-01-01 01:00:00 +0100"/>
<entry key="lastEdited-by" type="xstring" isnull="true" value=""/>
<entry key="lastEdited-when" type="xstring" isnull="true" value=""/>
</config>
<config key="nodeAnnotation">
<entry key="text" type="xstring" value="Desalt and filter out:%%00010sulfamates%%00010secondary and terrtiary%%00010sulfonamide"/>
<entry key="bgcolor" type="xint" value="16777215"/>
<entry key="x-coordinate" type="xint" value="564"/>
<entry key="y-coordinate" type="xint" value="-134"/>
<entry key="width" type="xint" value="152"/>
<entry key="height" type="xint" value="72"/>
<entry key="alignment" type="xstring" value="CENTER"/>
<entry key="borderSize" type="xint" value="0"/>
<entry key="borderColor" type="xint" value="16777215"/>
<entry key="defFontSize" type="xint" value="11"/>
<entry key="annotation-version" type="xint" value="20151123"/>
<config key="styles">
<config key="style_0">
<entry key="start" type="xint" value="0"/>
<entry key="length" type="xint" value="11"/>
<entry key="fontname" type="xstring" value="Arial"/>
<entry key="fontstyle" type="xint" value="0"/>
<entry key="fontsize" type="xint" value="11"/>
<entry key="fgcolor" type="xint" value="0"/>
</config>
</config>
</config>
<entry key="customDescription" type="xstring" isnull="true" value=""/>
<entry key="state" type="xstring" value="EXECUTED"/>
<config key="workflow_credentials"/>
<config key="nodes">
<config key="node_13">
<entry key="id" type="xint" value="13"/>
<entry key="node_settings_file" type="xstring" value="Molecule Type Cast (#13)/settings.xml"/>
<entry key="node_is_meta" type="xboolean" value="false"/>
<entry key="node_type" type="xstring" value="NativeNode"/>
<entry key="ui_classname" type="xstring" value="org.knime.core.node.workflow.NodeUIInformation"/>
<config key="ui_settings">
<config key="extrainfo.node.bounds">
<entry key="array-size" type="xint" value="4"/>
<entry key="0" type="xint" value="164"/>
<entry key="1" type="xint" value="127"/>
<entry key="2" type="xint" value="149"/>
<entry key="3" type="xint" value="81"/>
</config>
</config>
</config>
<config key="node_14">
<entry key="id" type="xint" value="14"/>
<entry key="node_settings_file" type="xstring" value="RDKit From Molecule (#14)/settings.xml"/>
<entry key="node_is_meta" type="xboolean" value="false"/>
<entry key="node_type" type="xstring" value="NativeNode"/>
<entry key="ui_classname" type="xstring" value="org.knime.core.node.workflow.NodeUIInformation"/>
<config key="ui_settings">
<config key="extrainfo.node.bounds">
<entry key="array-size" type="xint" value="4"/>
<entry key="0" type="xint" value="284"/>
<entry key="1" type="xint" value="127"/>
<entry key="2" type="xint" value="163"/>
<entry key="3" type="xint" value="81"/>
</config>
</config>
</config>
<config key="node_15">
<entry key="id" type="xint" value="15"/>
<entry key="node_settings_file" type="xstring" value="RDKit Substructure Filter (#15)/settings.xml"/>
<entry key="node_is_meta" type="xboolean" value="false"/>
<entry key="node_type" type="xstring" value="NativeNode"/>
<entry key="ui_classname" type="xstring" value="org.knime.core.node.workflow.NodeUIInformation"/>
<config key="ui_settings">
<config key="extrainfo.node.bounds">
<entry key="array-size" type="xint" value="4"/>
<entry key="0" type="xint" value="524"/>
<entry key="1" type="xint" value="127"/>
<entry key="2" type="xint" value="151"/>
<entry key="3" type="xint" value="99"/>
</config>
</config>
</config>
<config key="node_16">
<entry key="id" type="xint" value="16"/>
<entry key="node_settings_file" type="xstring" value="RDKit Substructure Filter (#16)/settings.xml"/>
<entry key="node_is_meta" type="xboolean" value="false"/>
<entry key="node_type" type="xstring" value="NativeNode"/>
<entry key="ui_classname" type="xstring" value="org.knime.core.node.workflow.NodeUIInformation"/>
<config key="ui_settings">
<config key="extrainfo.node.bounds">
<entry key="array-size" type="xint" value="4"/>
<entry key="0" type="xint" value="644"/>
<entry key="1" type="xint" value="127"/>
<entry key="2" type="xint" value="151"/>
<entry key="3" type="xint" value="99"/>
</config>
</config>
</config>
<config key="node_17">
<entry key="id" type="xint" value="17"/>
<entry key="node_settings_file" type="xstring" value="RDKit Substructure Filter (#17)/settings.xml"/>
<entry key="node_is_meta" type="xboolean" value="false"/>
<entry key="node_type" type="xstring" value="NativeNode"/>
<entry key="ui_classname" type="xstring" value="org.knime.core.node.workflow.NodeUIInformation"/>
<config key="ui_settings">
<config key="extrainfo.node.bounds">
<entry key="array-size" type="xint" value="4"/>
<entry key="0" type="xint" value="764"/>
<entry key="1" type="xint" value="127"/>
<entry key="2" type="xint" value="151"/>
<entry key="3" type="xint" value="99"/>
</config>
</config>
</config>
<config key="node_115">
<entry key="id" type="xint" value="115"/>
<entry key="node_settings_file" type="xstring" value="RDKit Salt Stripper (#115)/settings.xml"/>
<entry key="node_is_meta" type="xboolean" value="false"/>
<entry key="node_type" type="xstring" value="NativeNode"/>
<entry key="ui_classname" type="xstring" value="org.knime.core.node.workflow.NodeUIInformation"/>
<config key="ui_settings">
<config key="extrainfo.node.bounds">
<entry key="array-size" type="xint" value="4"/>
<entry key="0" type="xint" value="404"/>
<entry key="1" type="xint" value="127"/>
<entry key="2" type="xint" value="147"/>
<entry key="3" type="xint" value="81"/>
</config>
</config>
</config>
</config>
<config key="connections">
<config key="connection_0">
<entry key="sourceID" type="xint" value="-1"/>
<entry key="destID" type="xint" value="13"/>
<entry key="sourcePort" type="xint" value="0"/>
<entry key="destPort" type="xint" value="1"/>
<entry key="ui_classname" type="xstring" value="org.knime.core.node.workflow.ConnectionUIInformation"/>
<config key="ui_settings">
<entry key="extrainfo.conn.bendpoints_size" type="xint" value="0"/>
</config>
</config>
<config key="connection_1">
<entry key="sourceID" type="xint" value="13"/>
<entry key="destID" type="xint" value="14"/>
<entry key="sourcePort" type="xint" value="1"/>
<entry key="destPort" type="xint" value="1"/>
<entry key="ui_classname" type="xstring" value="org.knime.core.node.workflow.ConnectionUIInformation"/>
<config key="ui_settings">
<entry key="extrainfo.conn.bendpoints_size" type="xint" value="0"/>
</config>
</config>
<config key="connection_2">
<entry key="sourceID" type="xint" value="14"/>
<entry key="destID" type="xint" value="115"/>
<entry key="sourcePort" type="xint" value="1"/>
<entry key="destPort" type="xint" value="1"/>
<entry key="ui_classname" type="xstring" value="org.knime.core.node.workflow.ConnectionUIInformation"/>
<config key="ui_settings">
<entry key="extrainfo.conn.bendpoints_size" type="xint" value="0"/>
</config>
</config>
<config key="connection_3">
<entry key="sourceID" type="xint" value="15"/>
<entry key="destID" type="xint" value="16"/>
<entry key="sourcePort" type="xint" value="1"/>
<entry key="destPort" type="xint" value="1"/>
<entry key="ui_classname" type="xstring" value="org.knime.core.node.workflow.ConnectionUIInformation"/>
<config key="ui_settings">
<entry key="extrainfo.conn.bendpoints_size" type="xint" value="0"/>
</config>
</config>
<config key="connection_4">
<entry key="sourceID" type="xint" value="16"/>
<entry key="destID" type="xint" value="17"/>
<entry key="sourcePort" type="xint" value="1"/>
<entry key="destPort" type="xint" value="1"/>
<entry key="ui_classname" type="xstring" value="org.knime.core.node.workflow.ConnectionUIInformation"/>
<config key="ui_settings">
<entry key="extrainfo.conn.bendpoints_size" type="xint" value="0"/>
</config>
</config>
<config key="connection_5">
<entry key="sourceID" type="xint" value="17"/>
<entry key="destID" type="xint" value="-1"/>
<entry key="sourcePort" type="xint" value="2"/>
<entry key="destPort" type="xint" value="0"/>
<entry key="ui_classname" type="xstring" value="org.knime.core.node.workflow.ConnectionUIInformation"/>
<config key="ui_settings">
<entry key="extrainfo.conn.bendpoints_size" type="xint" value="0"/>
</config>
</config>
<config key="connection_6">
<entry key="sourceID" type="xint" value="115"/>
<entry key="destID" type="xint" value="15"/>
<entry key="sourcePort" type="xint" value="1"/>
<entry key="destPort" type="xint" value="1"/>
<entry key="ui_classname" type="xstring" value="org.knime.core.node.workflow.ConnectionUIInformation"/>
<config key="ui_settings">
<entry key="extrainfo.conn.bendpoints_size" type="xint" value="0"/>
</config>
</config>
</config>
<config key="meta_in_ports">
<entry key="ui_classname" type="xstring" isnull="true" value=""/>
<config key="port_enum">
<config key="inport_0">
<entry key="index" type="xint" value="0"/>
<entry key="name" type="xstring" value="Inport 0"/>
<config key="type">
<entry key="object_class" type="xstring" value="org.knime.core.node.BufferedDataTable"/>
</config>
</config>
</config>
</config>
<config key="meta_out_ports">
<entry key="ui_classname" type="xstring" value="org.knime.core.node.workflow.NodeUIInformation"/>
<config key="ui_settings">
<config key="extrainfo.node.bounds">
<entry key="array-size" type="xint" value="4"/>
<entry key="0" type="xint" value="870"/>
<entry key="1" type="xint" value="60"/>
<entry key="2" type="xint" value="50"/>
<entry key="3" type="xint" value="544"/>
</config>
</config>
<config key="port_enum">
<config key="outport_0">
<entry key="index" type="xint" value="0"/>
<entry key="name" type="xstring" value="Connected to: Molecules not matching filter"/>
<config key="type">
<entry key="object_class" type="xstring" value="org.knime.core.node.BufferedDataTable"/>
</config>
</config>
</config>
</config>
<config key="workflow_editor_settings">
<entry key="workflow.editor.snapToGrid" type="xboolean" value="true"/>
<entry key="workflow.editor.ShowGrid" type="xboolean" value="true"/>
<entry key="workflow.editor.gridX" type="xint" value="30"/>
<entry key="workflow.editor.gridY" type="xint" value="30"/>
<entry key="workflow.editor.zoomLevel" type="xdouble" value="1.0"/>
<entry key="workflow.editor.curvedConnections" type="xboolean" value="true"/>
<entry key="workflow.editor.connectionWidth" type="xint" value="1"/>
</config>
</config>
