# Supplementary material for: Prediction of activity and selectivity profiles of human Carbonic Anhydrase inhibitors using machine learning classification models
Source: J Cheminform. 2021 Mar 6;13:18. doi: 10.1186/s13321-021-00499-y (PMC7937250; doi:10.1186/s13321-021-00499-y)
Supplement: Supplementary file 2 — Additional file 2. KNIME workflow to generate the initial dataset. [file 13321_2021_499_MOESM2_ESM.knwf › ML_CA_to-upload_dataset-preparation/Label (#110)/Table Creator (#25)/settings.xml]

<?xml version="1.0" encoding="UTF-8"?>
<config xmlns="http://www.knime.org/2008/09/XMLConfig" xmlns:xsi="http://www.w3.org/2001/XMLSchema-instance" xsi:schemaLocation="http://www.knime.org/2008/09/XMLConfig http://www.knime.org/XMLConfig_2008_09.xsd" key="settings.xml">
<entry key="node_file" type="xstring" value="settings.xml"/>
<config key="flow_stack"/>
<config key="internal_node_subsettings">
<entry key="memory_policy" type="xstring" value="CacheSmallInMemory"/>
</config>
<config key="model">
<config key="rowIndices">
<entry key="array-size" type="xint" value="9"/>
<entry key="0" type="xint" value="0"/>
<entry key="1" type="xint" value="0"/>
<entry key="2" type="xint" value="0"/>
<entry key="3" type="xint" value="1"/>
<entry key="4" type="xint" value="1"/>
<entry key="5" type="xint" value="1"/>
<entry key="6" type="xint" value="2"/>
<entry key="7" type="xint" value="2"/>
<entry key="8" type="xint" value="2"/>
</config>
<config key="columnIndices">
<entry key="array-size" type="xint" value="9"/>
<entry key="0" type="xint" value="0"/>
<entry key="1" type="xint" value="1"/>
<entry key="2" type="xint" value="2"/>
<entry key="3" type="xint" value="0"/>
<entry key="4" type="xint" value="1"/>
<entry key="5" type="xint" value="2"/>
<entry key="6" type="xint" value="0"/>
<entry key="7" type="xint" value="1"/>
<entry key="8" type="xint" value="2"/>
</config>
<config key="values">
<entry key="array-size" type="xint" value="9"/>
<entry key="0" type="xstring" value="ACTIVE"/>
<entry key="1" type="xstring" value="ACTIVE"/>
<entry key="2" type="xstring" value="&lt; 20 nM"/>
<entry key="3" type="xstring" value="INACTIVE"/>
<entry key="4" type="xstring" value="ACTIVE"/>
<entry key="5" type="xstring" value="20-100 nM"/>
<entry key="6" type="xstring" value="INACTIVE"/>
<entry key="7" type="xstring" value="INACTIVE"/>
<entry key="8" type="xstring" value="&gt; 100 nM"/>
</config>
<entry key="rowIdPrefix" type="xstring" value="Row"/>
<entry key="rowIdSuffix" type="xstring" value=""/>
<entry key="rowIdStartValue" type="xint" value="0"/>
<entry key="highlightOutputTable" type="xboolean" value="false"/>
<config key="columnProperties">
<config key="0">
<entry key="UserSetValues" type="xboolean" value="true"/>
<entry key="MissValuePattern" type="xstring" value=""/>
<entry key="FormatParameter" type="xstring" isnull="true" value=""/>
<entry key="ReadPossValsFromFile" type="xboolean" value="false"/>
<entry key="SkipThisColumn" type="xboolean" value="false"/>
<entry key="ColumnName" type="xstring" value="20 nM"/>
<config key="ColumnClass">
<entry key="cell_class" type="xstring" value="org.knime.core.data.def.StringCell"/>
<entry key="is_null" type="xboolean" value="false"/>
</config>
</config>
<config key="1">
<entry key="UserSetValues" type="xboolean" value="true"/>
<entry key="MissValuePattern" type="xstring" value=""/>
<entry key="FormatParameter" type="xstring" isnull="true" value=""/>
<entry key="ReadPossValsFromFile" type="xboolean" value="false"/>
<entry key="SkipThisColumn" type="xboolean" value="false"/>
<entry key="ColumnName" type="xstring" value="100 nM"/>
<config key="ColumnClass">
<entry key="cell_class" type="xstring" value="org.knime.core.data.def.StringCell"/>
<entry key="is_null" type="xboolean" value="false"/>
</config>
</config>
<config key="2">
<entry key="UserSetValues" type="xboolean" value="true"/>
<entry key="MissValuePattern" type="xstring" value=""/>
<entry key="FormatParameter" type="xstring" isnull="true" value=""/>
<entry key="ReadPossValsFromFile" type="xboolean" value="false"/>
<entry key="SkipThisColumn" type="xboolean" value="false"/>
<entry key="ColumnName" type="xstring" value="Class"/>
<config key="ColumnClass">
<entry key="cell_class" type="xstring" value="org.knime.core.data.def.StringCell"/>
<entry key="is_null" type="xboolean" value="false"/>
</config>
</config>
</config>
</config>
<config key="nodeAnnotation">
<entry key="text" type="xstring" value="Class"/>
<entry key="bgcolor" type="xint" value="16777215"/>
<entry key="x-coordinate" type="xint" value="833"/>
<entry key="y-coordinate" type="xint" value="159"/>
<entry key="width" type="xint" value="134"/>
<entry key="height" type="xint" value="18"/>
<entry key="alignment" type="xstring" value="CENTER"/>
<entry key="borderSize" type="xint" value="0"/>
<entry key="borderColor" type="xint" value="16777215"/>
<entry key="defFontSize" type="xint" value="9"/>
<entry key="annotation-version" type="xint" value="20151123"/>
<config key="styles"/>
</config>
<entry key="customDescription" type="xstring" isnull="true" value=""/>
<entry key="state" type="xstring" value="EXECUTED"/>
<entry key="factory" type="xstring" value="org.knime.base.node.io.tablecreator.TableCreator2NodeFactory"/>
<entry key="node-name" type="xstring" value="Table Creator"/>
<entry key="node-bundle-name" type="xstring" value="KNIME Base Nodes"/>
<entry key="node-bundle-symbolic-name" type="xstring" value="org.knime.base"/>
<entry key="node-bundle-vendor" type="xstring" value="KNIME AG, Zurich, Switzerland"/>
<entry key="node-bundle-version" type="xstring" value="4.1.3.v202005112252"/>
<entry key="node-feature-name" type="xstring" value="KNIME Core"/>
<entry key="node-feature-symbolic-name" type="xstring" value="org.knime.features.base.feature.group"/>
<entry key="node-feature-vendor" type="xstring" value="KNIME AG, Zurich, Switzerland"/>
<entry key="node-feature-version" type="xstring" value="4.1.3.v202005121100"/>
<config key="factory_settings"/>
<entry key="name" type="xstring" value="Table Creator"/>
<entry key="hasContent" type="xboolean" value="true"/>
<entry key="isInactive" type="xboolean" value="false"/>
<config key="ports">
<config key="port_1">
<entry key="index" type="xint" value="1"/>
<entry key="port_spec_class" type="xstring" value="org.knime.core.data.DataTableSpec"/>
<entry key="port_object_class" type="xstring" value="org.knime.core.node.BufferedDataTable"/>
<entry key="port_object_summary" type="xstring" value="Rows: 3, Cols: 3"/>
<entry key="port_dir_location" type="xstring" value="port_1"/>
</config>
</config>
<config key="filestores">
<entry key="file_store_location" type="xstring" isnull="true" value=""/>
<entry key="file_store_id" type="xstring" value="1ffb3aef-1fb9-4ccf-b6a2-4219d7e27e0e"/>
</config>
</config>
