# Supplementary material for: Prediction of activity and selectivity profiles of human Carbonic Anhydrase inhibitors using machine learning classification models
Source: J Cheminform. 2021 Mar 6;13:18. doi: 10.1186/s13321-021-00499-y (PMC7937250; doi:10.1186/s13321-021-00499-y)
Supplement: Supplementary file 2 — Additional file 2. KNIME workflow to generate the initial dataset. [file 13321_2021_499_MOESM2_ESM.knwf › ML_CA_to-upload_dataset-preparation/Column Filter (#3)/settings.xml]

<?xml version="1.0" encoding="UTF-8"?>
<config xmlns="http://www.knime.org/2008/09/XMLConfig" xmlns:xsi="http://www.w3.org/2001/XMLSchema-instance" xsi:schemaLocation="http://www.knime.org/2008/09/XMLConfig http://www.knime.org/XMLConfig_2008_09.xsd" key="settings.xml">
<entry key="node_file" type="xstring" value="settings.xml"/>
<config key="flow_stack"/>
<config key="internal_node_subsettings">
<entry key="memory_policy" type="xstring" value="CacheSmallInMemory"/>
</config>
<config key="model">
<config key="column-filter">
<entry key="filter-type" type="xstring" value="STANDARD"/>
<config key="included_names">
<entry key="array-size" type="xint" value="20"/>
<entry key="0" type="xstring" value="Molecule ChEMBL ID"/>
<entry key="1" type="xstring" value="Molecule Name"/>
<entry key="2" type="xstring" value="Molecular Weight"/>
<entry key="3" type="xstring" value="Smiles"/>
<entry key="4" type="xstring" value="Standard Type"/>
<entry key="5" type="xstring" value="Standard Relation"/>
<entry key="6" type="xstring" value="Standard Value"/>
<entry key="7" type="xstring" value="Standard Units"/>
<entry key="8" type="xstring" value="pChEMBL Value"/>
<entry key="9" type="xstring" value="Data Validity Comment"/>
<entry key="10" type="xstring" value="Comment"/>
<entry key="11" type="xstring" value="Potential Duplicate"/>
<entry key="12" type="xstring" value="Assay ChEMBL ID"/>
<entry key="13" type="xstring" value="Assay Description"/>
<entry key="14" type="xstring" value="Assay Type"/>
<entry key="15" type="xstring" value="Assay Organism"/>
<entry key="16" type="xstring" value="Target ChEMBL ID"/>
<entry key="17" type="xstring" value="Target Name"/>
<entry key="18" type="xstring" value="Target Organism"/>
<entry key="19" type="xstring" value="Target Type"/>
</config>
<config key="excluded_names">
<entry key="array-size" type="xint" value="21"/>
<entry key="0" type="xstring" value="Molecule Max Phase"/>
<entry key="1" type="xstring" value="#RO5 Violations"/>
<entry key="2" type="xstring" value="AlogP"/>
<entry key="3" type="xstring" value="Compound Key"/>
<entry key="4" type="xstring" value="Uo Units"/>
<entry key="5" type="xstring" value="Ligand Efficiency BEI"/>
<entry key="6" type="xstring" value="Ligand Efficiency LE"/>
<entry key="7" type="xstring" value="Ligand Efficiency LLE"/>
<entry key="8" type="xstring" value="Ligand Efficiency SEI"/>
<entry key="9" type="xstring" value="BAO Format ID"/>
<entry key="10" type="xstring" value="BAO Label"/>
<entry key="11" type="xstring" value="Assay Tissue ChEMBL ID"/>
<entry key="12" type="xstring" value="Assay Tissue Name"/>
<entry key="13" type="xstring" value="Assay Cell Type"/>
<entry key="14" type="xstring" value="Assay Subcellular Fraction"/>
<entry key="15" type="xstring" value="Document ChEMBL ID"/>
<entry key="16" type="xstring" value="Source ID"/>
<entry key="17" type="xstring" value="Source Description"/>
<entry key="18" type="xstring" value="Document Journal"/>
<entry key="19" type="xstring" value="Document Year"/>
<entry key="20" type="xstring" value="Cell ChEMBL ID"/>
</config>
<entry key="enforce_option" type="xstring" value="EnforceExclusion"/>
<config key="name_pattern">
<entry key="pattern" type="xstring" value=""/>
<entry key="type" type="xstring" value="Wildcard"/>
<entry key="caseSensitive" type="xboolean" value="true"/>
</config>
<config key="datatype">
<config key="typelist">
<entry key="org.knime.core.data.BooleanValue" type="xboolean" value="false"/>
<entry key="org.knime.core.data.date.DateAndTimeValue" type="xboolean" value="false"/>
<entry key="org.knime.core.data.DoubleValue" type="xboolean" value="false"/>
<entry key="org.knime.core.data.IntValue" type="xboolean" value="false"/>
<entry key="org.knime.core.data.LongValue" type="xboolean" value="false"/>
<entry key="org.knime.core.data.StringValue" type="xboolean" value="false"/>
</config>
</config>
</config>
</config>
<config key="nodeAnnotation">
<entry key="text" type="xstring" value="Filter columns"/>
<entry key="bgcolor" type="xint" value="16777215"/>
<entry key="x-coordinate" type="xint" value="333"/>
<entry key="y-coordinate" type="xint" value="-121"/>
<entry key="width" type="xint" value="134"/>
<entry key="height" type="xint" value="18"/>
<entry key="alignment" type="xstring" value="CENTER"/>
<entry key="borderSize" type="xint" value="0"/>
<entry key="borderColor" type="xint" value="16777215"/>
<entry key="defFontSize" type="xint" value="9"/>
<entry key="annotation-version" type="xint" value="20151123"/>
<config key="styles"/>
</config>
<entry key="customDescription" type="xstring" isnull="true" value=""/>
<entry key="state" type="xstring" value="EXECUTED"/>
<entry key="factory" type="xstring" value="org.knime.base.node.preproc.filter.column.DataColumnSpecFilterNodeFactory"/>
<entry key="node-name" type="xstring" value="Column Filter"/>
<entry key="node-bundle-name" type="xstring" value="KNIME Base Nodes"/>
<entry key="node-bundle-symbolic-name" type="xstring" value="org.knime.base"/>
<entry key="node-bundle-vendor" type="xstring" value="KNIME AG, Zurich, Switzerland"/>
<entry key="node-bundle-version" type="xstring" value="4.1.3.v202005112252"/>
<entry key="node-feature-name" type="xstring" value="KNIME Core"/>
<entry key="node-feature-symbolic-name" type="xstring" value="org.knime.features.base.feature.group"/>
<entry key="node-feature-vendor" type="xstring" value="KNIME AG, Zurich, Switzerland"/>
<entry key="node-feature-version" type="xstring" value="4.1.3.v202005121100"/>
<config key="factory_settings"/>
<entry key="name" type="xstring" value="Column Filter"/>
<entry key="hasContent" type="xboolean" value="true"/>
<entry key="isInactive" type="xboolean" value="false"/>
<config key="ports">
<config key="port_1">
<entry key="index" type="xint" value="1"/>
<entry key="port_spec_class" type="xstring" value="org.knime.core.data.DataTableSpec"/>
<entry key="port_object_class" type="xstring" value="org.knime.core.node.BufferedDataTable"/>
<entry key="port_object_summary" type="xstring" value="Rows: 18557, Cols: 20"/>
<entry key="port_dir_location" type="xstring" value="port_1"/>
</config>
</config>
<config key="filestores">
<entry key="file_store_location" type="xstring" isnull="true" value=""/>
<entry key="file_store_id" type="xstring" value="adb38caa-c369-4a00-8933-e3db1b7ccaf0"/>
</config>
</config>
