# Supplementary material for: Prediction of activity and selectivity profiles of human Carbonic Anhydrase inhibitors using machine learning classification models
Source: J Cheminform. 2021 Mar 6;13:18. doi: 10.1186/s13321-021-00499-y (PMC7937250; doi:10.1186/s13321-021-00499-y)
Supplement: Supplementary file 3 — Additional file 3. Initial dataset used for all machine learning experiments. [file 13321_2021_499_MOESM3_ESM.csv]

Molecule ChEMBL ID	Smiles	II	IX	XII	II-20.0	II-100.0	IX-20.0	IX-100.0	XII-20.0	XII-100.0	SlogP	SMR	LabuteASA	TPSA	AMW	ExactMW	NumLipinskiHBA	NumLipinskiHBD	NumRotatableBonds	NumHBD	NumHBA	NumAmideBonds	NumHeteroAtoms	NumHeavyAtoms	NumAtoms	NumStereocenters	NumUnspecifiedStereocenters	NumRings	NumAromaticRings	NumSaturatedRings	NumAliphaticRings	NumAromaticHeterocycles	NumSaturatedHeterocycles	NumAliphaticHeterocycles	NumAromaticCarbocycles	NumSaturatedCarbocycles	NumAliphaticCarbocycles	FractionCSP3	Chi0v	Chi1v	Chi2v	Chi3v	Chi4v	Chi1n	Chi2n	Chi3n	Chi4n	HallKierAlpha	kappa1
CHEMBL3402973	C#CCN(CC#C)c1ccc(S(N)(=O)=O)cc1	1785.0	9.0	4.9	INACTIVE	INACTIVE	ACTIVE	ACTIVE	ACTIVE	ACTIVE	0.40680000000000016	67.69420000000002	101.48000684922631	63.4	248.307	248.061948624	4	2	4	1	3	0	5	17	29	0	0	1	1	0	0	0	0	0	1	0	0	0.16666666666666666	9.944120494519751	6.281365802088089	4.8646440961960575	3.0239281330073196	1.8209374727933105	4.735046324166527	3.3032210387284713	2.0946968995957516	1.3054976468194572	-1.9499999999999993	13.116445182724252
CHEMBL3410761	C#CCN(CC#C)c1nnc(S(N)(=O)=O)s1	201.0			INACTIVE	INACTIVE					-0.7416999999999998	61.16120000000001	97.52811964993555	89.18	256.31199999999995	256.008867496	6	2	4	1	6	0	8	16	24	0	0	1	1	0	0	1	0	0	0	0	0	0.25	9.753891480152753	6.331957063933718	5.350969758120579	3.768057114894263	2.2773776314710505	3.9691410050844302	2.6598636662052058	1.474002951532369	0.8568398059476607	-1.6099999999999997	12.459492703266159
CHEMBL386542	C#CCNC(=O)c1ccc(S(N)(=O)=O)cc1	47.0	113.0	1.0	INACTIVE	ACTIVE	INACTIVE	INACTIVE	ACTIVE	ACTIVE	-0.30300000000000016	58.981400000000015	93.70244784202227	89.25999999999999	238.26799999999997	238.04121318	5	3	3	2	3	1	6	16	26	0	0	1	1	0	0	0	0	0	1	0	0	0.1	9.120698139107482	5.840752482941553	4.517611401853329	2.725276611966907	1.5448006627848705	4.294433005019991	2.9561883443857426	1.7960453785553383	1.0293608368110174	-1.8399999999999994	12.230621468926552
CHEMBL549757	C#CCNc1nc(Nc2ccc(S(N)(=O)=O)cc2)ncc1Br	331.0			INACTIVE	INACTIVE					1.6751999999999996	88.15260000000004	136.08978358478834	109.99999999999999	382.24300000000005	380.98950772399996	7	4	5	3	6	0	9	22	34	0	0	2	2	0	0	1	0	0	1	0	0	0.07692307692307693	13.648188320957093	8.336303261363499	6.557977670585737	4.050543756474421	2.3897828000363512	5.996985513884585	4.142217713943628	2.5409918792253943	1.5431238223701367	-2.1499999999999995	16.224491773487685
CHEMBL217569	C#CCOC(=O)c1ccc(S(N)(=O)=O)cc1	45.0	104.0	8.3	INACTIVE	ACTIVE	INACTIVE	INACTIVE	ACTIVE	ACTIVE	0.124	56.93070000000002	93.26613088792111	86.46000000000001	239.25199999999998	239.025228768	5	2	3	1	4	0	6	16	25	0	0	1	1	0	0	0	0	0	1	0	0	0.1	9.028946429571345	5.7299983721750225	4.411066479188201	2.6343790890355714	1.4866842109968461	4.183678894253462	2.8496434217206152	1.7051478556240027	0.9712443850229926	-1.8399999999999994	12.230621468926552
CHEMBL3402961	C#CCOc1ccc(S(N)(=O)=O)cc1	28.7	8.2	2.3	INACTIVE	ACTIVE	ACTIVE	ACTIVE	ACTIVE	ACTIVE	0.3460000000000001	52.14320000000002	82.73966667348074	69.39	211.24199999999996	211.030314148	4	2	3	1	3	0	5	14	23	0	0	1	1	0	0	0	0	0	1	0	0	0.1111111111111111	8.120698139107482	5.275874226943091	4.07063612642364	2.4036652433804275	1.3659873664106823	3.729554749021531	2.5092130689560532	1.4744340099688589	0.8505475404368286	-1.5100000000000002	10.570064051240992
CHEMBL1164486	C#CCSc1ccncc1S(N)(=O)=O	108.0	6.3	15.6	INACTIVE	INACTIVE	ACTIVE	ACTIVE	ACTIVE	ACTIVE	0.45430000000000015	55.167200000000015	86.96887945028561	73.05	228.29799999999997	228.002719496	4	2	3	1	4	0	6	14	22	0	0	1	1	0	0	1	0	0	0	0	0	0.125	8.80705804634554	6.117186963567943	4.907240214048576	3.4097339800350555	2.4919099500589805	3.585268925992893	2.3602185969275014	1.3641472494689049	0.819545326004232	-1.03	11.047101002313031
CHEMBL272881	C#Cc1ccc(S(N)(=O)=O)cc1			44.5					INACTIVE	ACTIVE	0.31530000000000025	45.750200000000014	71.26117932957725	60.160000000000004	181.21600000000004	181.019749464	3	2	1	1	2	0	4	12	19	0	0	1	1	0	0	0	0	0	1	0	0	0.0	7.005343067457071	4.679521556523073	3.775147288093599	2.278747029577103	1.2562793180000384	3.1332020786015122	2.213724230626013	1.3495157961655346	0.7408394920261846	-1.31	8.783545369504209
CHEMBL1232090	C#Cc1cccc(S(N)(=O)=O)c1	66.1	65.7	29.7	INACTIVE	ACTIVE	INACTIVE	ACTIVE	INACTIVE	ACTIVE	0.31530000000000025	45.750200000000014	71.26117932957723	60.160000000000004	181.21599999999998	181.019749464	3	2	1	1	2	0	4	12	19	0	0	1	1	0	0	0	0	0	1	0	0	0.0	7.005343067457071	4.679521556523074	3.7786016117875474	2.2402350299571783	1.3223385662790965	3.1332020786015122	2.217178554319961	1.3292354298358062	0.7628592414525374	-1.31	8.783545369504209
CHEMBL118215	C/C(=N/S(N)(=O)=O)c1ccc(N(C)C)cc1	20.0			INACTIVE	ACTIVE					0.7650999999999999	66.08720000000002	95.78237183320319	75.75999999999999	241.31600000000003	241.08849772	5	2	3	1	3	0	6	16	31	0	0	1	1	0	0	0	0	0	1	0	0	0.3	10.322419989267361	6.167837330237507	4.8454884666577955	2.593989669143059	1.7314697004869604	4.664617771109697	3.6329704301971706	2.0656479365515437	1.2443397643896168	-1.4	12.668493150684933
CHEMBL3805919	C/C(=N\Nc1ccc(S(N)(=O)=O)cc1)c1cc2cc(Br)ccc2oc1=O	1751.72	23.59	0.62	INACTIVE	INACTIVE	INACTIVE	ACTIVE	ACTIVE	ACTIVE	3.0390000000000006	103.83290000000004	157.2499198949145	114.75999999999999	436.2870000000001	434.988839028	7	3	4	2	6	0	9	26	40	0	0	3	3	0	0	1	0	0	2	0	0	0.058823529411764705	15.965065063577565	9.74779710008819	7.98518252594229	5.042069316746651	3.168492967064304	7.408479352609277	5.508083939683013	3.619586444618045	2.274260943472371	-2.4899999999999993	18.305546623095058
CHEMBL3805906	C/C(=N\Nc1ccc(S(N)(=O)=O)cc1)c1cc2cc(Cl)ccc2oc1=O	757.83	2.35	0.66	INACTIVE	INACTIVE	ACTIVE	ACTIVE	ACTIVE	ACTIVE	2.929900000000001	101.14290000000003	153.68563851615485	114.75999999999999	391.8360000000001	391.03935460799994	7	3	4	2	6	0	9	26	40	0	0	3	3	0	0	1	0	0	2	0	0	0.058823529411764705	15.134997470481316	9.332763303540066	7.505942777622585	4.7839147808173506	2.9702433996749655	7.408479352609277	5.508083939683013	3.619586444618045	2.274260943472371	-2.6799999999999993	18.121307248264863
CHEMBL3805222	C/C(=N\Nc1ccc(S(N)(=O)=O)cc1)c1cc2ccccc2oc1=O	13.23	58.61	4.4	ACTIVE	ACTIVE	INACTIVE	ACTIVE	ACTIVE	ACTIVE	2.2765000000000004	96.13290000000003	143.38237228927318	114.75999999999999	357.3910000000001	357.07832695999997	7	3	4	2	6	0	8	25	40	0	0	3	3	0	0	1	0	0	2	0	0	0.058823529411764705	14.07845432064326	8.855132991503265	6.925185052410284	4.49599487716136	2.757362904280804	7.308813513581703	5.363761994942697	3.5667636437497916	2.2419230783069497	-2.9699999999999993	16.872735594240034
CHEMBL3297802	C/C(CC(=O)c1ccccc1)=N/n1cnc2c(c(-c3ccc(Br)cc3)cn2-c2ccc(S(N)(=O)=O)cc2)c1=N	3.9	2.8	0.94	ACTIVE	ACTIVE	ACTIVE	ACTIVE	ACTIVE	ACTIVE	4.8803700000000045	153.32039999999975	232.49306388358144	136.19	603.5020000000001	602.0735716959999	9	3	7	2	8	0	11	39	62	0	0	5	5	0	0	2	0	0	3	0	0	0.07142857142857142	23.14701622512751	14.147414454563775	11.373283996227302	7.581774900975748	5.012456332590036	11.80809670708486	8.896185409968036	6.123878154525941	4.232683750097065	-4.189999999999999	26.418434540037122
CHEMBL3342499	C/C(S)=N/c1c(C#N)c(-c2ccc(Br)cc2)cn1-c1ccc(S(N)(=O)=O)cc1	5.8	6.0	28.6	ACTIVE	ACTIVE	ACTIVE	ACTIVE	INACTIVE	ACTIVE	4.405580000000004	116.74819999999998	176.4707328082242	101.23999999999998	475.3930000000002	473.98197982	6	2	4	2	5	0	9	28	43	0	0	3	3	0	0	1	0	0	2	0	0	0.05263157894736842	17.961986729339255	10.779922539377951	9.052319684161457	5.515385156357727	3.5850047460972916	7.993391196399081	5.928007502402222	3.9574884099079233	2.7105108040543224	-2.379999999999999	20.35672332854961
CHEMBL79324	C/C=C/C(=O)Oc1ccc2sc(S(N)(=O)=O)nc2c1	2.1			ACTIVE	ACTIVE					1.4252	71.44220000000001	113.11897824697077	99.35000000000001	298.345	298.0081988	6	2	3	1	6	0	8	19	29	0	0	2	2	0	0	1	0	0	1	0	0	0.09090909090909091	11.493798115276345	7.541202728300043	6.341195060065177	4.460036788156351	2.9944223514875583	5.178386669450754	3.5754109341924667	2.103996299402973	1.3575406960190521	-1.77	13.656800957714388
CHEMBL4283110	C=CCN1C(=O)C(=NNC(=O)c2ccc(S(N)(=O)=O)cc2)c2ccccc21	94.0	77.9	43.3	INACTIVE	ACTIVE	INACTIVE	ACTIVE	INACTIVE	ACTIVE	1.0007000000000006	100.81039999999999	155.58158097564902	121.93	384.4170000000001	384.08922599199997	8	3	5	2	5	2	9	27	43	0	0	3	2	0	1	0	0	1	2	0	0	0.05555555555555555	14.939881478516314	9.40359651952623	7.253729569692135	4.852887228130792	3.162754013810894	7.857277041604668	5.692306512224548	3.9236559947192253	2.647314187837039	-3.2999999999999994	18.489868128207846
CHEMBL2333964	C=CCNc1ccc(S(N)(=O)=O)cc1	2342.115	1398.0	965.7	INACTIVE	INACTIVE	INACTIVE	INACTIVE	INACTIVE	INACTIVE	0.9319000000000002	56.50190000000002	83.48715520353838	72.19	212.27399999999997	212.061948624	4	3	4	2	3	0	5	14	26	0	0	1	1	0	0	0	0	0	1	0	0	0.1111111111111111	8.419556629830167	5.5608963934492595	4.300385695919573	2.5626041480557404	1.4679253171793198	4.014576915527699	2.7389626384519876	1.6333729146441718	0.9524854912054661	-1.33	10.748926598263616
CHEMBL1164966	C=CCNc1ccncc1S(N)(=O)=O	133.0	12.0	16.9	INACTIVE	INACTIVE	ACTIVE	ACTIVE	ACTIVE	ACTIVE	0.3268999999999999	54.29690000000002	82.70680318448488	85.07999999999998	213.26199999999997	213.057197592	5	3	4	2	4	0	6	14	25	0	0	1	1	0	0	1	0	0	0	0	0	0.125	8.289419956140499	5.416610570420623	4.1162645990118225	2.4662657236979086	1.5893837315550114	3.8702910924990617	2.586419656707821	1.5278926154629844	0.9348658206487797	-1.4	10.679365079365079
CHEMBL3402960	C=CCOc1ccc(S(N)(=O)=O)cc1	12.0	13.5	6.8	ACTIVE	ACTIVE	ACTIVE	ACTIVE	ACTIVE	ACTIVE	0.8988000000000003	53.507200000000026	83.05083824943722	69.39	213.25799999999998	213.045964212	4	2	4	1	3	0	5	14	25	0	0	1	1	0	0	0	0	0	1	0	0	0.1111111111111111	8.32780492029403	5.450142282682731	4.177516215155781	2.4493475899294825	1.396137976374499	3.90382280476117	2.6160931576881947	1.5201163565179137	0.8806981504006451	-1.33	10.748926598263616
CHEMBL3337908	C=CCn1c(SCC(=O)Nc2ccc(S(N)(=O)=O)cc2)nc2ccc(C)cc2c1=O	1.8			ACTIVE	ACTIVE					2.26912	118.10590000000003	177.4161619584686	124.15	444.53800000000024	444.09259711999994	8	3	7	2	7	1	10	30	50	0	0	3	3	0	0	1	0	0	2	0	0	0.15	17.794382861904825	11.396231352122696	9.029573848028795	6.090887140089406	4.0937352445935264	8.864313314547646	6.525652149701475	4.1852571214294745	2.7697511840967093	-2.9499999999999997	21.75156208803742
CHEMBL3337913	C=CCn1c(SCC(=O)Nc2ccc(S(N)(=O)=O)cc2)nc2ccc([N+](=O)[O-])cc2c1=O	12.1			ACTIVE	ACTIVE					1.8689	120.02330000000005	185.70419556657177	167.29	475.50800000000027	475.06202526399994	11	3	8	2	9	1	13	32	49	0	0	3	3	0	0	1	0	0	2	0	0	0.10526315789473684	18.05809303833251	11.484986521542783	8.967532253671376	6.129786738490008	4.081444555639065	8.953068483967735	6.463610555344058	4.224156719830077	2.7574604951422472	-3.5500000000000003	23.12024193744085
CHEMBL3337907	C=CCn1c(SCC(=O)Nc2ccc(S(N)(=O)=O)cc2)nc2cccc(C)c2c1=O	1.3			ACTIVE	ACTIVE					2.26912	118.10590000000003	177.4161619584686	124.15	444.53800000000024	444.09259711999994	8	3	7	2	7	1	10	30	50	0	0	3	3	0	0	1	0	0	2	0	0	0.15	17.794382861904825	11.402214416266403	8.978007001902379	6.173086159849488	4.188294857619642	8.870296378691352	6.474085303575057	4.267456141189553	2.8643107971228248	-2.9499999999999997	21.75156208803742
CHEMBL517746	C=CCn1c(SCC(=O)Nc2ccc(S(N)(=O)=O)cc2)nc2sc3c(c2c1=O)CCCC3	330.0	2750.0		INACTIVE	INACTIVE	INACTIVE	INACTIVE			2.9010000000000016	127.88790000000006	193.14552041854068	124.15	490.6320000000004	490.0803181839999	8	3	7	2	8	1	11	32	54	0	0	4	3	0	1	2	0	0	1	0	1	0.2857142857142857	19.61550405047372	13.340049132988245	10.983643366040912	8.241786457155353	6.301749639516981	9.99163451448547	7.39609991158793	5.150472609753791	3.6752418330321843	-2.47	22.71427417704899
CHEMBL148387	CC(/N=C(/S)Nc1ccc(S(N)(=O)=O)cc1)C(=O)NC(Cc1ccccc1)C(=O)O	4.0			ACTIVE	ACTIVE					1.2322999999999995	117.03340000000001	179.4111501845265	150.94999999999996	450.5420000000002	450.10316180399997	9	5	8	5	5	1	11	30	52	2	2	2	2	0	0	0	0	0	2	0	0	0.21052631578947367	17.729116022208892	10.791188547443344	8.39723079842938	5.188108282251648	3.291318039478032	8.79765547402182	6.412200943211813	4.031603596127164	2.4735736878737096	-2.8899999999999997	23.389534040748845
CHEMBL144982	CC(/N=C(/S)Nc1ccc(S(N)(=O)=O)cc1)C(=O)O	12.01			ACTIVE	ACTIVE					0.5047999999999999	74.95670000000001	115.54784535162088	121.84999999999998	303.36500000000007	303.034747896	7	4	4	4	4	0	9	19	32	1	1	1	1	0	0	0	0	0	1	0	0	0.2	11.649659335420726	7.087228849441688	5.646333898374151	3.268818928121645	1.9457133895187249	5.0936957760201675	3.661304043156586	2.1123142419971623	1.1279690379144032	-1.58	15.47740528128588
CHEMBL3098522	CC(=N\NC(=O)c1ccc(Cl)cc1)/C(=N/Nc1ccc(S(N)(=O)=O)cc1)N1CCCCC1	0.57			ACTIVE	ACTIVE					3.0046000000000017	126.32410000000002	191.92307516756418	129.25	476.99000000000035	476.13973734	9	4	6	3	6	1	11	32	57	0	0	3	2	1	1	0	1	1	2	0	0	0.2857142857142857	19.1567102769501	11.983774002503521	9.307201592252415	6.065726300382081	3.8146647350762555	10.059490051572734	7.309342754312848	4.884518751631029	3.1732367514326576	-2.9499999999999993	23.70765828840813
CHEMBL3098526	CC(=N\NC(=O)c1ccc(Cl)cc1)/C(=N/Nc1ccc(S(N)(=O)=O)cc1)S(=O)(=O)c1ccccc1	0.97			ACTIVE	ACTIVE					2.9926000000000013	134.52789999999987	207.02685466675754	160.14999999999998	534.0190000000002	533.0594384199999	10	4	7	3	8	1	13	35	55	0	0	3	3	0	0	0	0	0	3	0	0	0.045454545454545456	20.601955573784856	13.26314014663442	10.922504772387311	7.488277727057148	4.709957834655614	9.855692948109237	7.059669507203173	4.518516849707788	2.7294555158837888	-3.5799999999999987	26.03225016035507
CHEMBL3098535	CC(=N\NC(=O)c1ccc(Cl)cc1)/C(Cl)=N/Nc1ccc(S(N)(=O)=O)cc1	6.4			ACTIVE	ACTIVE					2.7575000000000003	106.75309999999999	165.6476283057886	126.00999999999999	428.3010000000001	427.02726570000004	8	4	6	3	6	1	11	27	42	0	0	2	2	0	0	0	0	0	2	0	0	0.0625	16.307856194545092	9.694658382233712	7.584709493506306	4.735344963653184	2.48619166248481	7.392409958293693	5.228837568116418	3.1961243274518165	1.7602482533683623	-2.4599999999999986	20.847101915768963
CHEMBL3098521	CC(=N\NC(=O)c1ccccc1)/C(=N/Nc1ccc(S(N)(=O)=O)cc1)N1CCCCC1	5.8			ACTIVE	ACTIVE					2.3512000000000004	121.31410000000002	181.61980894068247	129.25	442.5450000000003	442.178709692	9	4	6	3	6	1	10	31	57	0	0	3	2	1	1	0	1	1	2	0	0	0.2857142857142857	18.10016712711205	11.506143690466722	8.729898190734065	5.743317382928409	3.676940816949996	9.959824212545161	7.168475133266482	4.814086149516843	3.161500990976141	-3.2399999999999993	22.445321279916755
CHEMBL3098525	CC(=N\NC(=O)c1ccccc1)/C(=N/Nc1ccc(S(N)(=O)=O)cc1)S(=O)(=O)c1ccccc1	8.6			ACTIVE	ACTIVE					2.3392	129.51789999999997	196.72358843987584	160.14999999999998	499.5740000000002	499.09841077199997	10	4	7	3	8	1	12	34	55	0	0	3	3	0	0	0	0	0	3	0	0	0.045454545454545456	19.545412423946804	12.78550983459762	10.345201370868963	7.165868809603476	4.572233916529355	9.756027109081664	6.918801886156807	4.4480842475936	2.717719755427272	-3.8699999999999988	24.766158602874704
CHEMBL3098534	CC(=N\NC(=O)c1ccccc1)/C(Cl)=N/Nc1ccc(S(N)(=O)=O)cc1	17.1			ACTIVE	ACTIVE					2.1041	101.7431	155.34436207890695	126.00999999999999	393.8560000000001	393.06623805199996	8	4	6	3	6	1	10	26	42	0	0	2	2	0	0	0	0	0	2	0	0	0.0625	15.251313044707038	9.21702807019691	7.0074060919879555	4.412936046199514	2.34846774435855	7.29274411926612	5.087969947070053	3.1256917253376297	1.748512492911845	-2.749999999999999	19.57309490912956
CHEMBL3098524	CC(=N\NC(=O)c1cccs1)/C(=N/Nc1ccc(S(N)(=O)=O)cc1)N1CCCCC1	0.89			ACTIVE	ACTIVE					2.412700000000001	119.19110000000002	179.26017221109396	129.25	448.57400000000035	448.13513062799996	9	4	6	3	7	1	11	30	54	0	0	3	2	1	1	1	1	1	1	0	0	0.3157894736842105	18.170211460124385	11.870281106087583	9.288868400141881	6.320936844342355	4.099278442662662	9.444308816911128	6.779751149675426	4.523075944056191	2.9702785002955268	-2.76	21.937141071298246
CHEMBL3098528	CC(=N\NC(=O)c1cccs1)/C(=N/Nc1ccc(S(N)(=O)=O)cc1)S(=O)(=O)c1ccccc1	4.5			ACTIVE	ACTIVE					2.4007000000000014	127.39489999999998	194.36395171028732	160.14999999999998	505.60300000000024	505.0548317079999	10	4	7	3	9	1	13	33	52	0	0	3	3	0	0	1	0	0	2	0	0	0.05	19.615456756959137	13.149647250218482	10.90417158027678	7.743488271017421	4.994571542242022	9.240511713447631	6.5300779025657505	4.1570740421329475	2.526497264746658	-3.3899999999999992	24.256332171761564
CHEMBL3098520	CC(=N\NC(=O)c1cccs1)/C(Cl)=N/Nc1ccc(S(N)(=O)=O)cc1	0.94			ACTIVE	ACTIVE					2.1656000000000004	99.6201	152.98472534931844	126.00999999999999	399.8850000000001	399.022658988	8	4	6	3	7	1	11	25	39	0	0	2	2	0	0	1	0	0	1	0	0	0.07142857142857142	15.321357377719375	9.581165485817772	7.566376301395774	4.990555507613459	2.7708053700712187	6.777228723632088	4.6992459634789965	2.8346815198769764	1.5572900022312304	-2.269999999999999	19.06002262956505
CHEMBL2314158	CC(=O)/C(=N\Nc1cccc(-n2nc(C(=O)Nc3ccc(S(N)(=O)=O)cc3)c(C(=O)O)c2-c2ccccc2)c1)C(=O)OC(C)(C)C	95.4			INACTIVE	ACTIVE					3.8358000000000034	169.31139999999968	263.4790571832329	212.13999999999996	646.6820000000001	646.18458292	14	5	10	4	11	1	15	46	76	0	0	4	4	0	0	1	0	0	3	0	0	0.16129032258064516	25.954241055293227	15.139282887388605	12.420748976856798	7.044766392046203	4.684914458571057	13.592963409467044	10.859325919389216	6.115535158634632	4.169474632597203	-5.669999999999999	33.227581871189756
CHEMBL2314153	CC(=O)/C(=N\Nc1cccc(-n2nc(C(=O)Nc3ccc(S(N)(=O)=O)cc3)c(C(=O)O)c2-c2ccccc2)c1)C(=O)c1ccccc1	159.0			INACTIVE	INACTIVE					4.377000000000003	174.23889999999975	267.9628377022036	202.90999999999997	650.6730000000002	650.158368172	13	5	11	4	10	1	14	47	73	0	0	5	5	0	0	1	0	0	4	0	0	0.030303030303030304	25.432744110777495	15.391718199447704	11.61400653899614	7.703587353738209	5.106010356981251	13.845398721526143	10.052583481528558	6.7743561203266385	4.590570531007398	-6.249999999999998	32.1525779470054
CHEMBL19	CC(=O)/N=c1/sc(S(N)(=O)=O)nn1C	14.0	27.0	3.4	ACTIVE	ACTIVE	INACTIVE	ACTIVE	ACTIVE	ACTIVE	-1.4237999999999997	48.702200000000005	83.94182492532303	107.41	236.278	236.003782116	7	2	1	1	6	1	9	14	22	0	0	1	1	0	0	1	0	0	0	0	0	0.4	9.093225669864268	5.789989020005737	5.141087370397468	3.4932814209053866	2.2657851947544154	3.4271729611564496	2.449981278482094	1.1835648685380702	0.674661410873826	-1.06	11.017279752704791
CHEMBL444683	CC(=O)C(/N=N/c1cccc(-n2nc(C(=O)Nc3nnc(S(N)(=O)=O)s3)c(C(=O)c3ccccc3)c2-c2ccccc2)c1)C(=O)c1ccccc1	446.66666666666663			INACTIVE	INACTIVE					5.445700000000004	187.86739999999966	294.3052681115667	208.79	718.7770000000002	718.1416725519999	14	3	12	2	13	1	16	51	77	1	1	6	6	0	0	2	0	0	4	0	0	0.05714285714285714	28.206616711548254	17.441328627253117	13.608888766241881	9.484466801730994	6.325501803204307	15.078512568403834	10.896232714929633	7.335774475801867	4.997019942566384	-6.3599999999999985	34.50087614872204
CHEMBL2314151	CC(=O)C(=NNc1cccc(-n2nc(C(=O)Nc3ccc(S(N)(=O)=O)cc3)c(C(=O)O)c2-c2ccccc2)c1)C(C)=O	259.0			INACTIVE	INACTIVE					3.0831000000000017	154.1473999999998	239.27068561053622	202.90999999999997	588.6020000000002	588.1427181079999	13	5	10	4	10	1	14	42	66	0	0	4	4	0	0	1	0	0	3	0	0	0.07142857142857142	23.045992764829364	13.731034596924742	10.47504320782767	6.786011287331898	4.495730651138512	12.184715119003181	8.913620150360087	5.856780053920327	3.98029082516466	-5.469999999999999	29.511172080829073
CHEMBL3098533	CC(=O)C1=NN(c2ccc(S(N)(=O)=O)cc2)/C(=C(\C#N)C(=O)Nc2ccc(S(N)(=O)=O)cc2)S1	0.56			ACTIVE	ACTIVE					0.8109800000000003	125.08509999999998	198.56287938630737	205.87999999999997	520.5740000000002	520.029345232	12	5	6	3	10	1	15	34	50	0	0	3	2	0	1	0	0	1	2	0	0	0.05263157894736842	19.738867835354082	13.00911319671189	10.829948366373374	7.272320421059161	4.613262819347458	9.099977659941041	6.729581444072302	4.280991590268772	2.6599312007662035	-3.5499999999999994	25.080055484198745
CHEMBL3098532	CC(=O)C1=NN(c2ccc(S(N)(=O)=O)cc2)/C(=C(\C#N)C(=O)c2ccccc2)S1	0.91			ACTIVE	ACTIVE					2.4077800000000007	109.4127	170.9123506132715	133.68999999999997	426.47900000000016	426.04564692800005	8	2	5	1	8	0	10	29	43	0	0	3	2	0	1	0	0	1	2	0	0	0.05263157894736842	16.697626383034766	10.52895037730659	8.440164049361625	5.938349220387142	3.910145999058835	8.1661343184573	5.901220184528133	3.876251623008319	2.4722542064514337	-3.259999999999999	20.473637978364348
CHEMBL3098135	CC(=O)C1=NN(c2ccc(S(N)(=O)=O)cc2)C(=C(C#N)C#N)S1	4.2			ACTIVE	ACTIVE					1.0484600000000002	84.2532	136.08631398863244	140.40999999999997	347.3810000000001	347.01468114800014	8	2	3	1	8	0	10	23	32	0	0	2	1	0	1	0	0	1	1	0	0	0.07692307692307693	13.34984034212273	8.387749427301676	6.856817899220242	4.787112780802362	3.0541543834613574	6.024933368452389	4.317874034386751	2.725015183423538	1.6633167473698398	-2.6599999999999997	16.70609927719987
CHEMBL2337539	CC(=O)C1=NN(c2ccccc2)/C(=C(\C#N)C(=O)Nc2ccc(S(N)(=O)=O)cc2)S1	7.9	0.33	0.64	ACTIVE	ACTIVE	ACTIVE	ACTIVE	ACTIVE	ACTIVE	2.1635800000000005	113.71189999999999	176.46221279687958	145.72	441.49400000000014	441.05654595999994	9	3	5	2	8	1	11	30	45	0	0	3	2	0	1	0	0	1	2	0	0	0.05263157894736842	17.197626383034766	10.77895037730659	8.565164049361625	5.934029126497368	3.890000384565823	8.416134318457301	6.026220184528136	3.8719315291185454	2.4521085919584205	-3.4599999999999995	21.253710800170307
CHEMBL3342501	CC(=O)CC(=O)Nc1c(C#N)c(-c2ccc(Br)cc2)cn1-c1ccc(S(N)(=O)=O)cc1	5.2	5.5	8.6	ACTIVE	ACTIVE	ACTIVE	ACTIVE	ACTIVE	ACTIVE	3.3434800000000005	118.92089999999999	187.02313427145117	135.05	501.36200000000014	500.015388124	8	3	6	2	6	1	10	31	48	0	0	3	3	0	0	1	0	0	2	0	0	0.09523809523809523	18.696735709453698	11.277243622278467	9.19805722791581	5.840916747761734	3.7726174947122773	8.937925874799554	6.720958641656535	4.383020001311929	2.9928449122193044	-3.2599999999999993	22.425768478121757
CHEMBL3298349	CC(=O)Cc1nc2c3c(-c4ccc(Br)cc4)cn(-c4ccc(S(N)(=O)=O)cc4)c3ncn2n1	123.7	3.1	79.2	INACTIVE	INACTIVE	ACTIVE	ACTIVE	INACTIVE	ACTIVE	3.276600000000001	126.5092	196.61650851572924	125.23999999999998	525.3880000000001	524.0266215040001	9	2	5	1	8	0	11	33	50	0	0	5	5	0	0	3	0	0	2	0	0	0.09090909090909091	19.70747847467933	12.183944447540771	10.053854453895626	6.631069214452165	4.489663787239142	9.844626700061859	7.576755867636354	5.173172468002363	3.7098912047461674	-3.4099999999999997	21.43646988654759
CHEMBL3298840	CC(=O)N1C(=O)/C(=N\n2cnc3c(c(-c4ccc(Br)cc4)cn3-c3ccc(S(N)(=O)=O)cc3)c2=N)c2ccccc21	5.6	3.1	0.81	ACTIVE	ACTIVE	ACTIVE	ACTIVE	ACTIVE	ACTIVE	3.5288700000000013	155.9678999999998	241.40858850029937	156.5	630.4840000000002	629.04808522	11	3	4	2	9	2	13	41	61	0	0	6	5	0	1	2	0	1	3	0	0	0.03571428571428571	23.718021060715156	14.481918878525763	11.69736814370129	8.119543163864021	5.551098397794387	12.142601131046849	9.22026955744202	6.6616464174142145	4.771325815301416	-4.719999999999999	26.499949972958355
CHEMBL4166970	CC(=O)N1CCN(C(=O)c2ccc(S(N)(=O)=O)cc2)C[C@@H]1Cc1ccccc1	7.6	83.7		ACTIVE	ACTIVE	INACTIVE	ACTIVE			1.249600000000001	105.03970000000002	164.34558121712666	100.78	401.48800000000017	401.140927216	7	2	4	1	4	2	8	28	51	1	0	3	2	1	1	0	1	1	2	0	0	0.3	16.431445310079035	10.53392406973372	8.437936391073345	5.847592368511636	4.000394521439768	8.987604591812156	6.876513333605757	4.918361135100069	3.484954695465913	-2.7099999999999986	20.035343266230647
CHEMBL4167883	CC(=O)N1CCN(C(=O)c2ccc(S(N)(=O)=O)cc2)C[C@H]1Cc1ccccc1	32.0	227.3		INACTIVE	ACTIVE	INACTIVE	INACTIVE			1.249600000000001	105.03970000000002	164.34558121712666	100.78	401.48800000000017	401.140927216	7	2	4	1	4	2	8	28	51	1	0	3	2	1	1	0	1	1	2	0	0	0.3	16.431445310079035	10.53392406973372	8.437936391073345	5.847592368511636	4.000394521439768	8.987604591812156	6.876513333605757	4.918361135100069	3.484954695465913	-2.7099999999999986	20.035343266230647
CHEMBL4169677	CC(=O)N1CCN(C(=O)c2ccc(S(N)(=O)=O)cc2)[C@@H](Cc2ccccc2)C1	7.7	170.0		ACTIVE	ACTIVE	INACTIVE	INACTIVE			1.2496000000000005	105.03970000000002	164.34558121712666	100.78	401.48800000000017	401.140927216	7	2	4	1	4	2	8	28	51	1	0	3	2	1	1	0	1	1	2	0	0	0.3	16.431445310079035	10.533924069733718	8.437936391073347	5.862099587579055	3.9379994813134704	8.987604591812154	6.876513333605757	4.932868354167487	3.422559655339615	-2.7099999999999986	20.035343266230647
CHEMBL4161747	CC(=O)N1CCN(C(=O)c2ccc(S(N)(=O)=O)cc2)[C@H](Cc2ccccc2)C1	38.9	197.8		INACTIVE	ACTIVE	INACTIVE	INACTIVE			1.2496000000000005	105.03970000000002	164.34558121712666	100.78	401.48800000000017	401.140927216	7	2	4	1	4	2	8	28	51	1	0	3	2	1	1	0	1	1	2	0	0	0.3	16.431445310079035	10.533924069733718	8.437936391073347	5.862099587579055	3.9379994813134704	8.987604591812154	6.876513333605757	4.932868354167487	3.422559655339615	-2.7099999999999986	20.035343266230647
CHEMBL3601464	CC(=O)N1N=C(c2ccc(Br)cc2)CC1c1c(C)nn(-c2ccc(S(N)(=O)=O)cc2)c1Cl	0.3	67.2	5.1	ACTIVE	ACTIVE	INACTIVE	ACTIVE	ACTIVE	ACTIVE	3.941620000000003	125.24119999999999	198.3949412197294	110.65	536.8390000000002	535.008050248	8	2	4	1	6	1	11	32	51	1	1	4	3	0	1	1	0	1	2	0	0	0.19047619047619047	20.316808029017434	12.291974681930926	10.212817222679757	7.023087880878413	4.857949461122727	9.574692461442785	7.377705548970167	5.201482750983609	3.6800949144167734	-2.529999999999999	22.65637857560399
CHEMBL3601460	CC(=O)N1N=C(c2ccc(C)cc2)CC1c1c(C)nn(-c2ccc(S(N)(=O)=O)cc2)c1Cl	0.54	67.1	4.0	ACTIVE	ACTIVE	INACTIVE	ACTIVE	ACTIVE	ACTIVE	3.487540000000002	122.27820000000001	190.89233572848462	110.65	471.97000000000014	471.113188244	8	2	4	1	6	1	10	32	54	1	1	4	3	0	1	1	0	1	2	0	0	0.22727272727272727	19.352847016893502	11.80999417586896	9.6562740728417	6.701767543503769	4.697289292435404	9.88571022493817	7.7368379279238	5.408827926647199	3.783767502248569	-3.0099999999999993	22.19348643649484
CHEMBL3601463	CC(=O)N1N=C(c2ccc(Cl)cc2)CC1c1c(C)nn(-c2ccc(S(N)(=O)=O)cc2)c1Cl	0.26	30.8	3.9	ACTIVE	ACTIVE	INACTIVE	ACTIVE	ACTIVE	ACTIVE	3.8325200000000024	122.5512	194.8306598409697	110.65	492.38800000000015	491.058565828	8	2	4	1	6	1	11	32	51	1	1	4	3	0	1	1	0	1	2	0	0	0.19047619047619047	19.486740435921185	11.8769408853828	9.733577474360052	6.746398683179664	4.719604862273352	9.574692461442785	7.377705548970167	5.201482750983609	3.6800949144167734	-2.719999999999999	22.473092043135573
CHEMBL3601462	CC(=O)N1N=C(c2ccc(F)cc2)CC1c1c(C)nn(-c2ccc(S(N)(=O)=O)cc2)c1Cl	1.7	6.9	0.57	ACTIVE	ACTIVE	ACTIVE	ACTIVE	ACTIVE	ACTIVE	3.318220000000001	117.4992	188.69292901701428	110.65	475.9330000000001	475.08811636800004	8	2	4	1	6	1	11	32	51	1	1	4	3	0	1	1	0	1	2	0	0	0.19047619047619047	18.730811489902727	11.498976412373572	9.297141693888069	6.49442236784018	4.593616704603609	9.574692461442785	7.377705548970167	5.201482750983609	3.6800949144167734	-3.0799999999999996	22.126022575235087
CHEMBL3601459	CC(=O)N1N=C(c2ccccc2)CC1c1c(C)nn(-c2ccc(S(N)(=O)=O)cc2)c1Cl	0.17	63.1	0.58	ACTIVE	ACTIVE	INACTIVE	ACTIVE	ACTIVE	ACTIVE	3.179120000000001	117.54120000000002	184.52739361408806	110.65	457.9430000000001	457.09753818	8	2	4	1	6	1	10	31	51	1	1	4	3	0	1	1	0	1	2	0	0	0.19047619047619047	18.43019728608313	11.399310573346002	9.156274072841704	6.4239897657259935	4.581880944147092	9.475026622415212	7.236837927923802	5.131050148869424	3.6683591539602562	-3.0099999999999993	21.230758737087537
CHEMBL3314178	CC(=O)NC(CCCCN)C(=O)NCCc1ccc(S(N)(=O)=O)cc1.Cl	473.0			INACTIVE	INACTIVE					0.048200000000002186	102.28700000000002	160.09724336975663	144.38	406.9360000000001	406.144154024	8	6	10	4	5	2	10	26	53	1	1	1	1	0	0	0	0	0	1	0	0	0.5	16.3665754760853	9.650048343696024	7.3289770353557575	4.534929115915279	2.8214458359545675	8.103728865774462	5.767553977888172	3.605697882503712	2.3060060099807127	-1.6799999999999993	24.320000000000004
CHEMBL3314177	CC(=O)NC(CCCCN)C(=O)NCc1ccc(S(N)(=O)=O)cc1.Cl	563.0			INACTIVE	INACTIVE					0.005700000000001981	97.42000000000003	153.73230125536	144.38	392.90900000000005	392.12850396	8	6	9	4	5	2	10	25	50	1	1	1	1	0	0	0	0	0	1	0	0	0.4666666666666667	15.659468694898752	9.150048343696024	7.005753730652394	4.288766474200716	2.6317704129798662	7.603728865774462	5.444330673184808	3.359535240789149	2.1163305870060114	-1.6799999999999993	23.319999999999997
CHEMBL3314180	CC(=O)NC(CCCCN/C(=N/C(=O)OC(C)(C)C)NC(=O)OC(C)(C)C)C(=O)NCCc1ccc(S(N)(=O)=O)cc1	452.0			INACTIVE	INACTIVE					2.0731000000000015	157.02599999999978	247.16380419073468	207.38000000000002	612.7500000000002	612.294133368	14	6	11	5	8	4	15	42	86	1	1	1	1	0	0	0	0	0	1	0	0	0.5925925925925926	26.144687092859492	15.017311910716982	13.034722807039715	6.0159615707743646	3.896894525405874	13.47099243279542	11.473299749572133	5.086730337362794	3.3814546994320187	-3.72	36.30612330198537
CHEMBL3314179	CC(=O)NC(CCCCN/C(=N/C(=O)OC(C)(C)C)NC(=O)OC(C)(C)C)C(=O)NCc1ccc(S(N)(=O)=O)cc1	384.0			INACTIVE	INACTIVE					2.0306000000000015	152.15899999999985	240.79886207633808	207.38000000000002	598.7230000000002	598.278483304	14	6	10	5	8	4	15	41	83	1	1	1	1	0	0	0	0	0	1	0	0	0.5769230769230769	25.437580311672946	14.517311910716982	12.711499502336352	5.769798929059801	3.7072191024311727	12.97099243279542	11.15007644486877	4.840567695648231	3.1917792764573174	-3.72	35.30682403433477
CHEMBL3314182	CC(=O)NC(CCCCNC(=N)N)C(=O)NCCc1ccc(S(N)(=O)=O)cc1	44.0			INACTIVE	ACTIVE					-0.8492299999999964	105.90140000000002	164.54430541447667	180.26	412.51600000000013	412.189274376	10	8	11	6	5	2	11	28	56	1	1	1	1	0	0	0	0	0	1	0	0	0.47058823529411764	16.64183060469371	10.384028578420248	7.880753730652395	4.823032086244269	3.025165399954183	8.837709100498687	6.319330673184809	3.8938008528327015	2.509725573980328	-2.6599999999999997	23.379463299131807
CHEMBL3314181	CC(=O)NC(CCCCNC(=N)N)C(=O)NCc1ccc(S(N)(=O)=O)cc1	824.0			INACTIVE	INACTIVE					-0.8917299999999968	101.03440000000002	158.17936330008007	180.26	398.4890000000001	398.173624312	10	8	10	6	5	2	11	27	53	1	1	1	1	0	0	0	0	0	1	0	0	0.4375	15.934723823507163	9.884028578420248	7.5575304259490315	4.576869444529705	2.8354899769794817	8.337709100498687	5.996107368481446	3.6476382111181382	2.320050151005627	-2.6599999999999997	22.381084634346752
CHEMBL3314176	CC(=O)NC(CCCCNC(=O)OC(C)(C)C)C(=O)NCCc1ccc(S(N)(=O)=O)cc1	75.9			INACTIVE	ACTIVE					1.1924000000000021	120.22130000000004	189.25389950533622	156.69	470.5920000000002	470.219905808	10	5	11	4	6	3	11	32	66	1	1	1	1	0	0	0	0	0	1	0	0	0.5714285714285714	19.880976916431813	11.957725879521231	9.968970582934604	5.175803154099937	3.306736189669747	10.411406401599669	8.40754752546702	4.2465719206883685	2.7912963636958916	-2.6599999999999997	27.37408316291752
CHEMBL3314175	CC(=O)NC(CCCCNC(=O)OC(C)(C)C)C(=O)NCc1ccc(S(N)(=O)=O)cc1	71.2			INACTIVE	ACTIVE					1.149900000000002	115.35430000000004	182.8889573909396	156.69	456.56500000000017	456.204255744	10	5	10	4	6	3	11	31	63	1	1	1	1	0	0	0	0	0	1	0	0	0.55	19.173870135245263	11.45772587952123	9.64574727823124	4.929640512385374	3.117060766695045	9.911406401599667	8.084324220763659	4.000409278973807	2.60162094072119	-2.6599999999999997	26.375285815102334
CHEMBL3313934	CC(=O)NC(CCCCNC(=O)OC(C)(C)C)C(=O)Nc1cccc(S(N)(=O)=O)c1	5100.0			INACTIVE	INACTIVE					1.4722000000000004	112.13730000000004	176.524015276543	156.69	442.5380000000001	442.18860568	10	5	9	4	6	3	11	30	60	1	1	1	1	0	0	0	0	0	1	0	0	0.5263157894736842	18.466763354058713	11.000619098334681	9.301075055462867	4.6228869571457745	3.031945008028302	9.454299620413119	7.739651997995282	3.7118873570244038	2.472465683201741	-2.6599999999999997	25.376576444769565
CHEMBL359768	CC(=O)NC1CCc2cc(S(N)(=O)=O)ccc21		193.0	0.32			INACTIVE	INACTIVE	ACTIVE	ACTIVE	0.45740000000000014	62.69390000000003	100.06233341103038	89.25999999999999	254.31099999999998	254.072513308	5	3	2	2	3	1	6	17	31	1	1	2	1	0	1	0	0	0	1	0	1	0.36363636363636365	10.250454651104404	6.850789184073622	5.7588371400876275	3.8092307357215414	2.7304099993631445	5.30446970615206	4.19741408262004	2.89823113560017	2.1661647613350903	-1.4	12.06741181593845
CHEMBL184674	CC(=O)NC1Cc2ccc(S(N)(=O)=O)cc2C1	1.65	290.0	5.4	ACTIVE	ACTIVE	INACTIVE	INACTIVE	ACTIVE	ACTIVE	-0.0626999999999997	62.82790000000002	100.06233341103038	89.25999999999999	254.31099999999995	254.072513308	5	3	2	2	3	1	6	17	31	1	1	2	1	0	1	0	0	0	1	0	1	0.36363636363636365	10.250454651104404	6.823915730535946	5.842644469818579	3.757276873157096	2.725274571889859	5.2775962526143845	4.281221412350992	2.8462772730357253	2.1610293338618045	-1.4	12.06741181593845
CHEMBL175652	CC(=O)NNc1ccccc1S(N)(=O)=O	264.0	175.0		INACTIVE	INACTIVE	INACTIVE	INACTIVE			-0.20299999999999996	55.25460000000002	87.49333642521279	101.28999999999999	229.26099999999997	229.052112212	6	4	3	3	4	1	7	15	26	0	0	1	1	0	0	0	0	0	1	0	0	0.125	8.836241088731308	5.6009536313039	4.377199845989204	2.535833062355608	1.6672069001112968	4.054634153382338	2.847354903685202	1.5667864459716752	0.9733632056434213	-1.5999999999999996	11.474626865671642
CHEMBL270334	CC(=O)N[C@@H]1[C@@H](O)[C@H](O)[C@@H](CO)O[C@H]1n1cc(-c2ccc(S(N)(=O)=O)cc2)nn1	460.0	85.0		INACTIVE	INACTIVE	INACTIVE	ACTIVE			-2.291299999999997	97.4453	165.50583545269126	189.89	427.4390000000001	427.11616901200006	12	6	5	5	10	1	13	29	50	5	0	3	2	1	1	1	1	1	1	0	0	0.4375	16.098979348519226	10.107937103693509	8.169767640859819	5.448938491704851	3.578758593277115	8.561617625771948	6.608344583392233	4.5197072582932805	3.06331876730326	-2.4199999999999995	21.292742790179044
CHEMBL217232	CC(=O)N[C@@H]1[C@@H](O)[C@H](O)[C@@H](CO)O[C@H]1n1cc(CNC(=O)c2ccc(S(N)(=O)=O)cc2)nn1	265.0	238.0	19.7	INACTIVE	INACTIVE	INACTIVE	INACTIVE	ACTIVE	ACTIVE	-3.0282999999999953	109.6215	187.94710396513625	218.99	484.49100000000016	484.137632728	14	7	7	6	11	2	15	33	57	5	0	3	2	1	1	1	1	1	1	0	0	0.4444444444444444	18.21433442016963	11.269168030111988	8.958542238752978	5.892873619324676	3.8176573093712616	9.722848552190426	7.397119181285392	4.963642385913105	3.3022174833974063	-2.95	24.687702887210655
CHEMBL217303	CC(=O)N[C@@H]1[C@@H](O)[C@H](O)[C@@H](CO)O[C@H]1n1cc(COC(=O)c2ccc(S(N)(=O)=O)cc2)nn1	7.3	108.0	7.4	ACTIVE	ACTIVE	INACTIVE	INACTIVE	ACTIVE	ACTIVE	-2.6012999999999957	107.5708	187.5107870110351	216.19	485.4750000000002	485.121648316	14	6	7	5	12	1	15	33	56	5	0	3	2	1	1	1	1	1	1	0	0	0.4444444444444444	18.122582710633495	11.158413919345458	8.85199731608785	5.787468877325923	3.7374236756159136	9.612094441423897	7.290574258620265	4.858237643914352	3.2219838496420583	-2.95	24.687702887210655
CHEMBL270994	CC(=O)N[C@@H]1[C@@H](OC(C)=O)[C@H](OC(C)=O)[C@@H](COC(C)=O)O[C@H]1n1cc(-c2ccc(S(N)(=O)=O)cc2)nn1	440.0	101.0		INACTIVE	INACTIVE	INACTIVE	INACTIVE			-0.5788999999999966	126.08690000000001	217.13798887113478	208.09999999999997	553.5500000000002	553.1478630639999	15	3	8	2	13	1	16	38	65	5	0	3	2	1	1	1	1	1	1	0	0	0.45454545454545453	21.706828304802528	12.760136084959782	9.956691080727815	6.2693606868585645	4.398765117402784	11.21381660703822	8.39526802326023	5.340129453446994	3.88332529142893	-3.89	28.67775195579586
CHEMBL216210	CC(=O)N[C@@H]1[C@@H](OC(C)=O)[C@H](OC(C)=O)[C@@H](COC(C)=O)O[C@H]1n1cc(CNC(=O)c2ccc(S(N)(=O)=O)cc2)nn1	45.0	124.0	13.1	INACTIVE	ACTIVE	INACTIVE	INACTIVE	ACTIVE	ACTIVE	-1.3158999999999954	138.26309999999998	239.5792573835798	237.2	610.6020000000001	610.16932678	17	4	10	3	14	2	18	42	72	5	0	3	2	1	1	1	1	1	1	0	0	0.4583333333333333	23.822183376452937	13.921367011378262	10.745465678620972	6.713295814478388	4.63766383349693	12.3750475334567	9.18404262115339	5.784064581066818	4.1222240075230765	-4.420000000000001	32.09908097172917
CHEMBL215182	CC(=O)N[C@@H]1[C@@H](OC(C)=O)[C@H](OC(C)=O)[C@@H](COC(C)=O)O[C@H]1n1cc(COC(=O)c2ccc(S(N)(=O)=O)cc2)nn1	218.0	1200.0	3.9	INACTIVE	INACTIVE	INACTIVE	INACTIVE	ACTIVE	ACTIVE	-0.8888999999999956	136.21239999999997	239.14294042947867	234.39999999999998	611.5860000000001	611.1533423679999	17	3	10	2	15	1	18	42	71	5	0	3	2	1	1	1	1	1	1	0	0	0.4583333333333333	23.730431666916804	13.810612900611732	10.638920755955846	6.607891072479635	4.557430199741582	12.26429342269017	9.077497698488262	5.6786598390680645	4.041990373767729	-4.420000000000001	32.09908097172917
CHEMBL4090546	CC(=O)Nc1cc(-c2cc(S(N)(=O)=O)c(C)s2)no1	89.9			INACTIVE	ACTIVE					1.31732	70.22990000000001	113.00107136303455	115.28999999999999	301.349	301.019097832	7	3	3	2	6	1	9	19	30	0	0	2	2	0	0	2	0	0	0	0	0	0.2	11.761747307707468	7.51335390070208	6.61985374731845	4.479890540704469	3.595608349922219	5.150537841852794	3.8336858184592733	2.2405913776867683	1.497831647350055	-1.7099999999999997	13.715440199973633
CHEMBL4097705	CC(=O)Nc1cc(-c2ccc(C)c(S(N)(=O)=O)c2)no1	390.4			INACTIVE	INACTIVE					1.25582	72.35290000000002	115.36070809262307	115.28999999999999	295.32	295.062676896	7	3	3	2	5	1	8	20	33	0	0	2	2	0	0	1	0	0	1	0	0	0.16666666666666666	11.691702974695131	7.199292631833452	5.812719536675314	3.6526988137108667	2.5176682738372516	5.652973153911891	4.282874594371313	2.599821758001165	1.7096092951681647	-2.1899999999999995	14.224000380423618
CHEMBL4062578	CC(=O)Nc1cc(-c2ccc(S(N)(=O)=O)s2)no1	272.4			INACTIVE	INACTIVE					1.0089	65.49290000000002	106.63612924863796	115.28999999999999	287.322	287.003447768	7	3	3	2	6	1	9	18	27	0	0	2	2	0	0	2	0	0	0	0	0	0.1111111111111111	10.839097576897094	7.096687234035415	6.293320465258653	4.469844015550477	2.915816435714292	4.733871175186127	3.4212801902650214	1.9235957489971152	1.2344691995247563	-1.7099999999999997	12.739314771557625
CHEMBL4071226	CC(=O)Nc1cc(-c2csc(S(N)(=O)=O)c2)no1	2.4			ACTIVE	ACTIVE					1.0089	65.49290000000002	106.63612924863797	115.28999999999999	287.322	287.003447768	7	3	3	2	6	1	9	18	27	0	0	2	2	0	0	2	0	0	0	0	0	0.1111111111111111	10.839097576897094	7.146763380787648	6.15650988808428	4.347204025292655	2.842724615219374	4.720791091611191	3.4570156431589942	1.9609697114365658	1.243745200957057	-1.7100000000000004	12.739314771557625
CHEMBL237251	CC(=O)Nc1cc2c(O)c(/N=N/c3ccc(S(N)(=O)=O)cc3)c(S(=O)(=O)O)cc2cc1S(=O)(=O)O	13000.0			INACTIVE	INACTIVE					2.0599999999999996	121.53690000000003	198.21038057593543	242.94999999999993	544.5450000000003	544.0028557119998	14	6	6	5	10	1	17	35	51	0	0	3	3	0	0	0	0	0	3	0	0	0.05555555555555555	19.88684277843861	13.51803175438093	11.352990452085818	7.138206422897386	4.815057856851365	9.091585618858089	7.01164922405071	4.4483843514370545	2.978124918488	-3.4799999999999995	26.130471573982824
CHEMBL193825	CC(=O)Nc1ccc(Nc2ccc(S(N)(=O)=O)cc2)cc1	82.0	37.0	76.0	INACTIVE	ACTIVE	INACTIVE	ACTIVE	INACTIVE	ACTIVE	2.0359999999999996	81.84360000000002	122.58029461104186	101.28999999999999	305.359	305.08341234000005	6	4	4	3	4	1	7	21	36	0	0	2	2	0	0	0	0	0	2	0	0	0.07142857142857142	12.145642165489813	7.666337772206111	6.014346207833715	3.6060242805703893	2.250211939705706	6.1200182942845505	4.4529231503661295	2.676793047158822	1.7347721137318528	-2.379999999999999	15.01735608571004
CHEMBL23377	CC(=O)Nc1ccc(S(=O)(=O)NCCc2ccc(S(N)(=O)=O)cc2)cc1	75.0			INACTIVE	ACTIVE					0.8134000000000002	97.45340000000002	152.07095473225013	135.42999999999998	397.47800000000007	397.07661270799997	8	4	7	3	5	1	10	26	45	0	0	2	2	0	0	0	0	0	2	0	0	0.1875	15.601097180182224	10.59818942478425	8.87067407526655	5.848791117266618	3.726835145512633	7.568706699268294	5.542297787026568	3.442627944099019	2.179550091775382	-2.269999999999999	20.046953220131243
CHEMBL3323213	CC(=O)Nc1ccc(S(=O)(=O)NNC(=O)Nc2ccc(S(N)(=O)=O)cc2)cc1	3.6	81.3	0.71	ACTIVE	ACTIVE	INACTIVE	ACTIVE	ACTIVE	ACTIVE	0.3074000000000011	101.0368	160.9373951053484	176.56	427.46400000000017	427.06202526400006	11	6	6	5	6	3	13	28	45	0	0	2	2	0	0	0	0	0	2	0	0	0.06666666666666667	16.09513190827299	10.595206788829634	8.703398580585109	5.417420287316944	3.338174383137738	7.565724063313677	5.459573281708009	3.2246302751756017	1.9834336051520296	-2.9999999999999996	21.301775147928993
CHEMBL2164738	CC(=O)Nc1ccc(S(=O)(=O)Nc2ccc(C(=O)NCCc3ccc(S(N)(=O)=O)cc3)cc2)cc1	9.05	4.5	3.9	ACTIVE	ACTIVE	ACTIVE	ACTIVE	ACTIVE	ACTIVE	2.0656999999999996	131.84859999999995	203.20437533636257	164.53	516.6010000000002	516.113726488	10	5	9	4	6	2	12	35	59	0	0	3	3	0	0	0	0	0	3	0	0	0.13043478260869565	20.31874654740459	13.373680775062102	10.82709870094042	7.161837665648496	4.666697289593664	10.344198049546145	7.5832734020633215	4.835407465727601	3.0926346008083354	-3.7399999999999993	25.875117540007142
CHEMBL282021	CC(=O)Nc1ccc(S(=O)(=O)Nc2nnc(S(N)(=O)=O)s2)cc1	3.05	75.0		ACTIVE	ACTIVE	INACTIVE	ACTIVE			-0.055300000000000515	82.8364	135.38918330416615	161.20999999999998	377.4290000000001	376.992231452	10	4	5	3	8	1	13	23	34	0	0	2	2	0	0	1	0	0	1	0	0	0.1	13.99665460344213	9.69167390544333	8.624252190400346	5.989261482385896	4.024038625309152	5.845694598999649	4.229193897678584	2.3565140967080564	1.4605437894935906	-2.09	17.266797579242578
CHEMBL22540	CC(=O)Nc1ccc(S(=O)(=O)Nc2nnc(S(N)(=O)=O)s2)cc1Br	1.75	78.0		ACTIVE	ACTIVE	INACTIVE	ACTIVE			0.7071999999999997	90.53640000000001	149.25673090980752	161.20999999999998	456.3250000000001	454.90274352	10	4	5	3	8	1	14	24	34	0	0	2	2	0	0	1	0	0	1	0	0	0.1	15.883265346376435	10.590321078171963	9.595864287539984	6.703682850867157	4.712614780758677	5.951343502170929	4.346469095643701	2.433079766694331	1.4938693370103606	-1.6099999999999999	18.724715123833807
CHEMBL23435	CC(=O)Nc1ccc(S(=O)(=O)Nc2nnc(S(N)(=O)=O)s2)cc1Cl	1.15	71.0		ACTIVE	ACTIVE	INACTIVE	ACTIVE			0.5980999999999996	87.8464	145.69244953104783	161.20999999999998	411.87400000000014	410.95325909999997	10	4	5	3	8	1	14	24	34	0	0	2	2	0	0	1	0	0	1	0	0	0.1	15.053197753280186	10.175287281623838	9.148727515106069	6.360304527570274	4.3756543513603985	5.951343502170929	4.346469095643701	2.433079766694331	1.4938693370103606	-1.7999999999999998	18.537395957193816
CHEMBL278603	CC(=O)Nc1ccc(S(=O)(=O)Nc2nnc(S(N)(=O)=O)s2)cc1F	1.1	79.0		ACTIVE	ACTIVE	INACTIVE	ACTIVE			0.08379999999999982	82.79440000000001	139.55471870709238	161.20999999999998	395.4190000000001	394.98280963999997	10	4	5	3	8	1	14	24	34	0	0	2	2	0	0	1	0	0	1	0	0	0.1	14.29726880726173	9.797322808614611	8.741527388365462	6.047595519081974	4.0687900136082895	5.951343502170929	4.346469095643701	2.433079766694331	1.4938693370103606	-2.1599999999999997	18.18259494971491
CHEMBL303905	CC(=O)Nc1ccc(S(=O)(=O)Nc2nnc(S(N)(=O)=O)s2)cc1I	1.7			ACTIVE	ACTIVE					0.5492999999999999	95.5534	154.6510214252098	161.20999999999998	503.3250000000001	502.88887941999997	10	4	5	3	8	1	14	24	34	0	0	2	2	0	0	1	0	0	1	0	0	0.1	16.454767098438055	10.876071954202772	9.903718070752948	6.940098915072418	4.944612123358488	5.951343502170929	4.346469095643701	2.433079766694331	1.4938693370103606	-1.3599999999999999	18.97125191464752
CHEMBL687	CC(=O)Nc1ccc(S(N)(=O)=O)cc1	246.0	135.0	49.0	INACTIVE	INACTIVE	INACTIVE	INACTIVE	INACTIVE	ACTIVE	0.29239999999999966	52.11890000000002	81.97333822136979	89.25999999999999	214.24599999999998	214.04121318	5	3	2	2	3	1	6	14	24	0	0	1	1	0	0	0	0	0	1	0	0	0.125	8.336241088731308	5.344970567160192	4.311995938644089	2.432448966515826	1.4466507388647196	3.7986510892386307	2.750572881176504	1.5032177331042573	0.9312109128908659	-1.4	10.679365079365079
CHEMBL69347	CC(=O)Nc1ccc(S(N)(=O)=O)cc1Br	25.0	203.0		INACTIVE	ACTIVE	INACTIVE	INACTIVE			1.0548999999999997	59.81890000000001	95.84088582701114	89.25999999999999	293.14199999999994	291.951725248	5	3	2	2	3	1	7	15	24	0	0	1	1	0	0	0	0	0	1	0	0	0.125	10.222851831665613	6.243617739888824	5.283608035783726	3.1468703349970872	2.1331115617000997	3.9042999924099107	2.86784807914162	1.579783403090532	0.9638313495362543	-0.9199999999999999	12.151022727272728
CHEMBL308459	CC(=O)Nc1ccc(S(N)(=O)=O)cc1Cl	74.0	196.0		INACTIVE	ACTIVE	INACTIVE	INACTIVE			0.9457999999999998	57.128900000000016	92.27660444825145	89.25999999999999	248.69099999999997	248.002240828	5	3	2	2	3	1	7	15	24	0	0	1	1	0	0	0	0	0	1	0	0	0.125	9.392784238569364	5.8285839433407	4.836471263349812	2.803492011700204	1.7961511323018207	3.9042999924099107	2.86784807914162	1.579783403090532	0.9638313495362543	-1.1099999999999999	11.961994240460763
CHEMBL304322	CC(=O)Nc1ccc(S(N)(=O)=O)cc1F	29.0	213.0		INACTIVE	ACTIVE	INACTIVE	INACTIVE			0.43149999999999983	52.07690000000001	86.13887362429601	89.25999999999999	232.23599999999996	232.031791368	5	3	2	2	3	1	7	15	24	0	0	1	1	0	0	0	0	0	1	0	0	0.125	8.636855292550909	5.450619470331472	4.429271136609206	2.4907830032119045	1.4892867945497126	3.9042999924099107	2.86784807914162	1.579783403090532	0.9638313495362543	-1.47	11.60390983000739
CHEMBL441054	CC(=O)Nc1ccc(S(N)(=O)=O)cc1I	47.0	209.0		INACTIVE	ACTIVE	INACTIVE	INACTIVE			0.8969999999999998	64.83590000000001	101.23517634241341	89.25999999999999	340.14199999999994	339.937861148	5	3	2	2	3	1	7	15	24	0	0	1	1	0	0	0	0	0	1	0	0	0.125	10.794353583727231	6.529368615919633	5.59146181899669	3.3832863992023485	2.3651089042999107	3.9042999924099107	2.86784807914162	1.579783403090532	0.9638313495362543	-0.6699999999999999	12.399783670621074
CHEMBL87444	CC(=O)Nc1ccc2cc(S(N)(=O)=O)sc2c1	4.8			ACTIVE	ACTIVE					1.5071	67.5019	102.29536602351648	89.25999999999999	270.335	270.01328417999997	5	3	2	2	4	1	7	17	27	0	0	2	2	0	0	1	0	0	1	0	0	0.1	10.560985960122897	7.063732374408075	6.4162762680868575	4.616372771029874	3.2865652464421826	4.7009163155587865	3.5442359930932255	2.09825536706687	1.4280294521211467	-1.44	12.02850568274639
CHEMBL20	CC(=O)Nc1nnc(S(N)(=O)=O)s1	12.0	25.0	5.7	ACTIVE	ACTIVE	INACTIVE	ACTIVE	ACTIVE	ACTIVE	-0.8561000000000003	45.58590000000001	78.02145102207903	115.03999999999999	222.251	221.988132052	7	3	2	2	6	1	9	13	19	0	0	1	1	0	0	1	0	0	0	0	0	0.25	8.14601207436431	5.395561829005821	4.811973693691262	3.0815095121098466	1.9053602623835681	3.0327457701565326	2.0993176423790123	0.9328171861807086	0.5258473654376647	-1.06	10.023752093802344
CHEMBL4102368	CC(=O)Nc1onc(C)c1-c1ccc(C)c(S(N)(=O)=O)c1	14.9			ACTIVE	ACTIVE					1.5642399999999999	77.08990000000003	121.7256502070197	115.28999999999999	309.34700000000004	309.07832695999997	7	3	3	2	5	1	8	21	36	0	0	2	2	0	0	1	0	0	1	0	0	0.23076923076923078	12.614352705505505	7.621942362643826	6.208425130077702	3.988513053811954	2.8250642455831487	6.075622884722264	4.6785801877737	2.935635998102253	2.017005266914061	-2.189999999999999	15.203643704032327
CHEMBL4083461	CC(=O)Nc1onc(C)c1-c1ccc(S(N)(=O)=O)c(C)c1	197.1			INACTIVE	INACTIVE					1.5642399999999999	77.08990000000003	121.7256502070197	115.28999999999999	309.34700000000004	309.07832696	7	3	3	2	5	1	8	21	36	0	0	2	2	0	0	1	0	0	1	0	0	0.23076923076923078	12.614352705505505	7.621942362643826	6.208425130077702	3.993531404377989	2.8444536632515685	6.075622884722264	4.678580187773699	2.922422715378091	2.0790239616924224	-2.189999999999999	15.203643704032327
CHEMBL4085984	CC(=O)Nc1onc(C)c1-c1ccc(S(N)(=O)=O)cc1	5.4			ACTIVE	ACTIVE					1.25582	72.35290000000002	115.3607080926231	115.28999999999999	295.32	295.062676896	7	3	3	2	5	1	8	20	33	0	0	2	2	0	0	1	0	0	1	0	0	0.16666666666666666	11.691702974695131	7.205275695977159	5.784104466336045	3.5530443203647533	2.281603857628786	5.6589562180555975	4.222681408868458	2.623813086953186	1.7661640316549323	-2.189999999999999	14.224000380423618
CHEMBL4287048	CC(=O)OC[C@@H]1O[C@@H](OC(C)=O)[C@@H](NC(=O)Nc2cc(S(N)(=O)=O)cc([N+](=O)[O-])c2O)[C@H](OC(C)=O)[C@H]1OC(C)=O		290.0	790.0			INACTIVE	INACTIVE	INACTIVE	INACTIVE	-0.8475999999999961	130.2448	230.92264076100986	279.09	606.5190000000003	606.111537132	19	5	9	4	15	2	20	41	67	5	0	2	1	1	1	0	1	1	1	0	0	0.47619047619047616	22.660557063589142	12.87110222448345	9.929394030567863	6.010655859609578	4.180052658919115	11.32478274656189	8.367970973100276	5.117887892778405	3.6220384827351757	-4.5600000000000005	32.650821645116515
CHEMBL1956745	CC(=O)OC[C@H]1O[C@@H](NC(=S)NCCc2ccc(S(N)(=O)=O)cc2)[C@H](OC(C)=O)[C@@H](OC(C)=O)[C@@H]1OC(C)=O	7.3	451.0	8.9	ACTIVE	ACTIVE	INACTIVE	INACTIVE	ACTIVE	ACTIVE	-0.5762999999999945	137.2115999999999	230.40257366226834	198.64999999999995	589.6450000000002	589.1400008119998	14	4	10	3	12	0	16	39	70	5	0	2	1	1	1	0	1	1	1	0	0	0.5217391304347826	23.335043973341577	13.590761995630462	10.42873555920904	6.406716774969031	4.4246401316014845	11.636194227245035	8.45906421127759	5.215296844062296	3.6909843288352193	-3.3400000000000003	31.87524520601722
CHEMBL1956753	CC(=O)OC[C@H]1O[C@@H](NC(=S)NCCc2ccc(S(N)(=O)=O)cc2)[C@H](OC(C)=O)[C@@H](OC(C)=O)[C@@H]1O[C@H]1O[C@H](COC(C)=O)[C@@H](OC(C)=O)[C@H](OC(C)=O)[C@H]1OC(C)=O	9.8	122.0	8.4	ACTIVE	ACTIVE	INACTIVE	INACTIVE	ACTIVE	ACTIVE	-1.0396999999999856	198.48659999999953	343.82834032916395	296.00999999999993	877.8970000000002	877.224518284	22	4	16	3	20	0	24	59	106	10	0	3	1	2	2	0	2	2	1	0	0	0.6	34.69488842418715	19.759977187787147	15.023041564444458	9.344125505454926	6.708241077113253	17.805409419401727	13.053370216513011	8.152705574548191	5.974585274346987	-5.010000000000001	48.35932512985106
CHEMBL1956749	CC(=O)OC[C@H]1O[C@@H](NC(=S)NCCc2ccc(S(N)(=O)=O)cc2)[C@H](OC(C)=O)[C@@H](OC(C)=O)[C@H]1OC(C)=O	297.0	433.0	8.8	INACTIVE	INACTIVE	INACTIVE	INACTIVE	ACTIVE	ACTIVE	-0.5762999999999945	137.2115999999999	230.40257366226834	198.64999999999995	589.6450000000002	589.1400008119998	14	4	10	3	12	0	16	39	70	5	0	2	1	1	1	0	1	1	1	0	0	0.5217391304347826	23.335043973341577	13.590761995630462	10.42873555920904	6.406716774969031	4.4246401316014845	11.636194227245035	8.45906421127759	5.215296844062296	3.6909843288352193	-3.3400000000000003	31.87524520601722
CHEMBL1956744	CC(=O)OC[C@H]1O[C@@H](NC(=S)NCc2ccc(S(N)(=O)=O)cc2)[C@H](OC(C)=O)[C@@H](OC(C)=O)[C@@H]1OC(C)=O	7.8	7.4	7.5	ACTIVE	ACTIVE	ACTIVE	ACTIVE	ACTIVE	ACTIVE	-0.6187999999999958	132.34459999999996	224.0376315478717	198.64999999999995	575.6180000000003	575.1243507479999	14	4	9	3	12	0	16	38	67	5	0	2	1	1	1	0	1	1	1	0	0	0.5	22.627937192155027	13.090761995630462	10.105512254505676	6.160554133254466	4.2079033408244015	11.136194227245035	8.135840906574225	4.9691342023477345	3.504140827025398	-3.3400000000000003	30.881195443097056
CHEMBL1956752	CC(=O)OC[C@H]1O[C@@H](NC(=S)NCc2ccc(S(N)(=O)=O)cc2)[C@H](OC(C)=O)[C@@H](OC(C)=O)[C@@H]1O[C@H]1O[C@H](COC(C)=O)[C@@H](OC(C)=O)[C@H](OC(C)=O)[C@H]1OC(C)=O	7.3	7.5	8.4	ACTIVE	ACTIVE	ACTIVE	ACTIVE	ACTIVE	ACTIVE	-1.082199999999987	193.6195999999995	337.4633982147674	296.00999999999993	863.8700000000002	863.2088682200001	22	4	15	3	20	0	24	58	103	10	0	3	1	2	2	0	2	2	1	0	0	0.5882352941176471	33.9877816430006	19.25997718778715	14.699818259741095	9.097962863740365	6.491504286336169	17.305409419401727	12.73014691180965	7.90654293283363	5.787741772537165	-5.010000000000001	47.365935038330136
CHEMBL1956748	CC(=O)OC[C@H]1O[C@@H](NC(=S)NCc2ccc(S(N)(=O)=O)cc2)[C@H](OC(C)=O)[C@@H](OC(C)=O)[C@H]1OC(C)=O	11.9	5.8	100.0	ACTIVE	ACTIVE	ACTIVE	ACTIVE	INACTIVE	INACTIVE	-0.6187999999999958	132.34459999999996	224.0376315478717	198.64999999999995	575.6180000000003	575.1243507479999	14	4	9	3	12	0	16	38	67	5	0	2	1	1	1	0	1	1	1	0	0	0.5	22.627937192155027	13.090761995630462	10.105512254505676	6.160554133254466	4.2079033408244015	11.136194227245035	8.135840906574225	4.9691342023477345	3.504140827025398	-3.3400000000000003	30.881195443097056
CHEMBL1956746	CC(=O)OC[C@H]1O[C@@H](NC(=S)NNC(=O)c2ccc(S(N)(=O)=O)cc2)[C@H](OC(C)=O)[C@@H](OC(C)=O)[C@@H]1OC(C)=O	10.0	8.7	7.3	ACTIVE	ACTIVE	ACTIVE	ACTIVE	ACTIVE	ACTIVE	-1.4739999999999933	136.1067999999999	233.71915185175854	227.74999999999994	604.6160000000003	604.1145143359998	16	5	8	4	13	1	18	40	68	5	0	2	1	1	1	0	1	1	1	0	0	0.45454545454545453	23.329078701432344	13.337779359675846	10.211509853275285	6.147924190778037	4.174183918707386	11.383211591290419	8.241838505343836	4.998779754552745	3.4915591522491027	-3.87	32.34255778080509
CHEMBL1956754	CC(=O)OC[C@H]1O[C@@H](NC(=S)NNC(=O)c2ccc(S(N)(=O)=O)cc2)[C@H](OC(C)=O)[C@@H](OC(C)=O)[C@@H]1O[C@H]1O[C@H](COC(C)=O)[C@@H](OC(C)=O)[C@H](OC(C)=O)[C@H]1OC(C)=O	10.2	9.1	7.6	ACTIVE	ACTIVE	ACTIVE	ACTIVE	ACTIVE	ACTIVE	-1.9373999999999845	197.38179999999954	347.14491851865415	325.10999999999996	892.8680000000003	892.1990318080001	24	5	14	4	21	1	26	60	104	10	0	3	1	2	2	0	2	2	1	0	0	0.5588235294117647	34.688923152277916	19.50699455183253	14.805815858510703	9.085332921263936	6.457784864219153	17.55242678344711	12.836144510579256	7.936188485038641	5.775160097760871	-5.540000000000001	48.82629809109399
CHEMBL1956750	CC(=O)OC[C@H]1O[C@@H](NC(=S)NNC(=O)c2ccc(S(N)(=O)=O)cc2)[C@H](OC(C)=O)[C@@H](OC(C)=O)[C@H]1OC(C)=O	8.6	3.3	7.8	ACTIVE	ACTIVE	ACTIVE	ACTIVE	ACTIVE	ACTIVE	-1.4739999999999933	136.1067999999999	233.71915185175854	227.74999999999994	604.6160000000003	604.1145143359998	16	5	8	4	13	1	18	40	68	5	0	2	1	1	1	0	1	1	1	0	0	0.45454545454545453	23.329078701432344	13.337779359675846	10.211509853275285	6.147924190778037	4.174183918707386	11.383211591290419	8.241838505343836	4.998779754552745	3.4915591522491027	-3.87	32.34255778080509
CHEMBL1956743	CC(=O)OC[C@H]1O[C@@H](NC(=S)Nc2ccc(S(N)(=O)=O)cc2)[C@H](OC(C)=O)[C@@H](OC(C)=O)[C@@H]1OC(C)=O	7.0	6.9	7.2	ACTIVE	ACTIVE	ACTIVE	ACTIVE	ACTIVE	ACTIVE	-0.29649999999999777	129.1276	217.6726894334751	198.64999999999995	561.5910000000002	561.1087006839998	14	4	8	3	12	0	16	37	64	5	0	2	1	1	1	0	1	1	1	0	0	0.47619047619047616	21.92083041096848	12.633655214443912	9.757385708043353	5.854042024272295	4.118357159644081	10.679087446058485	7.787714360111901	4.704897588047005	3.3689122992960225	-3.3400000000000003	29.887483935112474
CHEMBL1956751	CC(=O)OC[C@H]1O[C@@H](NC(=S)Nc2ccc(S(N)(=O)=O)cc2)[C@H](OC(C)=O)[C@@H](OC(C)=O)[C@@H]1O[C@H]1O[C@H](COC(C)=O)[C@@H](OC(C)=O)[C@H](OC(C)=O)[C@H]1OC(C)=O	539.0	7.4	10.1	INACTIVE	INACTIVE	ACTIVE	ACTIVE	ACTIVE	ACTIVE	-0.7598999999999891	190.40259999999952	331.09845610037075	296.00999999999993	849.8430000000002	849.1932181560001	22	4	14	3	20	0	24	57	100	10	0	3	1	2	2	0	2	2	1	0	0	0.5757575757575758	33.28067486181406	18.8028704066006	14.351691713278772	8.791450754758195	6.401958105155849	16.84830263821518	12.382020365347325	7.642306318532901	5.652513244807791	-5.010000000000001	46.372785792310395
CHEMBL1956747	CC(=O)OC[C@H]1O[C@@H](NC(=S)Nc2ccc(S(N)(=O)=O)cc2)[C@H](OC(C)=O)[C@@H](OC(C)=O)[C@H]1OC(C)=O	524.0	7.3	45.6	INACTIVE	INACTIVE	ACTIVE	ACTIVE	INACTIVE	ACTIVE	-0.29649999999999777	129.1276	217.6726894334751	198.64999999999995	561.5910000000002	561.1087006839998	14	4	8	3	12	0	16	37	64	5	0	2	1	1	1	0	1	1	1	0	0	0.47619047619047616	21.92083041096848	12.633655214443912	9.757385708043353	5.854042024272295	4.118357159644081	10.679087446058485	7.787714360111901	4.704897588047005	3.3689122992960225	-3.3400000000000003	29.887483935112474
CHEMBL1807504	CC(=O)OC[C@H]1O[C@@H](NS(N)(=O)=O)C[C@@H](OC(C)=O)[C@@H]1OC(C)=O	12.0	13.0	4.8	ACTIVE	ACTIVE	ACTIVE	ACTIVE	ACTIVE	ACTIVE	-1.6789999999999965	77.26190000000004	138.47243663448617	160.32	368.36400000000015	368.08895121999996	11	3	6	2	9	0	12	24	44	4	0	1	0	1	1	0	1	1	0	0	0	0.75	14.199944393887582	8.455794937103876	6.411978525145169	3.475688966390255	2.711205381243039	6.909475459182314	5.086257728073097	2.884264401640821	2.1929939967822594	-1.76	20.284964028776976
CHEMBL1807505	CC(=O)OC[C@H]1O[C@@H](NS(N)(=O)=O)C[C@@H](OC(C)=O)[C@H]1OC(C)=O	11.0	16.0	7.8	ACTIVE	ACTIVE	ACTIVE	ACTIVE	ACTIVE	ACTIVE	-1.6789999999999965	77.26190000000004	138.47243663448617	160.32	368.36400000000015	368.08895121999996	11	3	6	2	9	0	12	24	44	4	0	1	0	1	1	0	1	1	0	0	0	0.75	14.199944393887582	8.455794937103876	6.411978525145169	3.475688966390255	2.711205381243039	6.909475459182314	5.086257728073097	2.884264401640821	2.1929939967822594	-1.76	20.284964028776976
CHEMBL1807498	CC(=O)OC[C@H]1O[C@@H](NS(N)(=O)=O)[C@@H](OC(C)=O)[C@@H](OC(C)=O)[C@@H]1OC(C)=O	85.0	5.0	5.6	INACTIVE	ACTIVE	ACTIVE	ACTIVE	ACTIVE	ACTIVE	-2.137399999999994	88.19890000000004	160.47738819283003	186.61999999999998	426.4000000000002	426.0944305239999	13	3	7	2	11	0	14	28	50	5	0	1	0	1	1	0	1	1	0	0	0	0.7142857142857143	16.386684462818387	9.449915573702196	7.108447179862062	3.832087600119037	2.9986455300086736	7.9035960957806335	5.78272638278999	3.271246938548315	2.4851654918353807	-2.29	23.7488953714508
CHEMBL1807496	CC(=O)OC[C@H]1O[C@@H](NS(N)(=O)=O)[C@H](OC(C)=O)[C@@H](OC(C)=O)[C@@H]1OC(C)=O	81.0	6.35	5.4	INACTIVE	ACTIVE	ACTIVE	ACTIVE	ACTIVE	ACTIVE	-2.137399999999994	88.19890000000004	160.47738819283003	186.61999999999998	426.4000000000002	426.0944305239999	13	3	7	2	11	0	14	28	50	5	0	1	0	1	1	0	1	1	0	0	0	0.7142857142857143	16.386684462818387	9.449915573702196	7.108447179862062	3.832087600119037	2.9986455300086736	7.9035960957806335	5.78272638278999	3.271246938548315	2.4851654918353807	-2.29	23.7488953714508
CHEMBL1807497	CC(=O)OC[C@H]1O[C@@H](NS(N)(=O)=O)[C@H](OC(C)=O)[C@@H](OC(C)=O)[C@H]1OC(C)=O	76.0	6.1	6.5	INACTIVE	ACTIVE	ACTIVE	ACTIVE	ACTIVE	ACTIVE	-2.137399999999994	88.19890000000004	160.47738819283003	186.61999999999998	426.4000000000002	426.0944305239999	13	3	7	2	11	0	14	28	50	5	0	1	0	1	1	0	1	1	0	0	0	0.7142857142857143	16.386684462818387	9.449915573702196	7.108447179862062	3.832087600119037	2.9986455300086736	7.9035960957806335	5.78272638278999	3.271246938548315	2.4851654918353807	-2.29	23.7488953714508
CHEMBL374275	CC(=O)OC[C@H]1O[C@@H](OCc2cn(-c3ccc(S(N)(=O)=O)cc3)nn2)[C@H](OC(C)=O)[C@@H](OC(C)=O)[C@@H]1OC(C)=O	46.0	107.0		INACTIVE	ACTIVE	INACTIVE	INACTIVE			-0.4855999999999965	129.4772	228.18015926093716	214.52999999999994	584.5600000000003	584.1424433359999	16	2	10	1	15	0	17	40	68	5	0	3	2	1	1	1	1	1	1	0	0	0.4782608695652174	22.730431666916804	13.25462604957884	10.13344284145405	6.243541364726332	4.285097216522118	11.708306571657277	8.572019783986464	5.314310131314763	3.769657390548264	-3.9300000000000006	30.609195869745975
CHEMBL221576	CC(=O)OC[C@H]1O[C@@H](OCc2cn(-c3ccc(S(N)(=O)=O)cc3)nn2)[C@H](OC(C)=O)[C@@H](OC(C)=O)[C@H]1OC(C)=O	6.8	9.7		ACTIVE	ACTIVE	ACTIVE	ACTIVE			-0.4855999999999965	129.4772	228.18015926093716	214.52999999999994	584.5600000000003	584.1424433359999	16	2	10	1	15	0	17	40	68	5	0	3	2	1	1	1	1	1	1	0	0	0.4782608695652174	22.730431666916804	13.25462604957884	10.13344284145405	6.243541364726332	4.285097216522118	11.708306571657277	8.572019783986464	5.314310131314763	3.769657390548264	-3.9300000000000006	30.609195869745975
CHEMBL1956757	CC(=O)OC[C@H]1O[C@@H](O[C@H]2[C@H](OC(C)=O)[C@@H](OC(C)=O)[C@H](NC(=S)NCCc3ccc(S(N)(=O)=O)cc3)O[C@@H]2COC(C)=O)[C@H](OC(C)=O)[C@@H](OC(C)=O)[C@H]1OC(C)=O	8.7	362.0	48.1	ACTIVE	ACTIVE	INACTIVE	INACTIVE	INACTIVE	ACTIVE	-1.0396999999999874	198.48659999999953	343.82834032916395	296.01	877.8970000000002	877.2245182840003	22	4	16	3	20	0	24	59	106	10	0	3	1	2	2	0	2	2	1	0	0	0.6	34.69488842418715	19.759977187787143	15.023041564444453	9.344125505454933	6.708241077113251	17.805409419401727	13.05337021651301	8.152705574548195	5.974585274346985	-5.010000000000001	48.35932512985106
CHEMBL1956756	CC(=O)OC[C@H]1O[C@@H](O[C@H]2[C@H](OC(C)=O)[C@@H](OC(C)=O)[C@H](NC(=S)NCc3ccc(S(N)(=O)=O)cc3)O[C@@H]2COC(C)=O)[C@H](OC(C)=O)[C@@H](OC(C)=O)[C@H]1OC(C)=O	390.0	7.3	7.4	INACTIVE	INACTIVE	ACTIVE	ACTIVE	ACTIVE	ACTIVE	-1.0821999999999878	193.6195999999995	337.4633982147674	296.01	863.8700000000001	863.2088682200003	22	4	15	3	20	0	24	58	103	10	0	3	1	2	2	0	2	2	1	0	0	0.5882352941176471	33.9877816430006	19.259977187787147	14.699818259741091	9.097962863740369	6.491504286336168	17.305409419401727	12.730146911809648	7.9065429328336325	5.787741772537165	-5.010000000000001	47.365935038330136
CHEMBL1956758	CC(=O)OC[C@H]1O[C@@H](O[C@H]2[C@H](OC(C)=O)[C@@H](OC(C)=O)[C@H](NC(=S)NNC(=O)c3ccc(S(N)(=O)=O)cc3)O[C@@H]2COC(C)=O)[C@H](OC(C)=O)[C@@H](OC(C)=O)[C@H]1OC(C)=O	6.4	8.9	8.1	ACTIVE	ACTIVE	ACTIVE	ACTIVE	ACTIVE	ACTIVE	-1.9373999999999871	197.3817999999996	347.1449185186541	325.11	892.868	892.1990318080003	24	5	14	4	21	1	26	60	104	10	0	3	1	2	2	0	2	2	1	0	0	0.5588235294117647	34.688923152277916	19.506994551832527	14.805815858510698	9.085332921263937	6.457784864219155	17.55242678344711	12.836144510579254	7.93618848503864	5.775160097760873	-5.540000000000001	48.82629809109399
CHEMBL1956755	CC(=O)OC[C@H]1O[C@@H](O[C@H]2[C@H](OC(C)=O)[C@@H](OC(C)=O)[C@H](NC(=S)Nc3ccc(S(N)(=O)=O)cc3)O[C@@H]2COC(C)=O)[C@H](OC(C)=O)[C@@H](OC(C)=O)[C@H]1OC(C)=O	7.6	7.5	8.2	ACTIVE	ACTIVE	ACTIVE	ACTIVE	ACTIVE	ACTIVE	-0.75989999999999	190.40259999999958	331.0984561003708	296.01	849.8430000000002	849.1932181560002	22	4	14	3	20	0	24	57	100	10	0	3	1	2	2	0	2	2	1	0	0	0.5757575757575758	33.28067486181406	18.802870406600597	14.35169171327877	8.791450754758197	6.401958105155848	16.84830263821518	12.382020365347325	7.642306318532899	5.65251324480779	-5.010000000000001	46.372785792310395
CHEMBL1093297	CC(=O)OC[C@H]1O[C@@H](O[C@H]2[C@H](OC(C)=O)[C@@H](OC(C)=O)[C@H](S(=O)(=O)NCCc3ccc(S(N)(=O)=O)cc3)O[C@@H]2COC(C)=O)[C@H](OC(C)=O)[C@@H](OC(C)=O)[C@H]1OC(C)=O	56.2	97.0	9.5	INACTIVE	ACTIVE	INACTIVE	ACTIVE	ACTIVE	ACTIVE	-1.5843999999999863	191.6726999999995	338.3155316763696	318.12	882.8690000000003	882.2034484920002	23	3	17	2	21	0	25	59	105	10	0	3	1	2	2	0	2	2	1	0	0	0.6176470588235294	34.511385005114875	20.678408834378875	16.445001001255914	10.686991129558267	7.906466707685332	17.585769878535764	13.040268655811186	8.16024489052789	5.987613432076091	-4.790000000000001	48.577902015344456
CHEMBL1092027	CC(=O)OC[C@H]1O[C@@H](O[C@H]2[C@H](OC(C)=O)[C@@H](OC(C)=O)[C@H](S(=O)(=O)NCc3ccc(S(N)(=O)=O)cc3)O[C@@H]2COC(C)=O)[C@H](OC(C)=O)[C@@H](OC(C)=O)[C@H]1OC(C)=O	58.8	102.0	10.4	INACTIVE	ACTIVE	INACTIVE	INACTIVE	ACTIVE	ACTIVE	-1.6268999999999867	186.8056999999995	331.950589561973	318.12	868.8420000000002	868.1877984280002	23	3	16	2	21	0	25	58	102	10	0	3	1	2	2	0	2	2	1	0	0	0.6060606060606061	33.804278223928335	20.178408834378875	16.121777696552552	10.3877602732936	7.68522049499507	17.085769878535764	12.717045351107824	7.920800612197746	5.785095958668459	-4.790000000000001	47.58446064311724
CHEMBL573459	CC(=O)OC[C@H]1O[C@@H](O[C@H]2[C@H](OC(C)=O)[C@@H](OC(C)=O)[C@H](S(N)(=O)=O)O[C@@H]2COC(C)=O)[C@H](OC(C)=O)[C@@H](OC(C)=O)[C@H]1OC(C)=O	4510.0	4030.0	4600.0	INACTIVE	INACTIVE	INACTIVE	INACTIVE	INACTIVE	INACTIVE	-2.105399999999988	146.3381999999998	268.21791516548933	271.94999999999993	699.6370000000003	699.168048964	20	2	12	1	19	0	21	47	84	10	0	2	0	2	2	0	2	2	0	0	0	0.7307692307692307	27.24652891366397	15.425189976754837	11.893650591758677	7.236367644415843	5.618636015941186	13.815714268506104	10.250986325669531	6.209407568069252	4.736725491492831	-3.9200000000000013	39.25942958027147
CHEMBL1092714	CC(=O)OC[C@H]1O[C@@H](O[C@H]2[C@H](OC(C)=O)[C@@H](OC(C)=O)[C@H](SNCCc3ccc(S(N)(=O)=O)cc3)O[C@@H]2COC(C)=O)[C@H](OC(C)=O)[C@@H](OC(C)=O)[C@H]1OC(C)=O	12.0	97.0	8.7	ACTIVE	ACTIVE	INACTIVE	ACTIVE	ACTIVE	ACTIVE	-0.26599999999998913	190.3438999999995	331.81324331994824	283.97999999999996	850.8710000000002	850.2136192520003	21	3	17	2	21	0	23	57	103	10	0	3	1	2	2	0	2	2	1	0	0	0.6176470588235294	33.694888424187155	19.678408834378878	15.16352658683436	9.764402145236147	7.19185109097955	17.25243654520243	12.613110517670668	7.852715229087183	5.749408226507496	-4.390000000000001	46.98850924809475
CHEMBL1091318	CC(=O)OC[C@H]1O[C@@H](O[C@H]2[C@H](OC(C)=O)[C@@H](OC(C)=O)[C@H](SNCc3ccc(S(N)(=O)=O)cc3)O[C@@H]2COC(C)=O)[C@H](OC(C)=O)[C@@H](OC(C)=O)[C@H]1OC(C)=O	15.5	100.0	9.8	ACTIVE	ACTIVE	INACTIVE	INACTIVE	ACTIVE	ACTIVE	-0.3084999999999902	185.4768999999995	325.4483012055516	283.97999999999996	836.8440000000002	836.1979691880002	21	3	16	2	21	0	23	56	100	10	0	3	1	2	2	0	2	2	1	0	0	0.6060606060606061	32.9877816430006	19.17840883437888	14.840303282130996	9.46517128897148	7.043828182992652	16.752436545202432	12.289887212967306	7.613270950757038	5.571298521334319	-4.390000000000001	45.995454985001736
CHEMBL505415	CC(=O)OC[C@H]1O[C@@H](On2cc(CNC(=O)c3ccc(S(N)(=O)=O)cc3)nn2)[C@H](OC(C)=O)[C@@H](OC(C)=O)[C@@H]1OC(C)=O	470.0	76.0		INACTIVE	INACTIVE	INACTIVE	ACTIVE			-1.6327999999999923	137.54339999999988	244.21052415846356	243.6299999999999	627.5850000000002	627.1482569880001	18	3	11	2	16	1	19	43	72	5	0	3	2	1	1	1	1	1	1	0	0	0.4583333333333333	24.138679957380667	13.982595838894309	10.598961112059916	6.485204062513442	4.37749311635146	12.436276360972746	9.037538054592332	5.555972829101871	3.862053290377606	-4.620000000000001	32.889020177555416
CHEMBL444912	CC(=O)OC[C@H]1O[C@@H](S(=O)(=O)Cc2cn(-c3ccc(S(N)(=O)=O)cc3)nn2)[C@H](OC(C)=O)[C@@H](OC(C)=O)[C@@H]1OC(C)=O	6.8999999999999995	9.3	9.1	ACTIVE	ACTIVE	ACTIVE	ACTIVE	ACTIVE	ACTIVE	-1.0873999999999944	137.3119999999999	239.69201241321687	239.4399999999999	632.6260000000001	632.1094289560001	17	2	10	1	16	0	19	42	70	5	0	3	2	1	1	1	1	1	1	0	0	0.4782608695652174	24.363424828772256	15.303380839559498	12.708648121696083	8.336453042959096	6.200639387568451	12.04163990499061	9.068213515855833	5.6218397927554715	4.045275272196975	-3.9400000000000004	32.57299735369487
CHEMBL1836628	CC(=O)OC[C@H]1O[C@@H](S(=O)(=O)Cc2cn(-c3ccc(S(N)(=O)=O)cc3)nn2)[C@H](OC(C)=O)[C@@H](OC(C)=O)[C@@H]1O[C@H]1O[C@H](COC(C)=O)[C@@H](OC(C)=O)[C@H](OC(C)=O)[C@H]1OC(C)=O	44.5	61.9	53.1	INACTIVE	ACTIVE	INACTIVE	ACTIVE	INACTIVE	ACTIVE	-1.5507999999999855	198.58699999999948	353.1177790801125	336.79999999999995	920.878	920.1939464280003	25	2	16	1	24	0	27	62	106	10	0	4	2	2	2	1	2	2	1	0	0	0.5714285714285714	35.723269279617824	21.47259603171618	17.302954126931493	11.273861773444992	8.48424033308023	18.210855097147302	13.662519521091252	8.559248523241369	6.328876217708744	-5.610000000000001	49.04990542395139
CHEMBL499111	CC(=O)OC[C@H]1O[C@@H](S(=O)(=O)Cc2cn(-c3ccc(S(N)(=O)=O)cc3)nn2)[C@H](OC(C)=O)[C@@H](OC(C)=O)[C@H]1OC(C)=O	5.3	7.5	10.9	ACTIVE	ACTIVE	ACTIVE	ACTIVE	ACTIVE	ACTIVE	-1.0873999999999944	137.3119999999999	239.69201241321687	239.4399999999999	632.6260000000001	632.1094289560001	17	2	10	1	16	0	19	42	70	5	0	3	2	1	1	1	1	1	1	0	0	0.4782608695652174	24.363424828772256	15.303380839559498	12.708648121696083	8.336453042959096	6.200639387568451	12.04163990499061	9.068213515855833	5.6218397927554715	4.045275272196975	-3.9400000000000004	32.57299735369487
CHEMBL1836625	CC(=O)OC[C@H]1O[C@@H](S(=O)(=O)Cc2nnn(-c3ccc(S(N)(=O)=O)cc3)c2I)[C@H](OC(C)=O)[C@@H](OC(C)=O)[C@@H]1OC(C)=O	10.6	71.0	8.6	ACTIVE	ACTIVE	INACTIVE	ACTIVE	ACTIVE	ACTIVE	-0.4827999999999968	150.02899999999977	258.9538505342605	239.43999999999994	758.522	758.0060769240001	17	2	10	1	16	0	20	43	70	5	0	3	2	1	1	1	1	1	1	0	0	0.4782608695652174	26.82153732376818	16.497844995060277	13.81475488048731	9.500689681142656	7.201143962318142	12.15735491490323	9.152514417811997	5.728828999127376	4.082329510754043	-3.21	34.28220566992484
CHEMBL1836627	CC(=O)OC[C@H]1O[C@@H](S(=O)(=O)Cc2nnn(-c3ccc(S(N)(=O)=O)cc3)c2I)[C@H](OC(C)=O)[C@@H](OC(C)=O)[C@@H]1O[C@H]1O[C@H](COC(C)=O)[C@@H](OC(C)=O)[C@H](OC(C)=O)[C@H]1OC(C)=O	49.8	99.6	59.2	INACTIVE	ACTIVE	INACTIVE	ACTIVE	INACTIVE	ACTIVE	-0.9461999999999879	211.30399999999955	372.3796172011561	336.79999999999995	1046.774	1046.0905943960004	25	2	16	1	24	0	28	63	106	10	0	4	2	2	2	1	2	2	1	0	0	0.5714285714285714	38.18138177461374	22.667060187216954	18.409060885722713	12.438098411628552	9.48474490782992	18.326570107059922	13.746820423047415	8.666237729613275	6.365930456265811	-4.880000000000001	50.76160110742578
CHEMBL1836626	CC(=O)OC[C@H]1O[C@@H](S(=O)(=O)Cc2nnn(-c3ccc(S(N)(=O)=O)cc3)c2I)[C@H](OC(C)=O)[C@@H](OC(C)=O)[C@H]1OC(C)=O	38.5	97.0	9.1	INACTIVE	ACTIVE	INACTIVE	ACTIVE	ACTIVE	ACTIVE	-0.4827999999999968	150.02899999999977	258.9538505342605	239.43999999999994	758.522	758.0060769240001	17	2	10	1	16	0	20	43	70	5	0	3	2	1	1	1	1	1	1	0	0	0.4782608695652174	26.82153732376818	16.497844995060277	13.81475488048731	9.500689681142656	7.201143962318142	12.15735491490323	9.152514417811997	5.728828999127376	4.082329510754043	-3.21	34.28220566992484
CHEMBL1090030	CC(=O)OC[C@H]1O[C@@H](S(=O)(=O)NCCc2ccc(S(N)(=O)=O)cc2)[C@H](OC(C)=O)[C@@H](OC(C)=O)[C@@H]1OC(C)=O	15.4	95.0	9.5	ACTIVE	ACTIVE	INACTIVE	ACTIVE	ACTIVE	ACTIVE	-1.1209999999999942	130.39770000000001	224.88976500947388	220.75999999999993	594.6170000000002	594.11893102	15	3	11	2	13	0	17	39	69	5	0	2	1	1	1	0	1	1	1	0	0	0.5454545454545454	23.151540554269303	14.509193642222197	11.850694996020502	7.749582399072366	5.622865762173565	11.41655468637907	8.445962650575767	5.222836160041992	3.704012486564324	-3.120000000000001	32.09397885385443
CHEMBL1093298	CC(=O)OC[C@H]1O[C@@H](S(=O)(=O)NCCc2ccc(S(N)(=O)=O)cc2)[C@H](OC(C)=O)[C@@H](OC(C)=O)[C@@H]1O[C@H]1O[C@H](COC(C)=O)[C@@H](OC(C)=O)[C@H](OC(C)=O)[C@H]1OC(C)=O	15.2	93.0	8.8	ACTIVE	ACTIVE	INACTIVE	ACTIVE	ACTIVE	ACTIVE	-1.5843999999999854	191.6726999999995	338.3155316763695	318.11999999999995	882.8690000000001	882.2034484920002	23	3	17	2	21	0	25	59	105	10	0	3	1	2	2	0	2	2	1	0	0	0.6176470588235294	34.511385005114875	20.678408834378878	16.445001001255918	10.686991129558262	7.906466707685333	17.585769878535764	13.040268655811188	8.160244890527887	5.987613432076092	-4.790000000000002	48.577902015344456
CHEMBL1091073	CC(=O)OC[C@H]1O[C@@H](S(=O)(=O)NCCc2ccc(S(N)(=O)=O)cc2)[C@H](OC(C)=O)[C@@H](OC(C)=O)[C@H]1OC(C)=O	73.8	96.0	9.4	INACTIVE	ACTIVE	INACTIVE	ACTIVE	ACTIVE	ACTIVE	-1.1209999999999942	130.39770000000001	224.88976500947388	220.75999999999993	594.6170000000002	594.11893102	15	3	11	2	13	0	17	39	69	5	0	2	1	1	1	0	1	1	1	0	0	0.5454545454545454	23.151540554269303	14.509193642222197	11.850694996020502	7.749582399072366	5.622865762173565	11.41655468637907	8.445962650575767	5.222836160041992	3.704012486564324	-3.120000000000001	32.09397885385443
CHEMBL1093729	CC(=O)OC[C@H]1O[C@@H](S(=O)(=O)NCc2ccc(S(N)(=O)=O)cc2)[C@H](OC(C)=O)[C@@H](OC(C)=O)[C@@H]1OC(C)=O	14.8	79.0	9.3	ACTIVE	ACTIVE	INACTIVE	ACTIVE	ACTIVE	ACTIVE	-1.1634999999999935	125.53070000000004	218.5248228950773	220.75999999999993	580.5900000000003	580.1032809559999	15	3	10	2	13	0	17	38	66	5	0	2	1	1	1	0	1	1	1	0	0	0.5238095238095238	22.444433773082753	14.009193642222197	11.52747169131714	7.450351542807696	5.401619549483302	10.916554686379069	8.122739345872402	4.983391881711849	3.501495013156693	-3.120000000000001	31.099858341132144
CHEMBL1092028	CC(=O)OC[C@H]1O[C@@H](S(=O)(=O)NCc2ccc(S(N)(=O)=O)cc2)[C@H](OC(C)=O)[C@@H](OC(C)=O)[C@@H]1O[C@H]1O[C@H](COC(C)=O)[C@@H](OC(C)=O)[C@H](OC(C)=O)[C@H]1OC(C)=O	62.5	88.0	9.1	INACTIVE	ACTIVE	INACTIVE	ACTIVE	ACTIVE	ACTIVE	-1.626899999999985	186.8056999999995	331.95058956197295	318.11999999999995	868.8420000000002	868.1877984280002	23	3	16	2	21	0	25	58	102	10	0	3	1	2	2	0	2	2	1	0	0	0.6060606060606061	33.804278223928335	20.178408834378878	16.12177769655256	10.387760273293594	7.68522049499507	17.085769878535764	12.717045351107826	7.920800612197745	5.78509595866846	-4.790000000000002	47.58446064311724
CHEMBL1094036	CC(=O)OC[C@H]1O[C@@H](S(=O)(=O)NCc2ccc(S(N)(=O)=O)cc2)[C@H](OC(C)=O)[C@@H](OC(C)=O)[C@H]1OC(C)=O	16.3	89.0	9.9	ACTIVE	ACTIVE	INACTIVE	ACTIVE	ACTIVE	ACTIVE	-1.1634999999999935	125.53070000000004	218.5248228950773	220.75999999999993	580.5900000000003	580.1032809559999	15	3	10	2	13	0	17	38	66	5	0	2	1	1	1	0	1	1	1	0	0	0.5238095238095238	22.444433773082753	14.009193642222197	11.52747169131714	7.450351542807696	5.401619549483302	10.916554686379069	8.122739345872402	4.983391881711849	3.501495013156693	-3.120000000000001	31.099858341132144
CHEMBL568705	CC(=O)OC[C@H]1O[C@@H](S(N)(=O)=O)[C@H](OC(C)=O)[C@@H](OC(C)=O)[C@@H]1OC(C)=O	4500.0	3910.0	4660.0	INACTIVE	INACTIVE	INACTIVE	INACTIVE	INACTIVE	INACTIVE	-1.6419999999999957	85.06320000000004	154.79214849859352	174.58999999999997	411.38500000000016	411.0835314919999	12	2	6	1	11	0	13	27	48	5	0	1	0	1	1	0	1	1	0	0	0	0.7142857142857143	15.886684462818387	9.255974784598136	7.299344586523255	4.298958913929941	3.335035070429416	7.6464990763494045	5.656680320434105	3.2719988375833564	2.453124545981061	-2.25	22.79040404040404
CHEMBL573460	CC(=O)OC[C@H]1O[C@@H](S(N)(=O)=O)[C@H](OC(C)=O)[C@@H](OC(C)=O)[C@@H]1O[C@H]1O[C@H](COC(C)=O)[C@@H](OC(C)=O)[C@H](OC(C)=O)[C@H]1OC(C)=O	4980.0	4080.0	4610.0	INACTIVE	INACTIVE	INACTIVE	INACTIVE	INACTIVE	INACTIVE	-2.105399999999987	146.3381999999998	268.21791516548933	271.94999999999993	699.6370000000002	699.1680489639999	20	2	12	1	19	0	21	47	84	10	0	2	0	2	2	0	2	2	0	0	0	0.7307692307692307	27.24652891366397	15.425189976754837	11.893650591758682	7.236367644415837	5.618636015941185	13.815714268506103	10.250986325669531	6.209407568069254	4.73672549149283	-3.920000000000001	39.25942958027147
CHEMBL579226	CC(=O)OC[C@H]1O[C@@H](S(N)(=O)=O)[C@H](OC(C)=O)[C@@H](OC(C)=O)[C@H]1OC(C)=O	4540.0	4120.0	4730.0	INACTIVE	INACTIVE	INACTIVE	INACTIVE	INACTIVE	INACTIVE	-1.6419999999999957	85.06320000000004	154.79214849859352	174.58999999999997	411.38500000000016	411.0835314919999	12	2	6	1	11	0	13	27	48	5	0	1	0	1	1	0	1	1	0	0	0	0.7142857142857143	15.886684462818387	9.255974784598136	7.299344586523255	4.298958913929941	3.335035070429416	7.6464990763494045	5.656680320434105	3.2719988375833564	2.453124545981061	-2.25	22.79040404040404
CHEMBL519447	CC(=O)OC[C@H]1O[C@@H](SCc2cn(-c3ccc(S(N)(=O)=O)cc3)nn2)[C@H](OC(C)=O)[C@@H](OC(C)=O)[C@@H]1OC(C)=O	5.3	8.6	9.55	ACTIVE	ACTIVE	ACTIVE	ACTIVE	ACTIVE	ACTIVE	0.23100000000000187	135.98319999999993	233.1897240567955	205.29999999999995	600.6280000000003	600.1195997159999	15	2	10	1	15	0	17	40	68	5	0	3	2	1	1	1	1	1	1	0	0	0.4782608695652174	23.54692824784453	14.303380839559498	11.220066926087977	7.413864058636974	5.373785742622317	11.708306571657277	8.572019783986464	5.314310131314763	3.769657390548264	-3.540000000000001	30.993852867375228
CHEMBL517088	CC(=O)OC[C@H]1O[C@@H](SCc2cn(-c3ccc(S(N)(=O)=O)cc3)nn2)[C@H](OC(C)=O)[C@@H](OC(C)=O)[C@H]1OC(C)=O	9.9	8.6	9.2	ACTIVE	ACTIVE	ACTIVE	ACTIVE	ACTIVE	ACTIVE	0.23100000000000187	135.98319999999993	233.1897240567955	205.29999999999995	600.6280000000003	600.1195997159999	15	2	10	1	15	0	17	40	68	5	0	3	2	1	1	1	1	1	1	0	0	0.4782608695652174	23.54692824784453	14.303380839559498	11.220066926087977	7.413864058636974	5.373785742622317	11.708306571657277	8.572019783986464	5.314310131314763	3.769657390548264	-3.540000000000001	30.993852867375228
CHEMBL1834000	CC(=O)OC[C@H]1O[C@@H](SCc2nnn(-c3ccc(S(N)(=O)=O)cc3)c2C#CCO)[C@H](OC(C)=O)[C@@H](OC(C)=O)[C@@H]1OC(C)=O	11.9	72.0	7.9	ACTIVE	ACTIVE	INACTIVE	ACTIVE	ACTIVE	ACTIVE	-0.4251999999999969	149.94699999999983	256.07800954404064	225.52999999999994	654.6760000000003	654.1301644	16	3	10	2	16	0	18	44	74	5	0	3	2	1	1	1	1	1	1	0	0	0.46153846153846156	25.623898355341407	15.399894769577614	11.822055261499028	7.8454357175010685	5.7537152270825835	12.804820501675396	9.174008119397515	5.768210889548117	4.100295679704634	-4.0200000000000005	34.47002440191919
CHEMBL1836634	CC(=O)OC[C@H]1O[C@@H](SCc2nnn(-c3ccc(S(N)(=O)=O)cc3)c2C#CCO)[C@H](OC(C)=O)[C@@H](OC(C)=O)[C@H]1OC(C)=O	219.0	91.0	9.0	INACTIVE	INACTIVE	INACTIVE	ACTIVE	ACTIVE	ACTIVE	-0.4251999999999969	149.94699999999983	256.07800954404064	225.52999999999994	654.6760000000003	654.1301644	16	3	10	2	16	0	18	44	74	5	0	3	2	1	1	1	1	1	1	0	0	0.46153846153846156	25.623898355341407	15.399894769577614	11.822055261499028	7.8454357175010685	5.7537152270825835	12.804820501675396	9.174008119397515	5.768210889548117	4.100295679704634	-4.0200000000000005	34.47002440191919
CHEMBL1836622	CC(=O)OC[C@H]1O[C@@H](SCc2nnn(-c3ccc(S(N)(=O)=O)cc3)c2I)[C@H](OC(C)=O)[C@@H](OC(C)=O)[C@@H]1OC(C)=O	5.3	6.2	10.0	ACTIVE	ACTIVE	ACTIVE	ACTIVE	ACTIVE	ACTIVE	0.8356000000000003	148.7001999999998	252.45156217783915	205.29999999999995	726.5240000000001	726.0162476840001	15	2	10	1	15	0	18	41	68	5	0	3	2	1	1	1	1	1	1	0	0	0.4782608695652174	26.005040742840453	15.497844995060278	12.32617368487921	8.578100696820535	6.4016377673073	11.824021581569896	8.656320685942628	5.421299337686668	3.8158274457504295	-2.8099999999999996	32.70137415762314
CHEMBL1836623	CC(=O)OC[C@H]1O[C@@H](SCc2nnn(-c3ccc(S(N)(=O)=O)cc3)c2I)[C@H](OC(C)=O)[C@@H](OC(C)=O)[C@H]1OC(C)=O	11.2	95.0	8.9	ACTIVE	ACTIVE	INACTIVE	ACTIVE	ACTIVE	ACTIVE	0.8356000000000003	148.7001999999998	252.45156217783915	205.29999999999995	726.5240000000001	726.0162476840001	15	2	10	1	15	0	18	41	68	5	0	3	2	1	1	1	1	1	1	0	0	0.4782608695652174	26.005040742840453	15.497844995060278	12.32617368487921	8.578100696820535	6.4016377673073	11.824021581569896	8.656320685942628	5.421299337686668	3.8158274457504295	-2.8099999999999996	32.70137415762314
CHEMBL1091779	CC(=O)OC[C@H]1O[C@@H](SNCCc2ccc(S(N)(=O)=O)cc2)[C@H](OC(C)=O)[C@@H](OC(C)=O)[C@@H]1OC(C)=O	14.5	97.0	13.6	ACTIVE	ACTIVE	INACTIVE	ACTIVE	ACTIVE	ACTIVE	0.1974000000000029	129.0689	218.38747665305254	186.61999999999998	562.6190000000003	562.1291017799999	13	3	11	2	13	0	15	37	67	5	0	2	1	1	1	0	1	1	1	0	0	0.5454545454545454	22.335043973341577	13.509193642222197	10.569220581598945	6.826993414750243	4.908250145467783	11.083221353045737	8.018804512435246	4.915306498601284	3.4658072809957283	-2.72	30.50354368807236
CHEMBL1092715	CC(=O)OC[C@H]1O[C@@H](SNCCc2ccc(S(N)(=O)=O)cc2)[C@H](OC(C)=O)[C@@H](OC(C)=O)[C@@H]1O[C@H]1O[C@H](COC(C)=O)[C@@H](OC(C)=O)[C@H](OC(C)=O)[C@H]1OC(C)=O	15.1	94.0	8.8	ACTIVE	ACTIVE	INACTIVE	ACTIVE	ACTIVE	ACTIVE	-0.26599999999998825	190.3438999999995	331.8132433199482	283.97999999999996	850.8710000000002	850.2136192520002	21	3	17	2	21	0	23	57	103	10	0	3	1	2	2	0	2	2	1	0	0	0.6176470588235294	33.694888424187155	19.67840883437888	15.163526586834363	9.764402145236138	7.191851090979552	17.25243654520243	12.61311051767067	7.85271522908718	5.749408226507496	-4.390000000000001	46.98850924809475
CHEMBL1091780	CC(=O)OC[C@H]1O[C@@H](SNCCc2ccc(S(N)(=O)=O)cc2)[C@H](OC(C)=O)[C@@H](OC(C)=O)[C@H]1OC(C)=O	13.3	107.0	16.7	ACTIVE	ACTIVE	INACTIVE	INACTIVE	ACTIVE	ACTIVE	0.1974000000000029	129.0689	218.38747665305254	186.61999999999998	562.6190000000003	562.1291017799999	13	3	11	2	13	0	15	37	67	5	0	2	1	1	1	0	1	1	1	0	0	0.5454545454545454	22.335043973341577	13.509193642222197	10.569220581598945	6.826993414750243	4.908250145467783	11.083221353045737	8.018804512435246	4.915306498601284	3.4658072809957283	-2.72	30.50354368807236
CHEMBL1089015	CC(=O)OC[C@H]1O[C@@H](SNCc2ccc(S(N)(=O)=O)cc2)[C@H](OC(C)=O)[C@@H](OC(C)=O)[C@@H]1OC(C)=O	14.8	105.0	11.5	ACTIVE	ACTIVE	INACTIVE	INACTIVE	ACTIVE	ACTIVE	0.15490000000000248	124.20190000000005	212.02253453865595	186.61999999999998	548.5920000000003	548.1134517159999	13	3	10	2	13	0	15	36	64	5	0	2	1	1	1	0	1	1	1	0	0	0.5238095238095238	21.627937192155027	13.009193642222195	10.245997276895583	6.527762558485573	4.7602272374808825	10.583221353045737	7.695581207731882	4.675862220271141	3.287697575822551	-2.72	29.50996831638412
CHEMBL1091319	CC(=O)OC[C@H]1O[C@@H](SNCc2ccc(S(N)(=O)=O)cc2)[C@H](OC(C)=O)[C@@H](OC(C)=O)[C@@H]1O[C@H]1O[C@H](COC(C)=O)[C@@H](OC(C)=O)[C@H](OC(C)=O)[C@H]1OC(C)=O	13.1	84.0	8.5	ACTIVE	ACTIVE	INACTIVE	ACTIVE	ACTIVE	ACTIVE	-0.30849999999998934	185.47689999999955	325.4483012055517	283.97999999999996	836.8440000000003	836.197969188	21	3	16	2	21	0	23	56	100	10	0	3	1	2	2	0	2	2	1	0	0	0.6060606060606061	32.9877816430006	19.17840883437888	14.840303282131002	9.46517128897147	7.043828182992651	16.752436545202432	12.289887212967306	7.6132709507570375	5.571298521334319	-4.390000000000001	45.995454985001736
CHEMBL1092775	CC(=O)OC[C@H]1O[C@@H](SNCc2ccc(S(N)(=O)=O)cc2)[C@H](OC(C)=O)[C@@H](OC(C)=O)[C@H]1OC(C)=O	13.4	91.0	15.5	ACTIVE	ACTIVE	INACTIVE	ACTIVE	ACTIVE	ACTIVE	0.15490000000000248	124.20190000000005	212.02253453865595	186.61999999999998	548.5920000000003	548.1134517159999	13	3	10	2	13	0	15	36	64	5	0	2	1	1	1	0	1	1	1	0	0	0.5238095238095238	21.627937192155027	13.009193642222195	10.245997276895583	6.527762558485573	4.7602272374808825	10.583221353045737	7.695581207731882	4.675862220271141	3.287697575822551	-2.72	29.50996831638412
CHEMBL480302	CC(=O)OC[C@H]1O[C@@H]([S+]([O-])Cc2cn(-c3ccc(S(N)(=O)=O)cc3)nn2)[C@H](OC(C)=O)[C@@H](OC(C)=O)[C@@H]1OC(C)=O	5.4	9.9	8.4	ACTIVE	ACTIVE	ACTIVE	ACTIVE	ACTIVE	ACTIVE	-0.7534999999999961	136.5345999999999	237.16100504701308	228.35999999999993	616.6270000000002	616.1145143360001	16	2	10	1	15	0	18	41	69	6	1	3	2	1	1	1	1	1	1	0	0	0.4782608695652174	23.955176538308393	14.803380839559498	11.862295451276065	7.875158550798034	5.787212565095383	11.874973238323943	8.78609595904916	5.468074962035118	3.90746633137262	-3.5800000000000005	31.941141019671075
CHEMBL504121	CC(=O)OC[C@H]1O[C@@H]([S+]([O-])Cc2cn(-c3ccc(S(N)(=O)=O)cc3)nn2)[C@H](OC(C)=O)[C@@H](OC(C)=O)[C@H]1OC(C)=O	6.8	7.7	9.5	ACTIVE	ACTIVE	ACTIVE	ACTIVE	ACTIVE	ACTIVE	-0.7534999999999961	136.5345999999999	237.16100504701308	228.35999999999993	616.6270000000002	616.1145143360001	16	2	10	1	15	0	18	41	69	6	1	3	2	1	1	1	1	1	1	0	0	0.4782608695652174	23.955176538308393	14.803380839559498	11.862295451276065	7.875158550798034	5.787212565095383	11.874973238323943	8.78609595904916	5.468074962035118	3.90746633137262	-3.5800000000000005	31.941141019671075
CHEMBL269852	CC(=O)OC[C@H]1O[C@@H](n2cc(-c3ccc(S(N)(=O)=O)cc3)nn2)[C@H](OC(C)=O)[C@@H](OC(C)=O)[C@@H]1OC(C)=O	9.1	120.0	67.1	ACTIVE	ACTIVE	INACTIVE	INACTIVE	INACTIVE	ACTIVE	-0.15189999999999815	124.03620000000004	216.70167191703368	205.29999999999995	554.5340000000002	554.131878652	15	2	8	1	14	0	16	38	64	5	0	3	2	1	1	1	1	1	1	0	0	0.45454545454545453	21.615076595266395	12.661287355992418	9.804432243220043	6.145170489498873	4.282673532638576	11.114967878070855	8.243009185752458	5.215939256087306	3.7672337066647215	-3.8900000000000006	28.67775195579586
CHEMBL437092	CC(=O)OC[C@H]1O[C@@H](n2cc(-c3ccc(S(N)(=O)=O)cc3)nn2)[C@H](OC(C)=O)[C@@H](OC(C)=O)[C@H]1OC(C)=O	8.7	110.0	9.7	ACTIVE	ACTIVE	INACTIVE	INACTIVE	ACTIVE	ACTIVE	-0.15189999999999815	124.03620000000004	216.70167191703368	205.29999999999995	554.5340000000002	554.131878652	15	2	8	1	14	0	16	38	64	5	0	3	2	1	1	1	1	1	1	0	0	0.45454545454545453	21.615076595266395	12.661287355992418	9.804432243220043	6.145170489498873	4.282673532638576	11.114967878070855	8.243009185752458	5.215939256087306	3.7672337066647215	-3.8900000000000006	28.67775195579586
CHEMBL3092937	CC(=O)OC[C@H]1O[C@@H](n2cc(-c3cccc(S(N)(=O)=O)c3)nn2)[C@H](OC(C)=O)[C@@H](OC(C)=O)[C@@H]1OC(C)=O	261.0	480.0	55.1	INACTIVE	INACTIVE	INACTIVE	INACTIVE	INACTIVE	ACTIVE	-0.15189999999999793	124.03620000000004	216.70167191703368	205.29999999999995	554.5340000000003	554.131878652	15	2	8	1	14	0	16	38	64	5	0	3	2	1	1	1	1	1	1	0	0	0.45454545454545453	21.61507659526639	12.66128735599242	9.807886566913991	6.1066584898789475	4.343739842511032	11.114967878070855	8.246463509446405	5.195658889757577	3.784260517684473	-3.8900000000000006	28.67775195579586
CHEMBL3092814	CC(=O)OC[C@H]1O[C@@H](n2cc(-c3cccc(S(N)(=O)=O)c3)nn2)[C@H](OC(C)=O)[C@@H](OC(C)=O)[C@H]1OC(C)=O	421.0	943.0	61.9	INACTIVE	INACTIVE	INACTIVE	INACTIVE	INACTIVE	ACTIVE	-0.15189999999999793	124.03620000000004	216.70167191703368	205.29999999999995	554.5340000000003	554.131878652	15	2	8	1	14	0	16	38	64	5	0	3	2	1	1	1	1	1	1	0	0	0.45454545454545453	21.61507659526639	12.66128735599242	9.807886566913991	6.1066584898789475	4.343739842511032	11.114967878070855	8.246463509446405	5.195658889757577	3.784260517684473	-3.8900000000000006	28.67775195579586
CHEMBL387076	CC(=O)OC[C@H]1O[C@@H](n2cc(CNC(=O)c3ccc(S(N)(=O)=O)cc3)nn2)[C@H](OC(C)=O)[C@@H](OC(C)=O)[C@@H]1OC(C)=O	384.0	430.0	4.3	INACTIVE	INACTIVE	INACTIVE	INACTIVE	ACTIVE	ACTIVE	-0.8888999999999947	136.21239999999992	239.14294042947867	234.39999999999995	611.5860000000002	611.153342368	17	3	10	2	15	1	18	42	71	5	0	3	2	1	1	1	1	1	1	0	0	0.4583333333333333	23.730431666916804	13.822518282410899	10.593206841113203	6.589105617118698	4.521572248732722	12.276198804489336	9.031783783645619	5.659874383707128	4.006132422758868	-4.42	32.09908097172917
CHEMBL386266	CC(=O)OC[C@H]1O[C@@H](n2cc(CNC(=O)c3ccc(S(N)(=O)=O)cc3)nn2)[C@H](OC(C)=O)[C@@H](OC(C)=O)[C@H]1OC(C)=O	470.0	76.0	14.7	INACTIVE	INACTIVE	INACTIVE	ACTIVE	ACTIVE	ACTIVE	-0.8888999999999947	136.21239999999992	239.14294042947867	234.39999999999995	611.5860000000002	611.153342368	17	3	10	2	15	1	18	42	71	5	0	3	2	1	1	1	1	1	1	0	0	0.4583333333333333	23.730431666916804	13.822518282410899	10.593206841113203	6.589105617118698	4.521572248732722	12.276198804489336	9.031783783645619	5.659874383707128	4.006132422758868	-4.42	32.09908097172917
CHEMBL383897	CC(=O)OC[C@H]1O[C@@H](n2cc(COC(=O)c3ccc(S(N)(=O)=O)cc3)nn2)[C@H](OC(C)=O)[C@@H](OC(C)=O)[C@@H]1OC(C)=O	119.0	1238.0	7.7	INACTIVE	INACTIVE	INACTIVE	INACTIVE	ACTIVE	ACTIVE	-0.46189999999999665	134.16169999999997	238.7066234753775	231.59999999999994	612.5700000000003	612.1373579560001	17	2	10	1	16	0	18	42	70	5	0	3	2	1	1	1	1	1	1	0	0	0.4583333333333333	23.638679957380667	13.711764171644369	10.486661918448075	6.483700875119944	4.441338614977373	12.165444693722806	8.92523886098049	5.5544696417083745	3.9258987890035195	-4.42	32.09908097172917
CHEMBL216208	CC(=O)OC[C@H]1O[C@@H](n2cc(COC(=O)c3ccc(S(N)(=O)=O)cc3)nn2)[C@H](OC(C)=O)[C@@H](OC(C)=O)[C@H]1OC(C)=O	6.8	132.0	7.5	ACTIVE	ACTIVE	INACTIVE	INACTIVE	ACTIVE	ACTIVE	-0.46189999999999665	134.16169999999997	238.7066234753775	231.59999999999994	612.5700000000003	612.1373579560001	17	2	10	1	16	0	18	42	70	5	0	3	2	1	1	1	1	1	1	0	0	0.4583333333333333	23.638679957380667	13.711764171644369	10.486661918448075	6.483700875119944	4.441338614977373	12.165444693722806	8.92523886098049	5.5544696417083745	3.9258987890035195	-4.42	32.09908097172917
CHEMBL394471	CC(=O)OC[C@H]1O[C@H](NS(N)(=O)=O)C=C[C@@H]1OC(C)=O		9.0				ACTIVE	ACTIVE			-1.4445999999999988	66.23090000000002	115.77788204395804	134.02	308.31200000000007	308.067821852	9	3	5	2	7	0	10	20	36	3	0	1	0	0	1	0	0	1	0	0	0	0.6	11.753691300962934	7.162014471983437	5.3452506179203345	2.7575844590765133	1.9727746020256414	5.615694994061876	4.019529820848264	2.1967437975057913	1.5148501194079038	-1.49	16.56402485143166
CHEMBL2113265	CC(=O)OC[C@H]1O[C@H](O[C@H]2[C@H](OC(C)=O)[C@@H](OC(C)=O)[C@H](OCc3cn(-c4ccc(S(N)(=O)=O)cc4)nn3)O[C@@H]2COC(C)=O)[C@H](OC(C)=O)[C@@H](OC(C)=O)[C@@H]1OC(C)=O	7.8	345.0		ACTIVE	ACTIVE	INACTIVE	INACTIVE			-0.9489999999999876	190.7521999999995	341.60592592783274	311.89	872.8120000000001	872.2269608080003	24	2	16	1	23	0	25	60	104	10	0	4	2	2	2	1	2	2	1	0	0	0.5714285714285714	34.09027611776238	19.423841241735524	14.727748846689463	9.180950095212232	6.568698162033886	17.877521763813967	13.166325789221881	8.25171886180066	6.053258336060033	-5.600000000000001	47.082295523801434
CHEMBL272900	CC(=O)OC[C@H]1O[C@H](O[C@H]2[C@H](OC(C)=O)[C@@H](OC(C)=O)[C@H](n3cc(-c4ccc(S(N)(=O)=O)cc4)nn3)O[C@@H]2COC(C)=O)[C@H](OC(C)=O)[C@@H](OC(C)=O)[C@@H]1OC(C)=O	235.0	120.0		INACTIVE	INACTIVE	INACTIVE	INACTIVE			-0.6152999999999897	185.31119999999953	330.12743858392935	302.65999999999997	842.7860000000002	842.2163961240003	23	2	14	1	22	0	24	58	100	10	0	4	2	2	2	1	2	2	1	0	0	0.5588235294117647	32.974921046111966	18.830502548149102	14.39873824845546	9.082579219984774	6.566274478150344	17.284183070227545	12.837315190987878	8.1533479865732	6.050834652176491	-5.5600000000000005	45.14588382276694
CHEMBL215105	CC(=O)OC[C@H]1O[C@H](O[C@H]2[C@H](OC(C)=O)[C@@H](OC(C)=O)[C@H](n3cc(CNC(=O)c4ccc(S(N)(=O)=O)cc4)nn3)O[C@@H]2COC(C)=O)[C@H](OC(C)=O)[C@@H](OC(C)=O)[C@@H]1OC(C)=O	7.5	221.0	7.9	ACTIVE	ACTIVE	INACTIVE	INACTIVE	ACTIVE	ACTIVE	-1.3522999999999876	197.48739999999955	352.5687070963743	331.76	899.8380000000001	899.2378598400003	25	3	16	2	23	1	26	62	107	10	0	4	2	2	2	1	2	2	1	0	0	0.5555555555555556	35.09027611776237	19.99173347456758	15.187512846348616	9.5265143476046	6.805173194244492	18.445413996646025	13.626089788881034	8.59728311419303	6.289733368270639	-6.090000000000001	48.57517056118305
CHEMBL215156	CC(=O)OC[C@H]1O[C@H](O[C@H]2[C@H](OC(C)=O)[C@@H](OC(C)=O)[C@H](n3cc(COC(=O)c4ccc(S(N)(=O)=O)cc4)nn3)O[C@@H]2COC(C)=O)[C@H](OC(C)=O)[C@@H](OC(C)=O)[C@@H]1OC(C)=O	423.0	130.0	7.7	INACTIVE	INACTIVE	INACTIVE	INACTIVE	ACTIVE	ACTIVE	-0.9252999999999878	195.43669999999952	352.1323901422731	328.96000000000004	900.8220000000001	900.2218754280002	25	2	16	1	24	0	26	62	106	10	0	4	2	2	2	1	2	2	1	0	0	0.5555555555555556	34.99852440822623	19.88097936380105	15.08096792368349	9.421109605605846	6.724939560489147	18.334659885879493	13.519544866215908	8.491878372194273	6.209499734515293	-6.090000000000001	48.57517056118305
CHEMBL273046	CC(=O)OC[C@H]1O[C@H](n2cc(-c3ccc(S(N)(=O)=O)cc3)nn2)[C@@H](OC(C)=O)[C@@H](OC(C)=O)[C@@H]1OC(C)=O	2.1	5.0		ACTIVE	ACTIVE	ACTIVE	ACTIVE			-0.15189999999999815	124.03620000000004	216.70167191703368	205.29999999999995	554.5340000000002	554.131878652	15	2	8	1	14	0	16	38	64	5	0	3	2	1	1	1	1	1	1	0	0	0.45454545454545453	21.615076595266395	12.661287355992418	9.804432243220043	6.145170489498873	4.282673532638576	11.114967878070855	8.243009185752458	5.215939256087306	3.7672337066647215	-3.8900000000000006	28.67775195579586
CHEMBL85470	CC(=O)OCc1ccc2sc(S(N)(=O)=O)cc2c1	10.0			ACTIVE	ACTIVE					1.6118000000000001	68.66820000000001	108.22399118381193	86.46000000000001	285.346	285.01294983200006	5	2	3	1	5	0	7	18	29	0	0	2	2	0	0	1	0	0	1	0	0	0.18181818181818182	11.176341031773308	7.410085044828093	6.63491996450002	4.816969574371516	3.2830379045518936	5.047268985978805	3.762879689506388	2.2806205371183186	1.4834276753297377	-1.44	13.002608745284633
CHEMBL390524	CC(=O)O[C@@H]1C(OCc2cn(-c3ccc(S(N)(=O)=O)cc3)nn2)OC[C@@H](OC(C)=O)[C@H]1OC(C)=O	9.3	72.0		ACTIVE	ACTIVE	INACTIVE	ACTIVE			-0.41729999999999823	113.92320000000004	199.8102655881967	188.22999999999996	512.4970000000003	512.121313968	14	2	8	1	13	0	15	35	59	4	1	3	2	1	1	1	1	1	1	0	0	0.45	19.83658481679945	11.777342165386127	9.063491936832374	5.600011374445407	3.8140729847246453	10.231022687464565	7.502068879364788	4.670780141033842	3.29863315875079	-3.4000000000000004	26.20905612244898
CHEMBL470399	CC(=O)O[C@@H]1[C@@H](CO)O[C@@H](OCc2cn(-c3ccc(S(N)(=O)=O)cc3)nn2)[C@H](O)[C@H]1O	8.7	101.0		ACTIVE	ACTIVE	INACTIVE	INACTIVE			-2.1979999999999973	100.83560000000001	176.54800584249352	196.32	458.4490000000001	458.110749284	13	5	7	4	12	0	14	31	53	5	0	3	2	1	1	1	1	1	1	0	0	0.47058823529411764	17.1225827106335	10.602427068312565	8.346519401586049	5.418045754371523	3.489734398282177	9.056107590391003	6.7850963441184655	4.488814520959954	2.9742945723083216	-2.46	23.20832380606837
CHEMBL3613285	CC(=O)O[C@@H]1[C@@H](OC(C)=O)[C@H](S(N)(=O)=O)O[C@H](COP(=O)(OCCSC(=O)C(C)(C)C)OCCSC(=O)C(C)(C)C)[C@H]1OC(C)=O	74.8	154.0	630.0	INACTIVE	ACTIVE	INACTIVE	INACTIVE	INACTIVE	INACTIVE	2.564600000000002	167.73269999999962	277.3558971556158	227.18999999999994	737.8050000000001	737.161069338	16	2	15	1	17	0	20	46	90	5	0	1	0	1	1	0	1	1	0	0	0	0.8076923076923077	30.63923527870308	18.981010962768888	17.482476332358356	10.555145021495697	7.412070956112722	13.939744648532745	12.035359732113267	5.574578186749394	3.5300738177023234	-1.57	42.45250731487734
CHEMBL270989	CC(=O)O[C@@H]1[C@@H](n2cc(-c3ccc(S(N)(=O)=O)cc3)nn2)OC[C@@H](OC(C)=O)[C@H]1OC(C)=O	8.2	134.0		ACTIVE	ACTIVE	INACTIVE	INACTIVE			-0.08359999999999901	108.48220000000003	188.3317782442932	178.99999999999997	482.4710000000003	482.1107492839999	13	2	6	1	12	0	14	33	55	4	0	3	2	1	1	1	1	1	1	0	0	0.42105263157894735	18.72122974514904	11.184003471799706	8.734481338598368	5.5028322103345015	3.813772595463837	9.637683993878143	7.173058281130781	4.573600976922936	3.2983327694899818	-3.3600000000000003	24.285736405612447
CHEMBL394021	CC(=O)O[C@@H]1[C@@H](n2cc(CNC(=O)c3ccc(S(N)(=O)=O)cc3)nn2)OC[C@@H](OC(C)=O)[C@H]1OC(C)=O			11.7					ACTIVE	ACTIVE	-0.8205999999999967	120.65840000000003	210.7730467567382	208.09999999999994	539.5230000000004	539.132213	15	3	8	2	13	1	16	37	62	4	0	3	2	1	1	1	1	1	1	0	0	0.42857142857142855	20.83658481679945	12.345234398218187	9.523255936491529	5.946767337954326	4.052671311557984	10.798914920296625	7.961832879023943	5.017536104542759	3.537231485584129	-3.89	27.693518244040924
CHEMBL231897	CC(=O)O[C@@H]1[C@@H](n2cc(COC(=O)c3ccc(S(N)(=O)=O)cc3)nn2)OC[C@@H](OC(C)=O)[C@H]1OC(C)=O			7.6					ACTIVE	ACTIVE	-0.3935999999999984	118.60770000000004	210.33672980263705	205.29999999999993	540.5070000000003	540.1162285879999	15	2	8	1	14	0	16	37	61	4	0	3	2	1	1	1	1	1	1	0	0	0.42857142857142855	20.744833107263315	12.234480287451657	9.4167110138264	5.841362595955573	3.972437677802638	10.688160809530094	7.855287956358815	4.912131362544006	3.4569978518287825	-3.89	27.693518244040924
CHEMBL472077	CC(=O)O[C@H]1[C@@H](CO)O[C@@H](OCc2cn(-c3ccc(S(N)(=O)=O)cc3)nn2)[C@H](O)[C@H]1O	8.7	101.0		ACTIVE	ACTIVE	INACTIVE	INACTIVE			-2.1979999999999973	100.83560000000001	176.54800584249352	196.32	458.4490000000001	458.110749284	13	5	7	4	12	0	14	31	53	5	0	3	2	1	1	1	1	1	1	0	0	0.47058823529411764	17.1225827106335	10.602427068312565	8.346519401586049	5.418045754371523	3.489734398282177	9.056107590391003	6.7850963441184655	4.488814520959954	2.9742945723083216	-2.46	23.20832380606837
CHEMBL1807499	CC(=O)O[C@H]1[C@@H](OC(C)=O)[C@H](OC(C)=O)[C@@H](C)O[C@H]1NS(N)(=O)=O	82.0	5.3	5.8	INACTIVE	ACTIVE	ACTIVE	ACTIVE	ACTIVE	ACTIVE	-1.6805999999999965	77.23990000000003	138.47243663448617	160.32	368.36400000000003	368.08895121999996	11	3	5	2	9	0	12	24	44	5	0	1	0	1	1	0	1	1	0	0	0	0.75	14.363081100704115	8.422094127369284	6.4725279887674585	3.517307471268457	2.7834604555663573	6.875774649447722	5.146807191695388	2.956466809697736	2.2699804173930627	-1.7600000000000002	20.284964028776976
CHEMBL2337526	CC(=O)O[C@H]1[C@H](C)O[C@@H](NS(N)(=O)=O)[C@@H](OC(C)=O)[C@@H]1OC(C)=O		5.0				ACTIVE	ACTIVE			-1.6805999999999963	77.23990000000003	138.47243663448614	160.32	368.36400000000015	368.08895121999996	11	3	5	2	9	0	12	24	44	5	0	1	0	1	1	0	1	1	0	0	0	0.75	14.363081100704113	8.422094127369283	6.4725279887674585	3.5173074712684573	2.7834604555663556	6.875774649447721	5.1468071916953875	2.956466809697736	2.269980417393062	-1.76	20.284964028776976
CHEMBL3613284	CC(=O)O[C@H]1[C@H](OC(C)=O)[C@@H](COP(=O)(OCCSC(=O)C(C)(C)C)OCCSC(=O)C(C)(C)C)O[C@@H](n2cc(-c3ccc(S(N)(=O)=O)cc3)nn2)[C@@H]1OC(C)=O	6.3	135.0	75.1	ACTIVE	ACTIVE	INACTIVE	INACTIVE	INACTIVE	ACTIVE	4.054700000000002	206.70569999999944	339.26542057405595	257.90000000000003	880.9540000000001	880.2094164980001	19	2	17	1	20	0	23	57	106	5	0	3	2	1	1	1	1	1	1	0	0	0.6176470588235294	36.36762741115107	22.386323534163157	19.987563989055136	12.401356597064632	8.359709418321879	17.408213450254188	14.62168859743161	7.518518605253342	4.844182978385984	-3.21	48.16062845553549
CHEMBL3613283	CC(=O)O[C@H]1[C@H](OC(C)=O)[C@@H](COP2(=O)OCc3ccccc3O2)O[C@@H](n2cc(-c3ccc(S(N)(=O)=O)cc3)nn2)[C@@H]1OC(C)=O	3.7	84.3	51.3	ACTIVE	ACTIVE	INACTIVE	ACTIVE	INACTIVE	ACTIVE	2.0188999999999995	152.82069999999973	262.0031718886169	223.75999999999996	680.585	680.118944618	17	2	9	1	16	0	19	46	75	6	1	5	3	1	2	1	1	2	2	0	0	0.37037037037037035	26.28972182063904	16.61763223515886	13.310672044646966	8.9830802570181	6.5447476045688	13.610719270556858	10.155849830850096	6.722919702192837	4.803649919148495	-4.1899999999999995	33.18125235775208
CHEMBL386318	CC(=O)O[C@H]1[C@H](OC(C)=O)[C@H](OC(C)=O)CO[C@H]1n1cc(CNC(=O)c2ccc(S(N)(=O)=O)cc2)nn1	279.0	103.0		INACTIVE	INACTIVE	INACTIVE	INACTIVE			-0.8205999999999973	120.65840000000001	210.77304675673818	208.09999999999997	539.5230000000001	539.132213	15	3	8	2	13	1	16	37	62	4	0	3	2	1	1	1	1	1	1	0	0	0.42857142857142855	20.83658481679945	12.345234398218183	9.523255936491527	5.94676733795433	4.052671311557985	10.798914920296621	7.961832879023942	5.017536104542759	3.5372314855841296	-3.89	27.693518244040924
CHEMBL217359	CC(=O)O[C@H]1[C@H](OC(C)=O)[C@H](OC(C)=O)CO[C@H]1n1cc(COC(=O)c2ccc(S(N)(=O)=O)cc2)nn1	7.3	114.0		ACTIVE	ACTIVE	INACTIVE	INACTIVE			-0.39359999999999795	118.60770000000002	210.33672980263702	205.3	540.5070000000002	540.1162285879999	15	2	8	1	14	0	16	37	61	4	0	3	2	1	1	1	1	1	1	0	0	0.42857142857142855	20.74483310726331	12.234480287451655	9.416711013826399	5.841362595955577	3.972437677802637	10.688160809530093	7.855287956358815	4.912131362544006	3.4569978518287816	-3.89	27.693518244040924
CHEMBL354062	CC(=O)Oc1ccc2[nH]c(S(N)(=O)=O)cc2c1	11.0			ACTIVE	ACTIVE					0.7406000000000001	60.98090000000001	97.42784622001813	102.25	254.267	254.0361278	6	3	2	2	4	0	7	17	27	0	0	2	2	0	0	1	0	0	1	0	0	0.1	9.744489379195171	6.247235793480348	5.051143008013193	2.968565792739741	2.010277955214145	4.7009163155587865	3.5212980657091912	2.135601939843763	1.4668290819233003	-1.8599999999999994	11.620307839244283
CHEMBL164189	CC(=O)Oc1ccc2cc(S(N)(=O)=O)[nH]c2c1	32.0			INACTIVE	ACTIVE					0.7406000000000001	60.98090000000001	97.42784622001811	102.25	254.267	254.0361278	6	3	2	2	4	0	7	17	27	0	0	2	2	0	0	1	0	0	1	0	0	0.1	9.744489379195171	6.247235793480348	5.051143008013193	2.970292954586715	2.005720046891596	4.7009163155587865	3.5212980657091917	2.1373291016907365	1.462271173600751	-1.8599999999999999	11.620307839244283
CHEMBL424188	CC(=O)Oc1ccc2cc(S(N)(=O)=O)oc2c1	5.5			ACTIVE	ACTIVE					1.0055	58.896200000000015	97.01301506308066	99.60000000000001	255.25099999999998	255.020143388	6	2	2	1	5	0	7	17	26	0	0	2	2	0	0	1	0	0	1	0	0	0.1	9.652737669659034	6.155484083944211	4.896108061197931	2.772956587904505	1.853954747610055	4.60916460602265	3.4037205974591935	2.010931462802691	1.3567882808827025	-1.8599999999999999	11.620307839244283
CHEMBL85636	CC(=O)Oc1ccc2cc(S(N)(=O)=O)sc2c1	4.0			ACTIVE	ACTIVE					1.4740000000000002	64.50720000000001	101.8590490694153	86.46000000000001	271.319	270.99729976800006	5	2	2	1	5	0	7	17	26	0	0	2	2	0	0	1	0	0	1	0	0	0.1	10.46923425058676	6.971980664871937	6.275760872452826	4.529048866765694	3.204511032537329	4.60916460602265	3.4037205974591935	2.010931462802691	1.3567882808827025	-1.44	12.02850568274639
CHEMBL81688	CC(=O)Oc1ccc2nc(S(N)(=O)=O)sc2c1	2.0			ACTIVE	ACTIVE					0.8690000000000002	62.30220000000002	101.07869705036182	99.35	272.307	271.992548736	6	2	2	1	6	0	8	17	25	0	0	2	2	0	0	1	0	0	1	0	0	0.1111111111111111	10.339097576897093	6.8418439911822695	6.013741090133523	4.183062292396726	2.9199451153953637	4.479027932332982	3.2479569642608133	1.8452534369335434	1.234950937494388	-1.5099999999999998	11.960432307137278
CHEMBL165124	CC(=O)Oc1ccc2oc(S(N)(=O)=O)cc2c1	6.5			ACTIVE	ACTIVE					1.0055000000000003	58.896200000000015	97.01301506308066	99.6	255.25099999999998	255.020143388	6	2	2	1	5	0	7	17	26	0	0	2	2	0	0	1	0	0	1	0	0	0.1	9.652737669659034	6.155484083944211	4.896108061197931	2.7691806930179985	1.8639191772658095	4.60916460602265	3.4037205974591935	2.007155567916185	1.3667527105384571	-1.8599999999999994	11.620307839244283
CHEMBL4100256	CC(=O)[O-].Cc1nc(N(C)C(=O)Cc2ccc(-c3cccc[n+]3C)cc2)sc1S(N)(=O)=O	15.6	261.0	36.7	ACTIVE	ACTIVE	INACTIVE	INACTIVE	INACTIVE	ACTIVE	0.55212	119.07320000000004	190.37342641674516	137.36999999999998	476.58000000000015	476.118811868	9	2	5	1	7	1	11	32	56	0	0	3	3	0	0	2	0	0	1	0	0	0.23809523809523808	19.735631185495553	11.744405714293977	9.66334348135756	7.109797158156915	4.718694915242334	9.381589655444689	6.929137470648433	4.322107688127542	2.792576725569769	-3.1499999999999995	25.11351747570909
CHEMBL4068266	CC(=O)c1ccc(N2CCN(CCNC(=O)Nc3ccc(S(N)(=O)=O)cc3)CC2)cc1	26.3		50000.0	INACTIVE	ACTIVE			INACTIVE	INACTIVE	1.4803000000000013	119.93610000000002	181.81024769873943	124.84	445.5450000000002	445.17837534399996	9	4	7	3	6	2	10	31	58	0	0	3	2	1	1	0	1	1	2	0	0	0.3333333333333333	18.190958334072878	11.528760935865485	8.943459749281281	6.09480670626092	3.882855994265968	9.982441457943924	7.3820366918136955	5.1655754728493495	3.3674161682921127	-2.9499999999999993	22.728901774912032
CHEMBL368235	CC(=O)c1ccc(NC(=O)NNC(=O)c2ccc(S(N)(=O)=O)cc2)cc1	15.0	8.3		ACTIVE	ACTIVE	ACTIVE	ACTIVE			1.0030999999999999	93.88229999999999	149.1532212437656	147.46	376.39400000000006	376.084140612	9	5	4	4	5	3	10	26	42	0	0	2	2	0	0	0	0	0	2	0	0	0.0625	14.462138746417539	8.824586062669974	6.797594498297579	4.213126180879279	2.447742406168311	7.278266584748413	5.2361714408299935	3.2838949474677115	1.932302580194457	-3.2399999999999998	19.089614891904453
CHEMBL1643295	CC(=O)c1ccc(NC(=O)Nc2ccc(S(N)(=O)=O)cc2)cc1	1060.0	5.4	4.6	INACTIVE	INACTIVE	ACTIVE	ACTIVE	ACTIVE	ACTIVE	2.1806	86.90310000000001	133.10675882548227	118.35999999999999	333.369	333.07832696	7	4	4	3	4	2	8	23	38	0	0	2	2	0	0	0	0	0	2	0	0	0.06666666666666667	13.053890455953677	8.120461917438043	6.343470353065648	3.919244014373537	2.3250955532152293	6.574142439516481	4.782047295598061	2.99001278096197	1.8096557272413758	-2.709999999999999	16.65693839198825
CHEMBL4060361	CC(=O)c1ccc(NC(=O)Nc2cccc(S(N)(=O)=O)c2)cc1	258.0	178.0	66.9	INACTIVE	INACTIVE	INACTIVE	INACTIVE	INACTIVE	ACTIVE	2.1806	86.90310000000001	133.10675882548227	118.35999999999999	333.3690000000001	333.07832695999997	7	4	4	3	4	2	8	23	38	0	0	2	2	0	0	0	0	0	2	0	0	0.06666666666666667	13.053890455953676	8.120461917438043	6.346924676759596	3.8807320147536126	2.392018382417775	6.574142439516482	4.78550161929201	2.969732414632242	1.8325390575912155	-2.7099999999999995	16.65693839198825
CHEMBL3919387	CC(=O)c1ccc(O)c(/N=N/c2ccc(S(N)(=O)=O)cc2)c1	42.3			INACTIVE	ACTIVE					2.6575999999999995	80.10250000000002	126.72158184051088	122.17999999999998	319.34200000000004	319.062676896	7	3	4	2	6	0	8	22	35	0	0	2	2	0	0	0	0	0	2	0	0	0.07142857142857142	12.409932682800061	7.703824832122716	6.060013217780611	3.7496302856825885	2.1520487902945007	6.157505354201154	4.498590160313025	2.8203990522710214	1.6366089643206474	-2.579999999999999	15.802179902747495
CHEMBL86176	CC(=O)c1ccc2cc(S(N)(=O)=O)sc2c1	6.0			ACTIVE	ACTIVE					1.7513	63.202700000000014	96.74550383990845	77.23	255.31999999999996	255.002385148	4	2	2	1	4	0	6	16	25	0	0	2	2	0	0	1	0	0	1	0	0	0.1	10.060985960122897	6.813732374408074	6.2912762680868575	4.702530432217055	3.224536645958344	4.4509163155587865	3.4192359930932255	2.1844130282540517	1.3660008516373077	-1.2400000000000002	11.251509701357932
CHEMBL287738	CC(=O)c1csc(S(N)(=O)=O)c1	16.0			ACTIVE	ACTIVE					0.5981000000000003	45.69670000000001	74.06383930817324	77.23	205.26	204.986735084	4	2	2	1	4	0	6	12	19	0	0	1	1	0	0	1	0	0	0	0	0	0.16666666666666666	7.906285421743645	5.459107982781054	4.9551069537947106	3.648580572731996	2.2945739052369887	3.0331356936045983	2.255612708869425	1.2623462588759073	0.6503768477578951	-0.7200000000000001	9.368652482269502
CHEMBL4059980	CC(=O)c1nn(-c2ccc(S(N)(=O)=O)cc2)c2nc3nc(-c4ccc(Cl)cc4)cc(-c4ccc(Cl)cc4)c3c(=O)n12	2030.0	350.0		INACTIVE	INACTIVE	INACTIVE	INACTIVE			4.919200000000003	156.15469999999974	242.21965511549456	142.30999999999997	605.4630000000002	604.0487294160001	10	2	5	1	9	0	13	41	59	0	0	6	6	0	0	3	0	0	3	0	0	0.03571428571428571	23.44449661745696	14.339140788201059	11.58461697049858	7.872293301219714	5.259009622319681	12.036892364261043	9.150322352087032	6.4391094371291775	4.491593481006342	-4.419999999999998	26.7846896505771
CHEMBL4095288	CC(=O)c1nn(-c2ccc(S(N)(=O)=O)cc2)c2nc3nc(-c4ccc(Cl)cc4)cc(-c4ccc(F)cc4)c3c(=O)n12	1190.0	250.0		INACTIVE	INACTIVE	INACTIVE	INACTIVE			4.404900000000003	151.10269999999977	236.08192429153914	142.30999999999997	589.0080000000002	588.0782799560001	10	2	5	1	9	0	13	41	59	0	0	6	6	0	0	3	0	0	3	0	0	0.03571428571428571	22.688567671438506	13.961176315191832	11.148181190026595	7.620316985880229	5.1330214646499375	12.036892364261043	9.150322352087032	6.4391094371291775	4.491593481006342	-4.7799999999999985	26.44302735984779
CHEMBL4062664	CC(=O)c1nn(-c2ccc(S(N)(=O)=O)cc2)c2nc3nc(-c4ccc(Cl)cc4)cc(-c4ccc([N+](=O)[O-])cc4)c3c(=O)n12	860.0	330.0		INACTIVE	INACTIVE	INACTIVE	INACTIVE			4.174000000000003	157.79909999999975	246.56936461111272	185.45	616.0150000000002	615.072779976	13	2	6	1	11	0	15	43	61	0	0	6	6	0	0	3	0	0	3	0	0	0.03571428571428571	23.57431337485696	14.360949248107305	11.44527197462281	7.854218537388365	5.266279108955095	12.436665297176516	9.447413136683249	6.673010988637314	4.6248511253114994	-5.309999999999999	27.840001308687853
CHEMBL4090671	CC(=O)c1nn(-c2ccc(S(N)(=O)=O)cc2)c2nc3nc(-c4ccc(Cl)cc4)cc(-c4ccccc4)c3c(=O)n12	590.0	180.0		INACTIVE	INACTIVE	INACTIVE	INACTIVE			4.265800000000003	151.14469999999974	231.9163888886129	142.30999999999997	571.0180000000001	570.087701768	10	2	5	1	9	0	12	40	59	0	0	6	6	0	0	3	0	0	3	0	0	0.03571428571428571	22.387953467618903	13.86151047616426	11.007313568980233	7.549884383766044	5.12128570419342	11.93722652523347	9.009454731040671	6.368676835014993	4.479857720549827	-4.709999999999998	25.56183892209626
CHEMBL4089713	CC(=O)c1nn(-c2ccc(S(N)(=O)=O)cc2)c2nc3nc(-c4cccs4)cc(-c4ccc(Cl)cc4)c3c(=O)n12	3430.0	990.0		INACTIVE	INACTIVE	INACTIVE	INACTIVE			4.327300000000003	149.02169999999978	229.55675215902443	142.30999999999997	577.0470000000001	576.044122704	10	2	5	1	10	0	13	39	56	0	0	6	6	0	0	4	0	0	2	0	0	0.038461538461538464	22.457997800631244	14.22564789178512	11.566283778388048	8.146329363906426	5.6012139291920855	11.421711129599437	8.620730747449613	6.07274933111479	4.273592342174225	-4.229999999999998	25.07007481413906
CHEMBL4093086	CC(=O)c1nn(-c2ccc(S(N)(=O)=O)cc2)c2nc3nc(-c4cccs4)cc(-c4ccc(F)cc4)c3c(=O)n12	350.0	190.0		INACTIVE	INACTIVE	INACTIVE	INACTIVE			3.8130000000000024	143.96969999999985	223.41902133506898	142.30999999999997	560.5920000000001	560.073673244	10	2	5	1	10	0	13	39	56	0	0	6	6	0	0	4	0	0	2	0	0	0.038461538461538464	21.70206885461279	13.847683418775894	11.129847997916062	7.894353048566941	5.475225771522342	11.421711129599437	8.620730747449613	6.07274933111479	4.273592342174225	-4.589999999999998	24.730036318494037
CHEMBL4067617	CC(=O)c1nn(-c2ccc(S(N)(=O)=O)cc2)c2nc3nc(-c4cccs4)cc(-c4ccc([N+](=O)[O-])cc4)c3c(=O)n12	500.0	160.0		INACTIVE	INACTIVE	INACTIVE	INACTIVE			3.5821000000000014	150.66609999999983	233.90646165464256	185.45	587.5990000000002	587.0681732639999	13	2	6	1	12	0	15	41	58	0	0	6	6	0	0	4	0	0	2	0	0	0.038461538461538464	22.587814558031244	14.247456351691367	11.426938782512279	8.128254600075076	5.608483415827499	11.82148406251491	8.91782153204583	6.306650882622926	4.406849986479382	-5.119999999999998	26.120627908134548
CHEMBL3288908	CC(=O)c1nn(-c2ccc(S(N)(=O)=O)cc2)c2nc3nc(-c4cccs4)cc(-c4ccccc4)c3c(=O)n12	730.0	1120.0		INACTIVE	INACTIVE	INACTIVE	INACTIVE			3.6739000000000015	144.01169999999982	219.25348593214272	142.30999999999997	542.6020000000002	542.083095056	10	2	5	1	10	0	12	38	56	0	0	6	6	0	0	4	0	0	2	0	0	0.038461538461538464	21.401454650793188	13.748017579748321	10.988980376869701	7.823920446452757	5.463490011065825	11.322045290571864	8.479863126403249	6.002316729000605	4.261856581717709	-4.519999999999999	23.853239223551075
CHEMBL4211540	CC(C(=O)NCCCCOc1ccc(S(N)(=O)=O)cc1)c1ccc(-c2ccccc2)c(F)c1	86.7	45.5	94.1	INACTIVE	ACTIVE	INACTIVE	ACTIVE	INACTIVE	ACTIVE	4.219000000000003	125.80490000000002	193.19131783791397	98.48999999999998	470.5660000000002	470.167556564	6	3	10	2	4	1	8	33	60	1	1	3	3	0	0	0	0	0	3	0	0	0.24	19.147033399657225	12.183723486699625	9.251429711885283	6.191788827699957	3.826645926424862	10.637404008778063	7.690006654417696	5.262557594288393	3.3112061004510074	-3.2299999999999986	24.41316738312999
CHEMBL4211029	CC(C(=O)NCCCCOc1ccc(S(N)(=O)=O)cc1)c1cccc(C(=O)c2ccccc2)c1	6.1	8.0	4.1	ACTIVE	ACTIVE	ACTIVE	ACTIVE	ACTIVE	ACTIVE	3.643900000000002	130.28539999999998	199.5522466494281	115.55999999999997	480.58600000000024	480.17189299599994	7	3	11	2	5	1	8	34	62	1	1	3	3	0	0	0	0	0	3	0	0	0.23076923076923078	19.754667486301486	12.532198728760276	9.466732982846045	6.2986471687615095	3.8795668125806917	10.985879250838712	7.90530992537846	5.369415935349943	3.364126986606837	-3.489999999999999	25.13892415281256
CHEMBL4215466	CC(C(=O)NCCCOc1ccc(S(N)(=O)=O)cc1)c1ccc(-c2ccccc2)c(F)c1	6.3	17.5	43.3	ACTIVE	ACTIVE	ACTIVE	ACTIVE	INACTIVE	ACTIVE	3.8289000000000026	121.18790000000003	186.82637572351737	98.48999999999998	456.53900000000016	456.1519065	6	3	9	2	4	1	8	32	57	1	1	3	3	0	0	0	0	0	3	0	0	0.20833333333333334	18.43992661847068	11.683723486699623	8.89787632129201	5.941788827699957	3.671752637457599	10.137404008778061	7.336453263824423	5.012557594288395	3.1563128114837458	-3.2299999999999986	23.43347138851591
CHEMBL4215519	CC(C(=O)NCCCOc1ccc(S(N)(=O)=O)cc1)c1cccc(C(=O)c2ccccc2)c1	5.0	12.5	5.2	ACTIVE	ACTIVE	ACTIVE	ACTIVE	ACTIVE	ACTIVE	3.253800000000002	125.66840000000003	193.1873045350315	115.55999999999997	466.5590000000002	466.15624293199994	7	3	10	2	5	1	8	33	59	1	1	3	3	0	0	0	0	0	3	0	0	0.2	19.04756070511494	12.032198728760275	9.113179592252772	6.0486471687615095	3.7246735236134287	10.485879250838712	7.551756534785187	5.119415935349943	3.209233697639575	-3.489999999999999	24.1583260164042
CHEMBL4208492	CC(C(=O)NCCOc1ccc(S(N)(=O)=O)cc1)c1ccc(-c2ccccc2)c(F)c1	7.0	244.4	68.6	ACTIVE	ACTIVE	INACTIVE	INACTIVE	INACTIVE	ACTIVE	3.438800000000003	116.57090000000002	180.46143360912075	98.48999999999998	442.5120000000001	442.136256436	6	3	8	2	4	1	8	31	54	1	1	3	3	0	0	0	0	0	3	0	0	0.17391304347826086	17.73281983728413	11.183723486699623	8.544322930698737	5.72273663772188	3.5410887951278394	9.637404008778061	6.9828998732311485	4.793505404310317	3.025648969153987	-3.2299999999999986	22.455097899256526
CHEMBL4203780	CC(C(=O)NCCOc1ccc(S(N)(=O)=O)cc1)c1cccc(C(=O)c2ccccc2)c1	6.7	76.5	8.6	ACTIVE	ACTIVE	INACTIVE	ACTIVE	ACTIVE	ACTIVE	2.8637000000000024	121.05140000000003	186.82236242063487	115.55999999999997	452.53200000000015	452.14059286799994	7	3	9	2	5	1	8	32	56	1	1	3	3	0	0	0	0	0	3	0	0	0.16666666666666666	18.34045392392839	11.532198728760275	8.7596262016595	5.829594978783431	3.5940096812836693	9.985879250838712	7.198203144191912	4.900363745371866	3.0785698553098158	-3.489999999999999	23.178961963242383
CHEMBL4203913	CC(C(=O)NCCc1ccc(S(N)(=O)=O)cc1)c1ccc(-c2ccccc2)c(F)c1	7.8	38.1	92.8	ACTIVE	ACTIVE	INACTIVE	ACTIVE	INACTIVE	ACTIVE	3.602500000000002	114.77990000000003	175.34788837961386	89.25999999999999	426.5130000000001	426.141341816	5	3	7	2	3	1	7	30	53	1	1	3	3	0	0	0	0	0	3	0	0	0.17391304347826086	17.32457154682027	11.044477597466154	8.618407248237746	5.8652404573256565	3.6482645298670318	9.49815811954459	7.056984190770159	4.936009223914094	3.132824703893179	-3.0299999999999985	21.673440372356204
CHEMBL4207132	CC(C(=O)NCCc1ccc(S(N)(=O)=O)cc1)c1cccc(C(=O)c2ccccc2)c1	6.5	39.3	54.0	ACTIVE	ACTIVE	INACTIVE	ACTIVE	INACTIVE	ACTIVE	3.027400000000001	119.26040000000003	181.70881719112802	106.32999999999998	436.53300000000013	436.14567824799997	6	3	8	2	4	1	7	31	55	1	1	3	3	0	0	0	0	0	3	0	0	0.16666666666666666	17.932205633464527	11.392952839526803	8.83371051919851	5.972098798387208	3.701185416022862	9.846633361605242	7.272287461730922	5.0428675649756425	3.1857455900490077	-3.2899999999999987	22.396440369776688
CHEMBL4216521	CC(C(=O)Nc1ccc(S(N)(=O)=O)cc1)c1ccc(-c2ccccc2)c(F)c1	5.5	9.2	40.0	ACTIVE	ACTIVE	ACTIVE	ACTIVE	INACTIVE	ACTIVE	3.8823000000000025	106.69590000000001	162.61800415082064	89.25999999999999	398.45900000000006	398.110041688	5	3	5	2	3	1	7	28	47	1	1	3	3	0	0	0	0	0	3	0	0	0.09523809523809523	15.91035798444717	10.087370816279604	7.947057397072058	5.35083625999142	3.2977949773964994	8.54105133835804	6.38563433960447	4.421605026579855	2.7823551514226468	-3.0299999999999985	19.723896617301886
CHEMBL4217367	CC(C(=O)Nc1ccc(S(N)(=O)=O)cc1)c1cccc(C(=O)c2ccccc2)c1	4.6	5.1	2.9	ACTIVE	ACTIVE	ACTIVE	ACTIVE	ACTIVE	ACTIVE	3.3072000000000026	111.17640000000002	168.9789329623348	106.32999999999998	408.4790000000001	408.11437811999997	6	3	6	2	4	1	7	29	49	1	1	3	3	0	0	0	0	0	3	0	0	0.09090909090909091	16.51799207109143	10.435846058340255	8.162360668032822	5.45769460105297	3.3507158635523293	8.889526580418691	6.600937610565234	4.528463367641405	2.835276037578476	-3.2899999999999987	20.4444068932743
CHEMBL1084951	CC(C)(C)C(=O)NCc1ccc(S(N)(=O)=O)cc1	28.6			INACTIVE	ACTIVE					0.9963000000000002	69.11690000000003	107.43310667895622	89.25999999999999	270.354	270.103813436	5	3	3	2	3	1	6	18	36	0	0	1	1	0	0	0	0	0	1	0	0	0.4166666666666667	11.543347869917858	7.0520773483467405	6.683060412490448	3.3153717986644544	1.7599288814067147	5.505757870425179	5.121637355022862	2.386140565252887	1.2444890554328614	-1.4	14.660240963855422
CHEMBL79472	CC(C)(C)C(=O)Nc1c(OC(=O)C(C)(C)C)ccc2nc(S(N)(=O)=O)sc12	32.0			INACTIVE	ACTIVE					2.8798000000000004	104.16790000000005	161.70961824918655	128.45	413.52100000000013	413.107912836	8	3	3	2	7	1	10	27	50	0	0	2	2	0	0	1	0	0	1	0	0	0.47058823529411764	17.66999559817133	10.468617867224577	10.88958062584228	5.886220026945022	3.56330700517902	8.105801808375288	8.155374615133153	3.4779272140294557	1.8325514601377928	-2.04	21.2622310013509
CHEMBL23285	CC(C)(C)C(=O)Nc1ccc(S(N)(=O)=O)cc1	986.6666666666665	136.0	249.0	INACTIVE	INACTIVE	INACTIVE	INACTIVE	INACTIVE	INACTIVE	1.3185999999999998	65.89990000000003	101.06816456455961	89.25999999999999	256.327	256.088163372	5	3	2	2	3	1	6	17	33	0	0	1	1	0	0	0	0	0	1	0	0	0.36363636363636365	10.83624108873131	6.594970567160193	6.334933866028124	3.051135184363723	1.561981955216016	5.048651089238631	4.7735108085605376	2.121903950952155	1.0465421292421628	-1.4	13.664102564102564
CHEMBL23579	CC(C)(C)C(=O)Nc1nnc(S(N)(=O)=O)s1	9.5			ACTIVE	ACTIVE					0.17010000000000008	59.366900000000015	97.11627736526884	115.03999999999999	264.332	264.035082244	7	3	2	2	6	1	9	16	28	0	0	1	1	0	0	1	0	0	0	0	0	0.5714285714285714	10.646012074364311	6.645561829005822	6.834911621075297	3.700195729957744	1.9883628582028463	4.2827457701565335	4.1222555697630465	1.5515034040286069	0.6598809975649262	-1.06	13.006934404283802
CHEMBL121086	CC(C)(C)C(=O)Oc1ccc2cc(S(N)(=O)=O)oc2c1	5.0			ACTIVE	ACTIVE					2.0317	72.67720000000003	116.10784140627048	99.60000000000001	297.33200000000005	297.06709358	6	2	2	1	5	0	7	20	35	0	0	2	2	0	0	1	0	0	1	0	0	0.3076923076923077	12.152737669659036	7.405484083944212	6.941983915965999	3.3342979872923166	1.9481222914351248	5.8591646060226505	5.4495964522272615	2.5722728621905033	1.4509558247077723	-1.8599999999999999	14.547054001260033
CHEMBL83144	CC(C)(C)C(=O)Oc1ccc2cc(S(N)(=O)=O)sc2c1	2.6			ACTIVE	ACTIVE					2.5002000000000004	78.28820000000003	120.95387541260514	86.46000000000001	313.40000000000003	313.04424996000006	5	2	2	1	5	0	7	20	35	0	0	2	2	0	0	1	0	0	1	0	0	0.3076923076923077	12.969234250586762	8.22198066487194	8.321636727220893	5.0903902661535065	3.298678576362398	5.8591646060226505	5.4495964522272615	2.5722728621905033	1.4509558247077723	-1.44	14.958542997060066
CHEMBL79608	CC(C)(C)C(=O)Oc1ccc2nc(S(N)(=O)=O)sc2c1N	25.0			INACTIVE	ACTIVE					1.4773999999999998	80.49560000000004	125.51341409056434	125.36999999999999	329.4030000000001	329.05039796000005	7	4	2	2	7	0	9	21	36	0	0	2	2	0	0	1	0	0	1	0	0	0.3333333333333333	13.339097576897094	8.303168856587458	8.224131615205161	5.018914221286058	3.125020704120277	5.9403527977381705	5.489925604496035	2.5948323507887006	1.437401666596135	-1.7099999999999997	15.674566710251867
CHEMBL352281	CC(C)(C)C(=O)Oc1ccc2oc(S(N)(=O)=O)cc2c1	3.0			ACTIVE	ACTIVE					2.0317	72.67720000000003	116.10784140627048	99.6	297.332	297.06709358000006	6	2	2	1	5	0	7	20	35	0	0	2	2	0	0	1	0	0	1	0	0	0.3076923076923077	12.152737669659036	7.405484083944212	6.941983915965999	3.3305220924058103	1.9580867210908792	5.859164606022651	5.4495964522272615	2.5684969673039975	1.4609202543635267	-1.8599999999999994	14.547054001260033
CHEMBL121137	CC(C)(C)C(=O)Oc1ccc2sc(S(N)(=O)=O)cc2c1	2.6			ACTIVE	ACTIVE					2.5002000000000004	78.28820000000003	120.95387541260514	86.46000000000001	313.40000000000003	313.04424996	5	2	2	1	5	0	7	20	35	0	0	2	2	0	0	1	0	0	1	0	0	0.3076923076923077	12.969234250586762	8.22198066487194	8.321636727220893	5.104846004557194	3.2605304835856828	5.859164606022651	5.4495964522272615	2.5684969673039975	1.4609202543635267	-1.44	14.958542997060066
CHEMBL1085094	CC(C)(C)CC(=O)Nc1ccc(S(N)(=O)=O)cc1	3500.0			INACTIVE	INACTIVE					1.7086999999999999	70.51690000000004	107.43310667895622	89.25999999999999	270.354	270.103813436	5	3	3	2	3	1	6	18	36	0	0	1	1	0	0	0	0	0	1	0	0	0.4166666666666667	11.543347869917858	7.0520773483467405	6.916422923082661	3.0867245313510763	1.9302408118985022	5.505757870425179	5.354999865615075	2.1574932979395083	1.4148009859246493	-1.4	14.660240963855422
CHEMBL86259	CC(C)(C)N1CC(COc2ccc3cc(S(N)(=O)=O)sc3c2)OC1=O	8.0			ACTIVE	ACTIVE					2.5468	95.42120000000004	149.91624950197595	98.93	384.47900000000016	384.0813637399999	7	2	4	1	6	1	9	25	45	1	1	3	2	1	1	1	1	1	1	0	0	0.4375	15.816259968113304	10.076296002306789	9.78031427127485	6.38719293939561	4.410097809919508	7.713479943457502	6.908273996281219	3.8690755354326094	2.5623750582648825	-1.84	17.966223318614603
CHEMBL4174295	CC(C)(C)NCC(O)COc1ccc(C(=O)NCCc2ccc(S(N)(=O)=O)cc2)cc1.Cl	16.1	83.1	23.8	ACTIVE	ACTIVE	INACTIVE	ACTIVE	INACTIVE	ACTIVE	1.856100000000001	126.79990000000001	195.56070376046702	130.74999999999997	486.03400000000016	485.175119804	8	5	10	4	6	1	10	32	64	1	1	2	2	0	0	0	0	0	2	0	0	0.4090909090909091	20.13162631678104	11.544492694487566	9.876389692941705	5.307256744475885	3.1615476113911503	9.998173216566004	8.314966635474121	4.378025511064315	2.646107785417295	-2.169999999999999	27.863523298692595
CHEMBL540554	CC(C)(C)NCC(O)COc1ccc2cc(S(N)(=O)=O)sc2c1.Cl	18.0			ACTIVE	ACTIVE					2.0983000000000005	99.70370000000003	152.01942672970804	101.64999999999998	394.9460000000001	394.078776896	6	4	6	3	6	0	9	24	47	1	1	2	2	0	0	1	0	0	1	0	0	0.4666666666666667	16.224508258577167	9.53065637027105	9.277845756797229	5.577872545453865	3.740185618227865	7.167840311421762	6.405805481803598	3.059755141490864	1.89246286657324	-0.8999999999999999	21.143290043290047
CHEMBL541597	CC(C)(C)NCc1ccc(S(=O)(=O)c2csc(S(N)(=O)=O)c2)cc1.Cl	36.0			INACTIVE	ACTIVE					2.5382000000000002	101.42670000000003	158.38259157532733	106.32999999999998	424.9970000000001	424.035197832	6	3	5	2	6	0	10	25	46	0	0	2	2	0	0	1	0	0	1	0	0	0.3333333333333333	17.28053131293574	11.00820269517318	11.04657120786206	7.483065521504697	5.187457017530471	7.09906715840233	6.397394345968161	3.19856062150242	1.8802263823935308	-0.9699999999999998	22.07161464835622
CHEMBL3120740	CC(C)(C)Nc1nc(Nc2ccc(S(N)(=O)=O)cc2)nc(NC(C)(C)C)n1	54.3	19.3	18.5	INACTIVE	ACTIVE	ACTIVE	ACTIVE	ACTIVE	ACTIVE	2.6834000000000007	107.67630000000004	159.81723132382533	134.92	393.5170000000001	393.19469410400006	9	5	5	4	8	0	10	27	54	0	0	2	2	0	0	1	0	0	1	0	0	0.47058823529411764	17.26963358476732	9.982487208428134	9.8120403106711	3.9772383234577795	2.5869471313856707	8.436167730506574	8.250617253203513	3.0480070900462124	2.0715073054118185	-2.46	20.847101915768963
CHEMBL3314172	CC(C)(C)OC(=O)/N=C(\NCCCC(=O)NCCc1ccc(S(N)(=O)=O)cc1)NC(=O)OC(C)(C)C	71.3			INACTIVE	ACTIVE					2.178300000000001	134.80429999999996	211.9926514494965	178.27999999999997	527.6440000000001	527.241369524	12	5	8	4	7	3	13	36	73	0	0	1	1	0	0	0	0	0	1	0	0	0.5652173913043478	22.45198175201946	12.931142596424836	11.448310204043942	5.0059552428864205	3.1396157712622714	11.384823118503276	9.886887146576358	4.076724009474854	2.6241759452884166	-3.1899999999999995	30.840478512648584
CHEMBL3314171	CC(C)(C)OC(=O)/N=C(\NCCCC(=O)NCc1ccc(S(N)(=O)=O)cc1)NC(=O)OC(C)(C)C	83.1			INACTIVE	ACTIVE					2.1358000000000006	129.93730000000002	205.62770933509987	178.27999999999997	513.6170000000002	513.2257194599999	12	5	7	4	7	3	13	35	70	0	0	1	1	0	0	0	0	0	1	0	0	0.5454545454545454	21.74487497083291	12.431142596424838	11.125086899340578	4.759792601171858	2.9451897479799722	10.884823118503274	9.563663841872994	3.830561367760291	2.4297499220061174	-3.1899999999999995	29.84143665513989
CHEMBL3314168	CC(C)(C)OC(=O)NCCCC(=O)NCCc1ccc(S(N)(=O)=O)cc1	91.9			INACTIVE	ACTIVE					1.297600000000001	97.99960000000004	154.082746764098	127.58999999999997	385.48600000000005	385.167141964	8	4	8	3	5	2	9	26	53	0	0	1	1	0	0	0	0	0	1	0	0	0.5294117647058824	16.188271575591774	9.871556565229083	8.382557979938825	4.165796826211994	2.549457435526143	8.325237087307523	6.8211349224712405	3.236565592800427	2.0340176095522886	-2.1299999999999994	21.911893590280688
CHEMBL3314167	CC(C)(C)OC(=O)NCCCC(=O)NCc1ccc(S(N)(=O)=O)cc1	9.8			ACTIVE	ACTIVE					1.2550999999999997	93.13260000000004	147.71780464970135	127.58999999999997	371.45900000000006	371.1514919	8	4	7	3	5	2	9	25	50	0	0	1	1	0	0	0	0	0	1	0	0	0.5	15.481164794405228	9.371556565229083	8.059334675235462	3.9196341844974314	2.3550314122438434	7.825237087307522	6.497911617767877	2.9904029510858643	1.8395915862699899	-2.1299999999999994	20.913725404459992
CHEMBL3314184	CC(C)(C)OC(=O)NCCCC(=O)Nc1ccc(S(N)(=O)=O)cc1	29.4			INACTIVE	ACTIVE					1.5774000000000004	89.91560000000004	141.35286253530475	127.58999999999997	357.432	357.135841836	8	4	6	3	5	2	9	24	47	0	0	1	1	0	0	0	0	0	1	0	0	0.4666666666666667	14.77405801321868	8.914449784042537	7.71120812877314	3.6446742654933364	2.2204486441412037	7.368130306120974	6.149785071305554	2.7154430320817693	1.7050088181673502	-2.1299999999999994	19.915724737082762
CHEMBL3314183	CC(C)(C)OC(=O)NCCCC(=O)Nc1cccc(S(N)(=O)=O)c1	5.9			ACTIVE	ACTIVE					1.5774000000000001	89.91560000000004	141.35286253530478	127.58999999999997	357.4320000000001	357.135841836	8	4	6	3	5	2	9	24	47	0	0	1	1	0	0	0	0	0	1	0	0	0.4666666666666667	14.77405801321868	8.914449784042535	7.7146624524670875	3.606162265873412	2.2873714733437494	7.368130306120974	6.153239394999502	2.6951626657520413	1.7278921485171899	-2.1299999999999994	19.915724737082762
CHEMBL3359168	CC(C)(C)OC(=O)NCCCCCCOc1ccc(S(N)(=O)=O)cc1	5.2	6.9	6.4	ACTIVE	ACTIVE	ACTIVE	ACTIVE	ACTIVE	ACTIVE	2.7979000000000003	96.01490000000005	149.48490770995306	107.72	372.487	372.17189299599994	7	3	9	2	5	1	8	25	53	0	0	1	1	0	0	0	0	0	1	0	0	0.5882352941176471	15.895378356778323	9.849571528044075	8.269180803672992	4.0895609497283525	2.5162506644789677	8.303252050122513	6.707757746205407	3.160329716316786	2.0008108385051138	-1.7999999999999994	21.24310344827586
CHEMBL3359167	CC(C)(C)OC(=O)NCCCCCOc1ccc(S(N)(=O)=O)cc1	5.5	7.1	5.7	ACTIVE	ACTIVE	ACTIVE	ACTIVE	ACTIVE	ACTIVE	2.4078	91.39790000000005	143.11996559555644	107.72	358.46	358.15624293199994	7	3	8	2	5	1	8	24	50	0	0	1	1	0	0	0	0	0	1	0	0	0.5625	15.188271575591775	9.349571528044075	7.915627413079719	3.839560949728352	2.3394739691823303	7.803252050122513	6.354204355612133	2.910329716316785	1.824034143208477	-1.7999999999999994	20.245045045045046
CHEMBL3359166	CC(C)(C)OC(=O)NCCCCOc1ccc(S(N)(=O)=O)cc1	5.7	7.7	6.6	ACTIVE	ACTIVE	ACTIVE	ACTIVE	ACTIVE	ACTIVE	2.0176999999999996	86.78090000000005	136.7550234811598	107.72	344.433	344.14059286799994	7	3	7	2	5	1	8	23	47	0	0	1	1	0	0	0	0	0	1	0	0	0.5333333333333333	14.481164794405228	8.849571528044075	7.562074022486446	3.589560949728352	2.1626972738856938	7.303252050122513	6.00065096501886	2.660329716316785	1.6472574479118403	-1.7999999999999994	19.247169811320752
CHEMBL3359165	CC(C)(C)OC(=O)NCCCOc1ccc(S(N)(=O)=O)cc1	5.1	5.8	6.5	ACTIVE	ACTIVE	ACTIVE	ACTIVE	ACTIVE	ACTIVE	1.6276	82.16390000000004	130.3900813667632	107.72	330.406	330.12494280399994	7	3	6	2	5	1	8	22	44	0	0	1	1	0	0	0	0	0	1	0	0	0.5	13.77405801321868	8.349571528044075	7.208520631893171	3.339560949728353	2.0078039849184304	6.803252050122513	5.647097574425585	2.4103297163167854	1.4923641589445775	-1.7999999999999994	18.249504950495048
CHEMBL3359164	CC(C)(C)OC(=O)NCCOc1ccc(S(N)(=O)=O)cc1	5.0	8.3	7.2	ACTIVE	ACTIVE	ACTIVE	ACTIVE	ACTIVE	ACTIVE	1.2375	77.54690000000004	124.0251392523666	107.72	316.379	316.10929274	7	3	5	2	5	1	8	21	41	0	0	1	1	0	0	0	0	0	1	0	0	0.46153846153846156	13.066951232032132	7.849571528044074	6.854967241299897	3.1205087597502756	1.8771401425886718	6.303252050122513	5.293544183832311	2.1912775263387076	1.3617003166148185	-1.7999999999999994	17.252083333333335
CHEMBL3326418	CC(C)(C)OC(=O)NCc1cn(-c2c(F)c(F)c(S(N)(=O)=O)c(F)c2F)nn1	26.9	13.6	3.6	INACTIVE	ACTIVE	ACTIVE	ACTIVE	ACTIVE	ACTIVE	1.4958	85.6379	156.06122273254414	129.2	425.36400000000003	425.0780878400001	9	3	4	2	7	1	14	28	43	0	0	2	2	0	0	1	0	0	1	0	0	0.35714285714285715	15.573044031349625	9.038974999625069	7.986830497748371	3.9945698682112614	2.695301831107803	7.49265552170351	6.488563670607953	3.0671067792883884	2.0164950483391486	-2.7399999999999998	21.55884528086062
CHEMBL3326407	CC(C)(C)OC(=O)NCc1cn(-c2ccc(S(N)(=O)=O)cc2)nn1	32.7	10.5	1.9	INACTIVE	ACTIVE	ACTIVE	ACTIVE	ACTIVE	ACTIVE	0.9393999999999998	85.80590000000004	139.3990811208392	129.2	353.40400000000005	353.115775088	9	3	4	2	7	1	10	24	43	0	0	2	2	0	0	1	0	0	1	0	0	0.35714285714285715	14.370587216071222	8.604413258652535	7.610227989217852	3.7125900682493973	2.2864883466903154	7.0580937807309745	6.048804931750266	2.78335883483783	1.7710485207164621	-2.4599999999999995	17.8870513624994
CHEMBL322589	CC(C)(C)OC(=O)Nc1nnc(S(N)(=O)=O)s1	9.0			ACTIVE	ACTIVE					0.5325000000000002	61.13890000000002	102.22982259477573	124.26999999999998	280.33099999999996	280.029996864	8	3	2	2	7	1	10	17	29	0	0	1	1	0	0	1	0	0	0	0	0	0.5714285714285714	11.054260364828174	6.803810119469685	6.75767946272039	3.4064244692403767	2.0852958543294466	4.440994060620397	4.045023411408141	1.257732143311239	0.7661783633328431	-1.26	13.803532401524777
CHEMBL310291	CC(C)(C)OC(=O)Oc1ccc2nc(S(N)(=O)=O)sc2c1	10.0			ACTIVE	ACTIVE					2.2576	77.85520000000002	125.28706862305852	108.57999999999998	330.38700000000006	330.03441354800003	7	2	2	1	7	0	9	21	35	0	0	2	2	0	0	1	0	0	1	0	0	0.3333333333333333	13.247345867360957	8.250092281646133	7.986593974648087	4.512186437628658	3.121039840963408	5.887276222796846	5.220809848775375	2.1743775821654747	1.4360456630624319	-1.71	15.674566710251867
CHEMBL3632826	CC(C)(C)OC(=O)c1ccc(-c2ccc(S(N)(=O)=O)cc2)cc1	42.0	71.4	44.9	INACTIVE	ACTIVE	INACTIVE	ACTIVE	INACTIVE	ACTIVE	2.9563000000000006	88.41970000000003	135.68894181652246	86.46000000000001	333.40900000000005	333.10347908800003	5	2	3	1	4	0	6	23	42	0	0	2	2	0	0	0	0	0	2	0	0	0.23529411764705882	14.053890455953677	8.574586062669974	7.710051976862846	3.964900056921583	2.4882837576132872	7.028266584748414	6.14862891939526	3.035668823510016	1.972843931639433	-2.1799999999999993	17.17823473616734
CHEMBL78240	CC(C)(C)c1cc(-c2ccccc2)cc(-c2ccccc2)[n+]1-c1ccc(S(=O)(=O)Nc2nnc(S(N)(=O)=O)s2)cc1.[O-][Cl+3]([O-])([O-])[O-]	4.11	43.0		ACTIVE	ACTIVE	INACTIVE	ACTIVE			0.13850000000000218	159.63669999999973	271.6520097643275	228.23	706.2240000000003	705.0788535360001	13	3	7	2	11	0	17	46	74	0	0	5	5	0	0	2	0	0	3	0	0	0.13793103448275862	27.73070971963687	18.2360780964316	15.878441908874576	9.920843714081236	6.921540620754163	13.155671990291188	10.727454670134353	6.288096328403393	4.3580457849386	-3.839999999999999	35.022203553784955
CHEMBL171095	CC(C)(C)c1cc(-c2ccccc2)cc(-c2ccccc2)[n+]1CCc1ccc(S(N)(=O)=O)cc1.[O-][Cl+3]([O-])([O-])[O-]	275.0	500.0		INACTIVE	INACTIVE	INACTIVE	INACTIVE			0.7397000000000012	137.72819999999996	230.96604891032428	156.28	571.0950000000004	570.1591353919998	8	2	6	1	6	0	10	39	70	0	0	4	4	0	0	1	0	0	3	0	0	0.20689655172413793	23.484509767299148	14.835549117008604	12.282462823851855	6.916333926674221	4.731639244709368	12.054802839390307	9.965110820365812	5.98710269326265	4.216199418735513	-3.149999999999999	30.392257293878885
CHEMBL168383	CC(C)(C)c1cc(-c2ccccc2)cc(-c2ccccc2)[n+]1Cc1ccc(S(N)(=O)=O)cc1.[O-][Cl+3]([O-])([O-])[O-]	321.0	500.0		INACTIVE	INACTIVE	INACTIVE	INACTIVE			0.5453000000000016	133.1262	224.60110679592765	156.28	557.0680000000003	556.1434853279999	8	2	5	1	6	0	10	38	67	0	0	4	4	0	0	1	0	0	3	0	0	0.17857142857142858	22.7774029861126	14.335549117008604	11.966969909110295	6.632936664297913	4.541494366141299	11.554802839390307	9.649617905624252	5.703705430886342	4.026054540167446	-3.149999999999999	29.40662234037657
CHEMBL2408080	CC(C)(C)c1cc(C(C)(C)C)c2oc(=O)c(/C=N/c3ccc(S(N)(=O)=O)cc3)c(Cl)c2c1	112.0	34.0		INACTIVE	INACTIVE	INACTIVE	ACTIVE			5.439400000000005	129.9632	192.72023511308805	102.72999999999999	475.01000000000016	474.13800602400005	6	2	3	1	5	0	8	32	59	0	0	3	3	0	0	1	0	0	2	0	0	0.3333333333333333	20.55764720129169	11.995346927609104	11.754165111263429	6.494984240713442	4.026433331057627	10.071062976678315	9.814777580786622	5.158552880561267	3.244670957279625	-2.479999999999999	24.168126079002292
CHEMBL2414066	CC(C)(C)c1ccc(-n2cc(-c3ccc(S(N)(=O)=O)s3)nn2)cc1	2.9	713.0	45.4	ACTIVE	ACTIVE	INACTIVE	INACTIVE	INACTIVE	ACTIVE	2.9407000000000005	94.74520000000003	144.54172485536282	90.87	362.4800000000001	362.087117816	6	2	3	1	6	0	8	24	42	0	0	3	3	0	0	2	0	0	1	0	0	0.25	15.22642926372779	9.670362515684742	9.380957411194215	6.151718799832809	3.9064768206012443	7.307546456835455	6.508917136200584	3.6054705332794477	2.2277934924197242	-2.0299999999999994	16.81476684716972
CHEMBL575785	CC(C)(C)c1ccc(/C=N/CCS(N)(=O)=O)cc1	8.6			ACTIVE	ACTIVE					1.6915	75.57720000000003	108.98198699556113	72.52	268.38199999999995	268.12454888	4	2	4	1	3	0	5	18	38	0	0	1	1	0	0	0	0	0	1	0	0	0.46153846153846156	11.866770225330127	7.507601180375717	7.008242527690661	3.27358141194435	1.7789794171641982	5.792179723728394	5.274273440154729	2.521971632380446	1.4190897079863203	-1.2000000000000002	14.85952380952381
CHEMBL3264981	CC(C)(C)c1ccc(/C=N/CCc2ccc(S(N)(=O)=O)cc2)cc1	11.2			ACTIVE	ACTIVE					3.2931000000000017	99.12220000000003	144.03908120162518	72.52	344.48	344.15584900799996	4	2	5	1	3	0	5	24	48	0	0	2	2	0	0	0	0	0	2	0	0	0.3157894736842105	15.176171302088632	9.428868807926268	8.407671773052005	4.727761232707581	2.7940327573739445	7.8825493300047045	6.846248715584419	3.798529999296014	2.27859293140009	-1.9799999999999995	18.359975588786543
CHEMBL568478	CC(C)(C)c1ccc(/C=N/Cc2ccc(S(N)(=O)=O)cc2)cc1	24.0			INACTIVE	ACTIVE					3.2506000000000013	94.25520000000004	137.67413908722855	72.52	330.45300000000003	330.14019894399996	4	2	4	1	3	0	5	23	45	0	0	2	2	0	0	0	0	0	2	0	0	0.2777777777777778	14.469064520902084	8.928868807926266	8.092178858310444	4.472044533116781	2.6256292580967724	7.3825493300047045	6.530755800842859	3.542813299705214	2.1101894321229175	-1.9799999999999995	17.375056628397438
CHEMBL3264973	CC(C)(C)c1ccc(/C=N/Cc2ccc(S(N)(=O)=O)cc2)cc1.Cl	11.0			ACTIVE	ACTIVE					3.6724000000000028	101.50320000000004	149.827232339778	72.52	366.91400000000004	366.116876656	4	2	4	1	3	0	6	24	47	0	0	2	2	0	0	0	0	0	2	0	0	0.2777777777777778	15.693809392293673	8.928868807926266	8.092178858310444	4.472044533116781	2.6256292580967724	7.3825493300047045	6.530755800842859	3.542813299705214	2.1101894321229175	-1.6899999999999995	20.35482294935007
CHEMBL572753	CC(C)(C)c1ccc(/C=N/c2ccc(S(N)(=O)=O)cc2)cc1	55.2			INACTIVE	ACTIVE					3.382100000000001	90.21120000000005	131.30919697283198	72.52	316.426	316.12454888	4	2	3	1	3	0	5	22	42	0	0	2	2	0	0	0	0	0	2	0	0	0.23529411764705882	13.761957739715536	8.482694449066132	7.7305408336238495	4.233886020487917	2.455579909755779	6.936374971144572	6.169117776156264	3.30465478707635	1.9401400837819252	-1.9799999999999995	16.391536871684888
CHEMBL204077	CC(C)(C)c1ccc(C(=O)NCCc2ccc(S(N)(=O)=O)cc2)cc1	123.0			INACTIVE	INACTIVE					2.604000000000001	98.99440000000004	148.85514299941684	89.25999999999999	360.47900000000004	360.15076362799994	5	3	5	2	3	1	6	25	49	0	0	2	2	0	0	0	0	0	2	0	0	0.3157894736842105	15.55985572786291	9.62344455339266	8.583633986383438	4.893462503270475	2.905271995472512	8.077125075471097	7.022210928915852	3.964231269858907	2.3898321694986566	-2.1799999999999993	19.14880243020527
CHEMBL381544	CC(C)(C)c1ccc(C(=O)NCc2ccc(S(N)(=O)=O)cc2)cc1	127.0			INACTIVE	INACTIVE					2.5615000000000006	94.12740000000004	142.49020088502022	89.25999999999999	346.45200000000006	346.13511356399994	5	3	4	2	3	1	6	24	46	0	0	2	2	0	0	0	0	0	2	0	0	0.2777777777777778	14.852748946676362	9.123444553392659	8.260410681680074	4.647299861555911	2.71842849366269	7.5771250754710975	6.698987624212489	3.7180686281443442	2.2029886676888357	-2.1799999999999993	18.162888482127016
CHEMBL425044	CC(C)(C)c1ccc(C(=O)Nc2ccc(S(N)(=O)=O)cc2)cc1	133.0			INACTIVE	INACTIVE					2.883800000000001	90.91040000000004	136.12525877062365	89.25999999999999	332.42500000000007	332.1194635	5	3	3	2	3	1	6	23	43	0	0	2	2	0	0	0	0	0	2	0	0	0.23529411764705882	14.145642165489814	8.666337772206113	7.912284135217751	4.38306324725518	2.5682533214496845	7.1200182942845505	6.3508610777501655	3.453832013843613	2.05281349547583	-2.1799999999999993	17.17823473616734
CHEMBL203112	CC(C)(C)c1ccc(C(=O)Nc2cccc(S(N)(=O)=O)c2)cc1	210.0			INACTIVE	INACTIVE					2.883800000000001	90.91040000000004	136.12525877062365	89.25999999999999	332.42500000000007	332.11946349999994	5	3	3	2	3	1	6	23	43	0	0	2	2	0	0	0	0	0	2	0	0	0.23529411764705882	14.145642165489814	8.666337772206113	7.915738458911699	4.3445512476352555	2.6351761506522293	7.1200182942845505	6.354315401444113	3.4335516475138848	2.0756968258256703	-2.1799999999999993	17.17823473616734
CHEMBL204326	CC(C)(C)c1ccc(C(=O)Nc2ccccc2S(N)(=O)=O)cc1	241.0			INACTIVE	INACTIVE					2.883800000000001	90.91040000000004	136.12525877062365	89.25999999999999	332.42500000000007	332.11946349999994	5	3	3	2	3	1	6	23	43	0	0	2	2	0	0	0	0	0	2	0	0	0.23529411764705882	14.145642165489814	8.672320836349819	7.852488042562864	4.423947343094962	2.827941048894404	7.126001358428257	6.322643100258862	3.4549007267110308	2.134097354426528	-2.1799999999999993	17.17823473616734
CHEMBL206657	CC(C)(C)c1ccc(C(=O)Nc2nnc(S(N)(=O)=O)s2)cc1	18.0			ACTIVE	ACTIVE					1.7353000000000003	84.37740000000002	132.17337157133286	115.03999999999999	340.43000000000006	340.066382372	7	3	3	2	6	1	9	22	38	0	0	2	2	0	0	1	0	0	1	0	0	0.3076923076923077	13.955413151122816	8.71692903405174	8.41226189026492	5.0321237928492	2.994634224436512	6.354112975202453	5.699605838952669	2.883431466920062	1.6661523637985924	-1.8399999999999999	16.529138189186003
CHEMBL3264982	CC(C)(C)c1ccc(CNCCc2ccc(S(N)(=O)=O)cc2)cc1	8.6			ACTIVE	ACTIVE					2.963800000000001	98.36790000000005	144.6936208993731	72.19	346.49600000000004	346.17149907199996	4	3	6	2	3	0	5	24	50	0	0	2	2	0	0	0	0	0	2	0	0	0.3684210526315789	15.358714218585595	9.626427189347277	8.624082997020556	4.920653108735706	2.949287361127479	8.080107711425713	7.062659939552971	3.991421875324139	2.4338475351536237	-1.69	18.645838688477042
CHEMBL3264974	CC(C)(C)c1ccc(CNCc2ccc(S(N)(=O)=O)cc2)cc1.Cl	24.0			INACTIVE	ACTIVE					3.343100000000002	100.74890000000003	150.4817720375259	72.19	368.93	368.13252672	4	3	5	2	3	0	6	24	49	0	0	2	2	0	0	0	0	0	2	0	0	0.3333333333333333	15.876352308790636	9.126427189347275	8.300859692317193	4.659325424076187	2.786195129361933	7.580107711425714	6.739436634849607	3.7300941906646203	2.2707553033880785	-1.4	20.644247787610624
CHEMBL3264968	CC(C)(C)c1ccc(CNc2ccc(S(N)(=O)=O)cc2)cc1	32.4			INACTIVE	ACTIVE					3.2436000000000016	90.28390000000005	131.9637366705799	72.19	318.442	318.140198944	4	3	4	2	3	0	5	22	44	0	0	2	2	0	0	0	0	0	2	0	0	0.29411764705882354	13.9445006562125	8.669320408160727	7.931286536448143	4.428678177995657	2.604626343134627	7.123000930239166	6.369863478980557	3.49944694458409	2.089186517160772	-1.8499999999999996	16.519308496666273
CHEMBL3609477	CC(C)(C)c1ccc(N2CCN(C(=O)Nc3ccc(S(N)(=O)=O)cc3)CC2)cc1	136.0	129.0	120.0	INACTIVE	INACTIVE	INACTIVE	INACTIVE	INACTIVE	INACTIVE	2.9856000000000016	115.76190000000004	172.09886341508758	95.73999999999998	416.5470000000002	416.18821175599993	7	3	3	2	4	2	8	29	57	0	0	3	2	1	1	0	1	1	2	0	0	0.38095238095238093	17.86849648123592	11.128462431773421	9.831932628080198	6.028711608116575	3.7859073713747944	9.582142953851859	8.270509570612614	5.099480374705005	3.270467545400939	-2.5799999999999987	21.136630654785638
CHEMBL2336903	CC(C)(C)c1ccc(Nc2nnc(-c3cccc(S(N)(=O)=O)c3)c3ccccc23)cc1	10000.0	29.0		INACTIVE	INACTIVE	INACTIVE	ACTIVE			4.985300000000003	124.77190000000002	181.74530282428017	97.97	432.54900000000015	432.16199700799996	6	3	4	2	5	0	7	31	55	0	0	4	4	0	0	1	0	0	3	0	0	0.16666666666666666	18.441222142784373	11.436777491663767	10.029411691162432	6.047976071291627	3.9795480832307373	9.890458013742203	8.467988633694848	5.136976471170253	3.420068758404177	-3.2899999999999983	20.961611566528028
CHEMBL204049	CC(C)(C)c1ccc(S(=O)(=O)CCNc2ccc(S(N)(=O)=O)cc2)cc1	94.0			INACTIVE	ACTIVE					2.5173000000000005	103.49970000000003	154.95407716676303	106.32999999999998	396.53400000000005	396.11774924799994	6	3	6	2	5	0	8	26	50	0	0	2	2	0	0	0	0	0	2	0	0	0.3333333333333333	16.692848889718363	11.294164857047688	10.75998439588068	6.6234344200691755	4.045009726405835	8.095580152805969	7.089412774951072	3.962222523091419	2.3723217526978146	-1.9	20.41237599403184
CHEMBL204954	CC(C)(C)c1ccc(S(=O)(=O)CNc2ccc(S(N)(=O)=O)cc2)cc1	104.0			INACTIVE	INACTIVE					2.474800000000001	98.63270000000003	148.5891350523664	106.32999999999998	382.50700000000006	382.10209918399994	6	3	5	2	5	0	8	25	47	0	0	2	2	0	0	0	0	0	2	0	0	0.29411764705882354	15.985742108531815	10.794164857047688	10.330624662077106	6.1726280768588735	3.7759624214369496	7.59558015280597	6.779626197016547	3.7286204086879855	2.186414272843249	-1.9	19.425063273703966
CHEMBL203498	CC(C)(C)c1ccc(S(=O)(=O)Nc2ccc(S(N)(=O)=O)cc2)cc1	119.0			INACTIVE	INACTIVE					2.4323000000000006	93.76570000000004	142.35957044859833	106.32999999999998	368.4800000000001	368.08644911999994	6	3	4	2	4	0	8	24	44	0	0	2	2	0	0	0	0	0	2	0	0	0.25	15.278635327345267	10.18695849836577	9.69308821750528	5.792137729251947	3.6348831015266367	7.157475772849815	6.449262918628178	3.465707529331054	2.060820412741306	-1.9	18.438824234928134
CHEMBL206261	CC(C)(C)c1ccc(S(=O)(=O)Nc2cccc(S(N)(=O)=O)c2)cc1	203.0			INACTIVE	INACTIVE					2.4323000000000006	93.76570000000004	142.35957044859833	106.32999999999998	368.4800000000001	368.08644911999994	6	3	4	2	4	0	8	24	44	0	0	2	2	0	0	0	0	0	2	0	0	0.25	15.278635327345267	10.18695849836577	9.696542541199229	5.753625729632021	3.6937144806038495	7.157475772849815	6.452717242322126	3.445427163001326	2.0847281096109125	-1.8999999999999995	18.438824234928134
CHEMBL203534	CC(C)(C)c1ccc(S(=O)(=O)Nc2ccccc2S(N)(=O)=O)cc1	354.0			INACTIVE	INACTIVE					2.4323000000000006	93.76570000000004	142.35957044859833	106.32999999999998	368.4800000000001	368.08644911999994	6	3	4	2	4	0	8	24	44	0	0	2	2	0	0	0	0	0	2	0	0	0.25	15.278635327345267	10.192941562509477	9.633292124850394	5.8190070223677415	3.9750351201200993	7.163458836993522	6.421044941136874	3.468550497056279	2.136834989449661	-1.8999999999999995	18.438824234928134
CHEMBL206295	CC(C)(C)c1ccc(S(=O)(=O)Nc2nnc(S(N)(=O)=O)s2)cc1	15.0			ACTIVE	ACTIVE					1.2838000000000003	87.23270000000002	138.40768324930755	132.10999999999999	376.48500000000007	376.03336799199997	8	3	4	2	7	0	11	23	39	0	0	2	2	0	0	1	0	0	1	0	0	0.3333333333333333	15.088406312978268	10.2375497602114	10.19306597255245	6.534918282564946	4.237442159579534	6.391570453767717	5.798007679830682	2.902170896887105	1.6739473237639715	-1.56	17.788562695212587
CHEMBL4063164	CC(C)(C)c1ccc2c(c1)C(=O)N(CCc1ccc(S(N)(=O)=O)cc1)C2=O	89.9	459.0		INACTIVE	ACTIVE	INACTIVE	INACTIVE			2.4702	102.02820000000004	158.58574754692333	97.53999999999999	386.47300000000007	386.13002818399997	6	2	4	1	4	2	7	27	49	0	0	3	2	0	1	0	0	1	2	0	0	0.3	16.337967344637104	10.15412333621478	9.272688939205858	5.64191552098877	3.5624537424225164	8.607803858293218	7.711265881738274	4.712684287577201	3.047013916448661	-2.5099999999999993	19.25710072862385
CHEMBL2377790	CC(C)(C)c1ccc2c(c1)C(=O)N(Cc1ccc(S(N)(=O)=O)cc1)C2=O	6.2	3.1	3.1	ACTIVE	ACTIVE	ACTIVE	ACTIVE	ACTIVE	ACTIVE	2.4277000000000006	97.16120000000004	152.22080543252673	97.53999999999999	372.4460000000001	372.1143781199999	6	2	3	1	4	2	7	26	46	0	0	3	2	0	1	0	0	1	2	0	0	0.2631578947368421	15.630860563450558	9.654123336214779	8.957196024464299	5.358518258612462	3.3833838453297633	8.107803858293218	7.395772966996714	4.4292870252008925	2.867944019355908	-2.5099999999999993	18.286149106388848
CHEMBL2377791	CC(C)(C)c1ccc2c(c1)C(=O)N(c1ccc(S(N)(=O)=O)cc1)C2=O	5.6	2.4	2.7	ACTIVE	ACTIVE	ACTIVE	ACTIVE	ACTIVE	ACTIVE	2.4321	94.09720000000004	145.8558633181301	97.53999999999999	358.4190000000001	358.0987280559999	6	2	2	1	4	2	7	25	43	0	0	3	2	0	1	0	0	1	2	0	0	0.2222222222222222	14.92375378226401	9.207948977354647	8.55641177247232	5.105275181531137	3.242165495432058	7.661629499433086	6.994988715004735	4.176043948119569	2.7267256694582027	-2.5099999999999993	17.317480854428297
CHEMBL475775	CC(C)(C)c1nnc(NS(N)(=O)=O)s1	900.0			INACTIVE	INACTIVE					0.451	55.33890000000002	86.72519066145696	97.97	236.322	236.040167624	6	3	2	2	5	0	8	14	26	0	0	1	1	0	0	1	0	0	0	0	0	0.6666666666666666	9.737763783900448	6.19143768377389	6.081102031661566	3.1676726557203865	2.141232891200794	3.828621624924602	3.8094385423871753	1.2961643496567752	0.6892570595571524	-0.7300000000000002	11.345357950263752
CHEMBL146887	CC(C)C(/N=C(\S)Nc1ccc(S(N)(=O)=O)cc1)C(=O)O	5.006			ACTIVE	ACTIVE					1.1409	84.12070000000004	128.2777295804141	121.84999999999998	331.41900000000004	331.066048024	7	4	5	4	4	0	9	21	38	1	1	1	1	0	0	0	0	0	1	0	0	0.3333333333333333	13.22700960461035	7.997912451964647	6.659214675055122	3.741357218753994	2.2794515464379703	6.0043793785431285	4.674184819837557	2.584852532629512	1.5105105820049067	-1.58	17.471493305870236
CHEMBL23417	CC(C)C(=O)Nc1ccc(S(N)(=O)=O)cc1	258.0	139.0	138.0	INACTIVE	INACTIVE	INACTIVE	INACTIVE	INACTIVE	INACTIVE	0.9285000000000001	61.282900000000026	94.703222450163	89.25999999999999	242.29999999999998	242.072513308	5	3	3	2	3	1	6	16	30	0	0	1	1	0	0	0	0	0	1	0	0	0.3	9.913591357920936	6.288346240134257	5.274761029286574	2.903995145154858	1.5299840721980527	4.742026762212696	3.713337971818987	1.9747639117432894	1.0145442462241991	-1.4	12.668493150684933
CHEMBL82557	CC(C)C(=O)Oc1ccc2nc(S(N)(=O)=O)sc2c1	6.8			ACTIVE	ACTIVE					1.5051	71.46620000000003	113.80858127915505	99.35	300.361	300.023848864	6	2	3	1	6	0	8	19	31	0	0	2	2	0	0	1	0	0	1	0	0	0.2727272727272727	11.91644784608672	7.785219664156335	6.995895598444427	4.611330305670671	2.987986497139341	5.422403605307048	4.230111472571718	2.273521450207488	1.3029923192383648	-1.5099999999999998	13.910966297833657
CHEMBL1085093	CC(C)C(C(=O)Nc1ccc(S(N)(=O)=O)cc1)C(C)(C)C	258.0			INACTIVE	INACTIVE					2.5908000000000007	84.22790000000005	126.52793302214603	89.25999999999999	312.43500000000006	312.150763628	5	3	4	2	3	1	6	21	45	1	1	1	1	0	0	0	0	0	1	0	0	0.5333333333333333	13.99094162711056	8.410354708062405	8.207773731178795	4.261766182548309	3.1594300397890343	6.864035230140842	6.6463506737112095	3.3325349491367415	2.643990213815179	-1.4	17.651020408163266
CHEMBL1085092	CC(C)C(C(=O)Nc1ccc(S(N)(=O)=O)cc1)C(C)C	237.0			INACTIVE	INACTIVE					2.2007000000000003	79.61090000000004	120.16299090774942	89.25999999999999	298.408	298.135113564	5	3	5	2	3	1	6	20	42	0	0	1	1	0	0	0	0	0	1	0	0	0.5	13.068291896300186	8.109713445180176	7.133877785683117	4.118834205905318	2.8442790574627246	6.563393967258614	5.572454728215531	3.1896029724937516	2.3288392314888697	-1.4	16.653763440860217
CHEMBL144786	CC(C)CC(/N=C(\S)Nc1ccc(S(N)(=O)=O)cc1)C(=O)NCC(=O)O	5.0			ACTIVE	ACTIVE					0.6471999999999996	101.74740000000006	157.08394020725572	150.94999999999996	402.4980000000002	402.1031618039999	9	5	8	5	5	1	11	26	48	1	1	1	1	0	0	0	0	0	1	0	0	0.4	16.049471457447307	9.642306625977517	7.889012351550923	4.284775937955015	2.7662880747723713	7.648773552556	5.903982496333358	3.1282712518305336	1.9823641189132015	-2.11	21.931858518208458
CHEMBL342050	CC(C)CC(/N=C(\S)Nc1ccc(S(N)(=O)=O)cc1)C(=O)O	5.006			ACTIVE	ACTIVE					1.5310000000000001	88.73770000000005	134.6426716948107	121.84999999999998	345.44600000000014	345.08169808799994	7	4	6	4	4	0	9	22	41	1	1	1	1	0	0	0	0	0	1	0	0	0.38461538461538464	13.934116385796898	8.481075699559039	7.115707315612033	3.8533413336728497	2.4761191687677933	6.487542626137521	5.130677460394468	2.696836647548368	1.6921952129086233	-1.58	18.468971596474045
CHEMBL3092940	CC(C)CC(=O)OC[C@H]1O[C@@H](n2cc(-c3ccc(S(N)(=O)=O)cc3)nn2)[C@H](OC(=O)CC(C)C)[C@@H](OC(=O)CC(C)C)[C@@H]1OC(=O)CC(C)C	440.0	426.0	52.0	INACTIVE	INACTIVE	INACTIVE	INACTIVE	INACTIVE	ACTIVE	3.952900000000003	179.16019999999943	293.0809772897929	205.29999999999995	722.8580000000001	722.31967942	15	2	16	1	14	0	16	50	100	5	0	3	2	1	1	1	1	1	1	0	0	0.6470588235294118	30.752904796771084	18.327296233737968	15.718023601140972	8.299001432746277	5.675289074264685	16.780976755816408	14.156600543673388	7.369770199334705	5.159849248290832	-3.8900000000000006	40.53872287279364
CHEMBL3092816	CC(C)CC(=O)OC[C@H]1O[C@@H](n2cc(-c3ccc(S(N)(=O)=O)cc3)nn2)[C@H](OC(=O)CC(C)C)[C@@H](OC(=O)CC(C)C)[C@H]1OC(=O)CC(C)C	37.9	374.0	23.3	INACTIVE	ACTIVE	INACTIVE	INACTIVE	INACTIVE	ACTIVE	3.952900000000003	179.16019999999943	293.0809772897929	205.29999999999995	722.8580000000001	722.31967942	15	2	16	1	14	0	16	50	100	5	0	3	2	1	1	1	1	1	1	0	0	0.6470588235294118	30.752904796771084	18.327296233737968	15.718023601140972	8.299001432746277	5.675289074264685	16.780976755816408	14.156600543673388	7.369770199334705	5.159849248290832	-3.8900000000000006	40.53872287279364
CHEMBL3092934	CC(C)CC(=O)OC[C@H]1O[C@@H](n2cc(-c3cccc(S(N)(=O)=O)c3)nn2)[C@H](OC(=O)CC(C)C)[C@@H](OC(=O)CC(C)C)[C@@H]1OC(=O)CC(C)C	661.0	724.0	61.4	INACTIVE	INACTIVE	INACTIVE	INACTIVE	INACTIVE	ACTIVE	3.952900000000003	179.16019999999943	293.08097728979294	205.29999999999995	722.8580000000001	722.31967942	15	2	16	1	14	0	16	50	100	5	0	3	2	1	1	1	1	1	1	0	0	0.6470588235294118	30.752904796771084	18.327296233737968	15.72147792483492	8.260489433126352	5.736355384137142	16.780976755816408	14.160054867367336	7.349489833004977	5.176876059310583	-3.8900000000000006	40.53872287279364
CHEMBL3092810	CC(C)CC(=O)OC[C@H]1O[C@@H](n2cc(-c3cccc(S(N)(=O)=O)c3)nn2)[C@H](OC(=O)CC(C)C)[C@@H](OC(=O)CC(C)C)[C@H]1OC(=O)CC(C)C	4781.0	254.0	31.4	INACTIVE	INACTIVE	INACTIVE	INACTIVE	INACTIVE	ACTIVE	3.952900000000003	179.16019999999943	293.08097728979294	205.29999999999995	722.8580000000001	722.31967942	15	2	16	1	14	0	16	50	100	5	0	3	2	1	1	1	1	1	1	0	0	0.6470588235294118	30.752904796771084	18.327296233737968	15.72147792483492	8.260489433126352	5.736355384137142	16.780976755816408	14.160054867367336	7.349489833004977	5.176876059310583	-3.8900000000000006	40.53872287279364
CHEMBL544355	CC(C)CCNCc1cccc(C(=O)c2csc(S(N)(=O)=O)c2)c1.Cl	9.0			ACTIVE	ACTIVE					3.1840000000000015	103.97640000000003	158.64859952237776	89.25999999999999	402.9690000000001	402.083862276	5	3	8	2	5	0	8	25	48	0	0	2	2	0	0	1	0	0	1	0	0	0.35294117647058826	16.63910198264301	10.154084188449911	8.78772130994017	5.921002545867534	3.7827604609977583	7.728111899273455	6.0882270650148875	3.534768232011446	2.197488968617544	-1.25	21.792105263157893
CHEMBL544127	CC(C)CN(C)Cc1cc(C(=O)c2csc(S(N)(=O)=O)c2)ccc1O.Cl	9.0			ACTIVE	ACTIVE					2.8417000000000012	105.65150000000003	163.65280476116908	100.7	418.968	418.07877689599997	6	3	7	2	6	0	9	26	49	0	0	2	2	0	0	1	0	0	1	0	0	0.35294117647058826	17.24907212326675	10.166919999213643	9.162133650687396	5.963010708865583	4.168850689607929	7.740947710037186	6.462639405762114	3.5767763950094955	2.5835791972277122	-1.4499999999999995	22.590733197556013
CHEMBL539817	CC(C)CN(C)Cc1cc(S(=O)(=O)c2csc(S(N)(=O)=O)c2)ccc1O.Cl	5.0			ACTIVE	ACTIVE					2.443500000000001	107.67080000000003	169.7517389285153	117.77	455.0230000000001	454.04576251599997	7	3	7	2	7	0	11	27	50	0	0	2	2	0	0	1	0	0	1	0	0	0.375	18.382065285122202	11.6875407253733	11.18018316171876	7.886683275231099	5.918356121893987	7.77840518860245	6.531006299824865	3.620410008519019	2.560909852960082	-1.1700000000000002	23.868714672861017
CHEMBL355690	CC(C)CN(CC(C)C)S(N)(=O)=O	100000.0			INACTIVE	INACTIVE					0.8039000000000001	54.35620000000004	81.28972359886545	63.4	208.32699999999997	208.12454888	4	2	5	1	2	0	5	13	33	0	0	0	0	0	0	0	0	0	0	0	0	1.0	9.634719417761247	6.013182528411619	5.695961314834631	2.5153783561209737	2.1087078311615026	4.50996296928381	4.149619684714739	1.4974565407652463	1.0968581962167112	-0.13	12.87
CHEMBL541211	CC(C)CNC(=O)CC1Sc2sc(S(N)(=O)=O)cc2NC1=O	6.275			ACTIVE	ACTIVE					0.9706000000000001	86.43160000000003	136.63201733364872	118.35999999999999	363.4860000000001	363.03811902399997	7	4	5	3	6	2	10	22	39	1	1	2	1	0	1	1	0	1	0	0	0	0.5	14.53084241516182	9.816280899898102	9.62123580925476	6.821565777895215	5.196926490332233	6.5738120297939195	5.309369128633683	2.8336812075111713	1.7562722617196875	-1.1	17.256956693980523
CHEMBL1096822	CC(C)CNC(=O)c1cc(S(N)(=O)=O)ccc1SC(C)C	21.5			INACTIVE	ACTIVE					2.2203	85.97940000000004	130.28610093311468	89.25999999999999	330.475	330.10718456399997	5	3	6	2	4	1	7	21	43	0	0	1	1	0	0	0	0	0	1	0	0	0.5	14.345443010499071	9.152319208524842	8.653213521866025	4.550058579926487	3.0851687186528824	6.726346919348385	5.473452756793411	2.5577245990266935	1.612264444695658	-1.0499999999999998	18.000125313283206
CHEMBL83497	CC(C)CNCCC1CNc2cc(S(N)(=O)=O)sc2S1(=O)=O	3.4749999999999996			ACTIVE	ACTIVE					0.5990000000000006	87.48040000000005	134.81126148998254	118.35999999999999	367.5180000000001	367.069419152	7	4	6	3	7	0	10	22	43	1	1	2	1	0	1	1	0	1	0	0	0	0.6666666666666666	14.945055977534915	10.881159155896562	11.0099558517196	8.68257091813774	6.592211429562013	6.9720236191257134	5.746141821879664	3.3689159513816698	2.2232045163742216	-0.68	17.670393751364962
CHEMBL105713	CC(C)CNCc1cc2cc(S(N)(=O)=O)oc2s1	6.7			ACTIVE	ACTIVE					1.8873000000000002	72.00890000000003	110.02299953073937	85.33	288.394	288.06023437199997	5	3	5	2	5	0	7	18	34	0	0	2	2	0	0	2	0	0	0	0	0	0.45454545454545453	11.897849253306367	7.980781917739983	7.182383770953228	4.165697813316209	3.0882070813280484	5.617965858890695	4.590703955093631	2.3748642935459174	1.5793331195652256	-0.8899999999999999	13.539548732956249
CHEMBL538245	CC(C)CNCc1cc2cc(S(N)(=O)=O)sc2s1.Cl	3.45			ACTIVE	ACTIVE					2.777600000000001	84.86790000000002	127.02212678962347	72.19	340.92299999999994	340.014068464	4	3	5	2	5	0	8	19	36	0	0	2	2	0	0	2	0	0	0	0	0	0.45454545454545453	13.939090705625683	8.797278498667708	8.826334321812606	6.186087831781881	4.93882717903286	5.617965858890695	4.590703955093631	2.3748642935459174	1.5793331195652256	-0.1800000000000001	16.873134962805526
CHEMBL543792	CC(C)CNCc1cc2sc(S(N)(=O)=O)cc2s1.Cl	2.75			ACTIVE	ACTIVE					2.777600000000001	84.86790000000002	127.02212678962344	72.19	340.92299999999994	340.014068464	4	3	5	2	5	0	8	19	36	0	0	2	2	0	0	2	0	0	0	0	0	0.45454545454545453	13.939090705625683	8.797278498667708	8.616774436332486	6.081307889041821	4.788797844863463	5.617965858890695	4.576406215489149	2.3677154237436766	1.5749340262758473	-0.18000000000000022	16.873134962805526
CHEMBL544827	CC(C)CNCc1ccc(C(=O)c2csc(S(N)(=O)=O)c2)cc1.Cl	4.8			ACTIVE	ACTIVE					2.793900000000001	99.35940000000002	152.2836574079811	89.25999999999999	388.94200000000006	388.068212212	5	3	7	2	5	0	8	24	45	0	0	2	2	0	0	1	0	0	1	0	0	0.3125	15.931995201456461	9.654084188449911	8.449715996883342	5.602077479111556	3.615920827619054	7.228111899273453	5.750221751958057	3.215843165255469	2.0306493352388406	-1.25	20.793956043956044
CHEMBL543415	CC(C)CNCc1ccc(S(=O)(=O)c2csc(S(N)(=O)=O)c2)cc1.Cl	9.75			ACTIVE	ACTIVE					2.3957	101.37870000000002	158.38259157532733	106.32999999999998	424.997	424.035197832	6	3	7	2	6	0	10	25	46	0	0	2	2	0	0	1	0	0	1	0	0	0.3333333333333333	17.06498836331191	11.174704914609569	10.467765507914706	7.541932945727737	5.325411387510472	7.265569377838719	5.818588646020808	3.2574280457254603	2.018180752373532	-0.9699999999999998	22.07161464835622
CHEMBL555312	CC(C)CNCc1ccc(S(=O)(=O)c2csc(S(N)(=O)=O)c2)cc1O.Cl	14.0			ACTIVE	ACTIVE					2.1013	103.04350000000002	163.17682532752337	126.55999999999999	440.99600000000004	440.03011245199997	7	4	7	3	7	0	11	26	47	0	0	2	2	0	0	1	0	0	1	0	0	0.3333333333333333	17.434851689622246	11.314978379026213	10.6143336036202	7.6434394153413505	5.409174374938148	7.405842842255365	5.965156741726303	3.3771661486292697	2.0823568116681055	-1.1699999999999997	22.870273862263392
CHEMBL555186	CC(C)CNCc1cccc(C(=O)c2csc(S(N)(=O)=O)c2)c1.Cl	13.75			ACTIVE	ACTIVE					2.793900000000001	99.35940000000002	152.28365740798114	89.25999999999999	388.94200000000006	388.068212212	5	3	7	2	5	0	8	24	45	0	0	2	2	0	0	1	0	0	1	0	0	0.3125	15.931995201456461	9.654084188449911	8.45317032057729	5.5751238718451335	3.6644788243821775	7.228111899273454	5.753676075652006	3.188889557989046	2.079207332001963	-1.25	20.793956043956044
CHEMBL541856	CC(C)CNCc1cccc(S(=O)(=O)c2csc(S(N)(=O)=O)c2)c1.Cl	12.0			ACTIVE	ACTIVE					2.3957	101.37870000000002	158.38259157532733	106.32999999999998	424.997	424.035197832	6	3	7	2	6	0	10	25	46	0	0	2	2	0	0	1	0	0	1	0	0	0.3333333333333333	17.06498836331191	11.174704914609569	10.471219831608655	7.4987964382106505	5.431418908609558	7.26556937783872	5.822042969714756	3.2325231714985696	2.0543307846426955	-0.9699999999999998	22.07161464835622
CHEMBL555588	CC(C)CNCc1ccccc1S(=O)(=O)c1csc(S(N)(=O)=O)c1.Cl	19.55			ACTIVE	ACTIVE					2.3957	101.37870000000002	158.38259157532738	106.32999999999998	424.997	424.035197832	6	3	7	2	6	0	10	25	46	0	0	2	2	0	0	1	0	0	1	0	0	0.3333333333333333	17.06498836331191	11.180687978753275	10.399959532621931	7.641264697936181	5.662685721268307	7.2715524419824265	5.782360785891619	3.2722263445716946	2.1249738664298095	-0.9700000000000002	22.07161464835622
CHEMBL9849	CC(C)CN[C@@H]1CCS(=O)(=O)c2sc(S(N)(=O)=O)cc21	58.0			INACTIVE	ACTIVE					0.8596000000000004	77.94370000000004	122.89645719197789	106.32999999999998	338.47600000000006	338.04287005599997	6	3	4	2	6	0	9	20	38	1	0	2	1	0	1	1	0	1	0	0	0	0.6363636363636364	13.737949196348367	10.252072976033668	10.460344805247745	8.039754506335752	6.2735844145349215	6.236991690864225	5.315471936080039	3.0884042213717158	2.102928122304009	-0.4800000000000001	15.900363948641367
CHEMBL2092887	CC(C)CN[C@@H]1CCS(=O)(=O)c2sc(S(N)(=O)=O)cc21.Cl	56.033333333333324			INACTIVE	ACTIVE					1.2814	85.19170000000003	135.0495504445273	106.32999999999998	374.93700000000007	374.019547768	6	3	4	2	6	0	10	21	40	1	0	2	1	0	1	1	0	1	0	0	0	0.6363636363636364	14.962694067739957	10.252072976033668	10.460344805247745	8.039754506335752	6.2735844145349215	6.236991690864225	5.315471936080039	3.0884042213717158	2.102928122304009	-0.1900000000000001	18.85805382027871
CHEMBL417975	CC(C)CN[C@H]1CCS(=O)(=O)c2sc(S(N)(=O)=O)cc21	0.54			ACTIVE	ACTIVE					0.8596000000000004	77.94370000000004	122.89645719197789	106.32999999999998	338.47600000000006	338.04287005599997	6	3	4	2	6	0	9	20	38	1	0	2	1	0	1	1	0	1	0	0	0	0.6363636363636364	13.737949196348367	10.252072976033668	10.460344805247745	8.039754506335752	6.2735844145349215	6.236991690864225	5.315471936080039	3.0884042213717158	2.102928122304009	-0.4800000000000001	15.900363948641367
CHEMBL1204135	CC(C)CN[C@H]1CCS(=O)(=O)c2sc(S(N)(=O)=O)cc21.Cl	2.6			ACTIVE	ACTIVE					1.2814	85.19170000000003	135.0495504445273	106.32999999999998	374.93700000000007	374.019547768	6	3	4	2	6	0	10	21	40	1	0	2	1	0	1	1	0	1	0	0	0	0.6363636363636364	14.962694067739957	10.252072976033668	10.460344805247745	8.039754506335752	6.2735844145349215	6.236991690864225	5.315471936080039	3.0884042213717158	2.102928122304009	-0.1900000000000001	18.85805382027871
CHEMBL85925	CC(C)COC(=O)Oc1ccc2cc(S(N)(=O)=O)sc2c1	5.6			ACTIVE	ACTIVE					2.7201000000000004	80.01220000000004	126.06742064211203	95.69	329.39900000000006	329.03916458	6	2	4	1	6	0	8	21	36	0	0	2	2	0	0	1	0	0	1	0	0	0.3076923076923077	13.161939591426798	8.527728773541797	7.7390303327370535	5.00317125768082	3.3989432557321226	6.16491271469251	4.866990057743421	2.485053853717817	1.5512205040774971	-1.6399999999999997	15.743277816590178
CHEMBL79951	CC(C)COC(=O)Oc1ccc2nc(S(N)(=O)=O)sc2c1	2.2			ACTIVE	ACTIVE					2.1151	77.80720000000002	125.28706862305852	108.57999999999998	330.38700000000006	330.03441354800003	7	2	4	1	7	0	9	21	35	0	0	2	2	0	0	1	0	0	1	0	0	0.3333333333333333	13.031802917737132	8.39759209985213	7.477010550417752	4.657184683311852	3.114377338590158	6.034776041002842	4.711226424545041	2.319375827848668	1.4293831606891818	-1.71	15.674566710251867
CHEMBL3309359	CC(C)COc1nonc1S(N)(=O)=O	5.3	3.9	7.1	ACTIVE	ACTIVE	ACTIVE	ACTIVE	ACTIVE	ACTIVE	-0.24819999999999987	46.00420000000002	81.24172123352658	108.31	221.23799999999997	221.047026832	7	2	4	1	6	0	8	14	25	0	0	1	1	0	0	1	0	0	0	0	0	0.6666666666666666	8.613972543812757	5.43758929272227	4.601106192908038	2.0414646841525372	1.1568090061905918	3.891269814800709	3.124389325164497	1.2533104079483266	0.6799969668012589	-1.1500000000000001	10.92782101167315
CHEMBL385451	CC(C)CSc1cc2c(cc1S(N)(=O)=O)S(=O)(=O)NCN2	2675.0	10000.0	1000.0	INACTIVE	INACTIVE	INACTIVE	INACTIVE	INACTIVE	INACTIVE	0.7433999999999998	82.18840000000004	128.33455941237497	118.36000000000001	351.475	351.038119024	7	4	4	3	6	0	10	21	38	0	0	2	1	0	1	0	0	1	1	0	0	0.45454545454545453	14.03084241516182	10.197378076163078	9.373345608995082	6.758464774545638	5.04529854160191	6.182296790993638	5.046290677526675	2.7551670158295414	1.7974351999676321	-0.81	16.55862820731818
CHEMBL188512	CC(C)C[C@H](/N=C(\S)Nc1ccc(S(N)(=O)=O)cc1)C(=O)O	5.0			ACTIVE	ACTIVE					1.5310000000000001	88.73770000000005	134.6426716948107	121.84999999999998	345.44600000000014	345.08169808799994	7	4	6	4	4	0	9	22	41	1	0	1	1	0	0	0	0	0	1	0	0	0.38461538461538464	13.934116385796898	8.481075699559039	7.115707315612033	3.8533413336728497	2.4761191687677933	6.487542626137521	5.130677460394468	2.696836647548368	1.6921952129086233	-1.58	18.468971596474045
CHEMBL298755	CC(C)C[C@H](NC(=O)c1ccc(Cl)c(S(N)(=O)=O)c1)C(=O)NCC(=O)O	51.0			INACTIVE	ACTIVE					0.33270000000000133	94.17990000000005	155.4983393849193	155.65999999999997	405.8600000000002	405.0761340399999	9	5	8	4	5	2	11	26	46	1	0	1	1	0	0	0	0	0	1	0	0	0.4	15.725408515749397	9.466093201237692	7.894394824785175	4.635142203598725	3.16429871283221	7.5418092503069065	5.957349755740568	3.2426854904090336	2.093058503019243	-2.1699999999999995	21.871963911036513
CHEMBL51787	CC(C)C[C@H](NC(=O)c1ccc(Cl)c(S(N)(=O)=O)c1)C(=O)O	305.0			INACTIVE	INACTIVE					1.2165000000000004	81.17020000000004	133.0570708724743	126.55999999999999	348.8080000000001	348.0546703239999	7	4	6	3	4	1	9	22	39	1	0	1	1	0	0	0	0	0	1	0	0	0.38461538461538464	13.610053444098986	8.304862274819214	7.121089788846286	4.202903233622475	2.868340134131371	6.380578323888427	5.184044719801678	2.8104465204327824	1.7970999243184034	-1.6399999999999997	18.409115913555993
CHEMBL51346	CC(C)C[C@H](NC(=O)c1ccc(S(N)(=O)=O)cc1)C(=O)NCC(=O)O	9.0			ACTIVE	ACTIVE					-0.32069999999999826	89.16990000000006	145.19507315803764	155.65999999999997	371.41500000000013	371.115106392	9	5	8	4	5	2	10	25	46	1	0	1	1	0	0	0	0	0	1	0	0	0.4	14.66886536591134	8.982479825057185	7.397949105527424	4.11703573036718	2.541850657354712	7.436160347135625	5.836526048059837	3.187804496955613	2.0264108313808586	-2.46	20.584365572315885
CHEMBL49062	CC(C)C[C@H](NC(=O)c1ccc(S(N)(=O)=O)cc1)C(=O)O	53.0			INACTIVE	ACTIVE					0.5630999999999999	76.16020000000003	122.75380464559262	126.55999999999999	314.36300000000006	314.09364267599994	7	4	6	3	4	1	8	21	39	1	0	1	1	0	0	0	0	0	1	0	0	0.38461538461538464	12.55351029426093	7.821248898638707	6.624644069588534	3.6847967603909293	2.2458920786538723	6.274929420717146	5.063221012120947	2.755565526979362	1.730452252680019	-1.9299999999999997	17.122438384897748
CHEMBL4202789	CC(C)Cc1ccc(C(C)C(=O)NCCCCOc2ccc(S(N)(=O)=O)cc2)cc1	284.7	14.0	6.6	INACTIVE	INACTIVE	ACTIVE	ACTIVE	ACTIVE	ACTIVE	3.6114000000000015	118.95290000000004	179.42845668651017	98.48999999999998	432.58600000000007	432.208278504	6	3	11	2	4	1	7	30	62	1	1	2	2	0	0	0	0	0	2	0	0	0.43478260869565216	18.744124900265668	11.833893200441771	9.48567326135406	5.737523111227006	3.5879251392568565	10.287573722520209	7.924250203886476	4.808291877815435	3.0724853132830012	-2.379999999999999	23.894641425439787
CHEMBL4212490	CC(C)Cc1ccc(C(C)C(=O)NCCCOc2ccc(S(N)(=O)=O)cc2)cc1	25.2	10.4	6.5	INACTIVE	ACTIVE	ACTIVE	ACTIVE	ACTIVE	ACTIVE	3.221300000000001	114.33590000000004	173.06351457211358	98.48999999999998	418.559	418.19262844	6	3	10	2	4	1	7	29	59	1	1	2	2	0	0	0	0	0	2	0	0	0.4090909090909091	18.037018119079118	11.333893200441771	9.132119870760787	5.487523111227005	3.433031850289594	9.787573722520209	7.570696813293202	4.558291877815434	2.9175920243157387	-2.379999999999999	22.904401788836914
CHEMBL4211024	CC(C)Cc1ccc(C(C)C(=O)NCCOc2ccc(S(N)(=O)=O)cc2)cc1	7.4	26.2	7.0	ACTIVE	ACTIVE	INACTIVE	ACTIVE	ACTIVE	ACTIVE	2.831200000000001	109.71890000000003	166.69857245771698	98.48999999999998	404.53200000000004	404.17697837599997	6	3	9	2	4	1	7	28	56	1	1	2	2	0	0	0	0	0	2	0	0	0.38095238095238093	17.32991133789257	10.833893200441771	8.778566480167514	5.268470921248927	3.3023680079598345	9.287573722520209	7.2171434226999285	4.339239687837358	2.7869281819859792	-2.379999999999999	21.914881181060093
CHEMBL4207066	CC(C)Cc1ccc(C(C)C(=O)NCCc2ccc(S(N)(=O)=O)cc2)cc1	9.2	72.2	93.5	ACTIVE	ACTIVE	INACTIVE	ACTIVE	INACTIVE	ACTIVE	2.9949000000000003	107.92790000000004	161.5850272282101	89.25999999999999	388.5330000000001	388.182063756	5	3	8	2	3	1	6	27	55	1	1	2	2	0	0	0	0	0	2	0	0	0.38095238095238093	16.92166304742871	10.6946473112083	8.852650797706522	5.410974740852703	3.4095437426990274	9.148327833286737	7.291227740238937	4.4817435074411325	2.894103916725172	-2.1799999999999993	21.12383738699847
CHEMBL4203442	CC(C)Cc1ccc(C(C)C(=O)Nc2ccc(S(N)(=O)=O)cc2)cc1	32.4	13.9	33.0	INACTIVE	ACTIVE	ACTIVE	ACTIVE	INACTIVE	ACTIVE	3.274700000000001	99.84390000000003	148.85514299941684	89.25999999999999	360.47900000000004	360.15076362799994	5	3	6	2	3	1	6	25	49	1	1	2	2	0	0	0	0	0	2	0	0	0.3157894736842105	15.507449485055613	9.737540530021752	8.181300946540835	4.896570543518464	3.0590741902284955	8.19122105210019	6.61987788907325	3.9673393101068966	2.54363436425464	-2.1799999999999993	19.14880243020527
CHEMBL168408	CC(C)N(C(C)C)S(N)(=O)=O	100000.0			INACTIVE	INACTIVE					0.3087000000000001	45.21820000000002	68.55983937007224	63.4	180.27299999999997	180.093248752	4	2	3	1	2	0	5	11	27	0	0	0	0	0	0	0	0	0	0	0	0	1.0	8.22050585538815	5.0806281949445395	4.513938603839912	2.7427420092317285	2.35937709632881	3.57740863581673	3.062357731858559	1.3117705324105393	1.1839822281095662	-0.13	10.87
CHEMBL4170908	CC(C)N(CC(O)COc1ccc(C(=O)NCCc2ccc(S(N)(=O)=O)cc2)cc1)C(C)C.Cl	1.2	6.0	1.6	ACTIVE	ACTIVE	ACTIVE	ACTIVE	ACTIVE	ACTIVE	2.5868000000000024	136.02219999999994	208.50055947585562	121.96000000000001	514.0880000000002	513.206419932	8	4	12	3	6	1	10	34	70	1	1	2	2	0	0	0	0	0	2	0	0	0.4583333333333333	21.73354045066025	12.582965926163958	10.129778705786187	6.187389076739487	3.9926020440203014	11.036646448242395	8.568355648318601	5.258157843327917	3.477162218046446	-2.169999999999999	29.861416902293435
CHEMBL4279634	CC(C)N1C(=O)C(=NNC(=O)c2ccc(S(N)(=O)=O)cc2)c2ccccc21	347.9	177.2	16.7	INACTIVE	INACTIVE	INACTIVE	INACTIVE	ACTIVE	ACTIVE	1.2231000000000005	100.88240000000002	156.27118400783326	121.93	386.4330000000001	386.10487605599997	8	3	4	2	5	2	9	27	45	0	0	3	2	0	1	0	0	1	2	0	0	0.16666666666666666	15.52566791614322	9.683771600708079	7.818199421676539	5.000000350346788	3.326032121432098	8.137452122786517	6.256776364208953	4.070769116935221	2.8105922954582425	-3.0399999999999987	18.742227487589062
CHEMBL4170860	CC(C)NCC(O)COc1ccc(C(=O)NCCc2ccc(S(N)(=O)=O)cc2)cc1.Cl	3.0	61.8	18.1	ACTIVE	ACTIVE	INACTIVE	ACTIVE	ACTIVE	ACTIVE	1.4660000000000004	122.18290000000002	189.19576164607045	130.74999999999997	472.0070000000001	471.15946974	8	5	11	4	6	1	10	31	61	1	1	2	2	0	0	0	0	0	2	0	0	0.38095238095238093	19.208976585970667	11.23786836746163	8.808437681256253	5.2009640066316285	3.1092892848341083	9.69154888954007	7.247014623788667	4.27173277322006	2.593849458860253	-2.169999999999999	26.86468609087756
CHEMBL554012	CC(C)NCc1cccc(S(=O)(=O)c2csc(S(N)(=O)=O)c2)c1.Cl	22.0			INACTIVE	ACTIVE					2.148100000000001	96.80970000000002	152.01764946093076	106.32999999999998	410.9700000000001	410.019547768	6	3	6	2	6	0	10	24	43	0	0	2	2	0	0	1	0	0	1	0	0	0.2857142857142857	16.357881582125366	10.701578368147244	9.982073519870555	7.33152094352921	5.2482126984983255	6.792442831376395	5.332896657976656	3.0652476768171284	1.8711245745314626	-0.9699999999999998	21.073421623968738
CHEMBL189527	CC(C)Nc1nc(NCCc2ccc(S(N)(=O)=O)cc2)nc(NC(C)C)n1	50.0	18.0		INACTIVE	ACTIVE	ACTIVE	ACTIVE			1.8141999999999994	107.35330000000003	159.81723132382533	134.92	393.5170000000001	393.19469410400006	9	5	9	4	8	0	10	27	54	0	0	2	2	0	0	1	0	0	1	0	0	0.47058823529411764	16.838547685519668	10.326345335562811	8.331466373190102	4.348864329804273	2.780368457191937	8.780025857641249	6.770043315722516	3.4196330963927064	2.264928631218083	-2.46	20.847101915768963
CHEMBL191884	CC(C)Nc1nc(NCc2ccc(S(N)(=O)=O)cc2)nc(NC(C)C)n1	46.0	16.0		INACTIVE	ACTIVE	ACTIVE	ACTIVE			1.7716999999999994	102.48630000000004	153.4522892094287	134.92	379.49000000000007	379.17904404000006	9	5	8	4	8	0	10	26	51	0	0	2	2	0	0	1	0	0	1	0	0	0.4375	16.131440904333118	9.826345335562811	8.008243068486738	4.102701688089709	2.594030968670807	8.28002585764125	6.446820011019152	3.173470454678143	2.0785911426969537	-2.46	19.85935618643015
CHEMBL366223	CC(C)Nc1nc(Nc2ccc(S(N)(=O)=O)cc2)nc(NC(C)C)n1	38.0	13.0		INACTIVE	ACTIVE	ACTIVE	ACTIVE			1.9031999999999998	98.44230000000003	147.08734709503213	134.92	365.4630000000001	365.16339397600007	9	5	7	4	8	0	10	25	48	0	0	2	2	0	0	1	0	0	1	0	0	0.4	15.424334123146572	9.369238554376263	7.660116522024414	3.8391806846445884	2.4498205636286485	7.8229190764547045	6.0986934645568285	2.9099494512330213	1.934380737654795	-2.46	18.872628566932477
CHEMBL2325981	CC(C)OC(=O)CCC/C=C\C[C@H]1[C@@H](O)C[C@@H](O)[C@@H]1/C=C/C(=O)Nc1nnc(S(N)(=O)=O)s1	1.259			ACTIVE	ACTIVE					1.1063	121.49850000000002	196.3390224684697	181.8	502.6150000000002	502.1555913	11	5	11	4	10	1	13	33	63	4	0	2	1	1	1	1	0	0	0	1	1	0.6	20.088622174931327	12.894080675246174	10.728707126399394	7.108149892710601	4.820882819047146	10.531264616396886	8.016051075087143	4.959457566781462	3.484506429618328	-2.1899999999999995	27.057540187973608
CHEMBL2325978	CC(C)OC(=O)CCC/C=C\C[C@H]1[C@@H](O)C[C@@H](O)[C@@H]1CNCC(=O)Nc1nnc(S(N)(=O)=O)s1	39.81			INACTIVE	ACTIVE					0.13970000000000166	125.22820000000004	202.578487684262	193.83	519.6460000000002	519.182140396	12	6	13	5	11	1	14	34	67	4	0	2	1	1	1	1	0	0	0	1	1	0.7	20.848135198925167	13.40764733622838	11.145921116961581	7.425626851026515	5.084965849627743	11.04483127737909	8.43326506564933	5.276934525097377	3.7353462416491015	-1.9699999999999995	28.268537631593738
CHEMBL4072219	CC(C)Oc1ccc(/C=C/C(=O)Nc2ccc(S(N)(=O)=O)cc2)cc1	7.4	20.3	4.9	ACTIVE	ACTIVE	INACTIVE	ACTIVE	ACTIVE	ACTIVE	2.7731000000000003	97.68490000000001	146.91414308234283	98.48999999999998	360.43500000000006	360.11437811999997	6	3	6	2	4	1	7	25	45	0	0	2	2	0	0	0	0	0	2	0	0	0.16666666666666666	14.785941263522556	9.17154831873577	7.189035338147922	4.0586606115327655	2.5288972596396677	7.625228840814208	5.627612280680336	3.129429378121199	2.0134574336658133	-2.6399999999999992	18.695135578907863
CHEMBL3582346	CC(C)Oc1cccc(NC(=O)Nc2ccc(S(N)(=O)=O)cc2)c1	3.9			ACTIVE	ACTIVE					2.7652	92.66260000000003	140.42372406934194	110.51999999999998	349.4120000000001	349.10962708799997	7	4	5	3	4	2	8	24	43	0	0	2	2	0	0	0	0	0	2	0	0	0.1875	14.131240725143304	8.76086471621281	6.904371504890818	3.8336385039559953	2.456154863795904	7.214545238291249	5.3429484474232325	2.904407270544428	1.9407150378220501	-2.579999999999999	17.768866541836534
CHEMBL362337	CC(C)[C@H](/N=C(\S)Nc1ccc(S(N)(=O)=O)cc1)C(=O)O	5.0			ACTIVE	ACTIVE					1.1409	84.12070000000004	128.2777295804141	121.84999999999998	331.41900000000004	331.066048024	7	4	5	4	4	0	9	21	38	1	0	1	1	0	0	0	0	0	1	0	0	0.3333333333333333	13.22700960461035	7.997912451964647	6.659214675055122	3.741357218753994	2.2794515464379703	6.0043793785431285	4.674184819837557	2.584852532629512	1.5105105820049067	-1.58	17.471493305870236
CHEMBL471537	CC(C)[C@H](C(=O)NO)N(CC(=O)NCCc1ccc(S(N)(=O)=O)cc1)S(=O)(=O)c1ccc(Oc2ccccc2)cc1	4.2	3.3		ACTIVE	ACTIVE	ACTIVE	ACTIVE			2.0059000000000013	149.93389999999977	238.73593276172522	185.19999999999996	604.7070000000002	604.1661559839999	12	5	13	4	8	2	14	41	73	1	0	3	3	0	0	0	0	0	3	0	0	0.25925925925925924	24.060579617623798	15.484891435227029	12.842581154803229	8.787758347497011	6.185837198165357	12.498508628504826	9.390603496463251	6.016958268814138	3.9941958033816607	-3.819999999999998	31.704261917548646
CHEMBL51575	CC(C)[C@H](NC(=O)c1ccc(Cl)c(S(N)(=O)=O)c1)C(=O)O	330.0			INACTIVE	INACTIVE					0.8264000000000005	76.55320000000003	126.69212875807767	126.55999999999999	334.78100000000006	334.03902026	7	4	5	3	4	1	9	21	36	1	0	1	1	0	0	0	0	0	1	0	0	0.3333333333333333	12.902946662912438	7.821699027224823	6.660642657059181	4.111690934563071	2.6720031813581304	5.897415076294034	4.723597588014573	2.7192342213733784	1.6007629715451632	-1.6399999999999997	17.411652892561982
CHEMBL51586	CC(C)[C@H](NC(=O)c1ccc(S(N)(=O)=O)cc1)C(=O)O	74.0			INACTIVE	ACTIVE					0.17299999999999938	71.54320000000003	116.388862531196	126.55999999999999	300.336	300.07799261199995	7	4	5	3	4	1	8	20	36	1	0	1	1	0	0	0	0	0	1	0	0	0.3333333333333333	11.846403513074382	7.338085651044315	6.164196937801428	3.5935844613315253	2.049555125880632	5.7917661731227525	4.602773880333842	2.664353227919958	1.5341152999067789	-1.9299999999999997	16.12534034311013
CHEMBL263457	CC(C)c1cc(-c2ccccc2)cc(-c2ccccc2)[n+]1-c1ccc(S(=O)(=O)Nc2nnc(S(N)(=O)=O)s2)cc1.[O-][Cl+3]([O-])([O-])[O-]	3.74	32.0		ACTIVE	ACTIVE	INACTIVE	ACTIVE			-0.035599999999996634	155.02569999999974	265.28706764993086	228.23	692.1970000000003	691.0632034719999	13	3	8	2	11	0	17	45	71	0	0	5	5	0	0	2	0	0	3	0	0	0.10714285714285714	26.808059988826496	17.929453769405665	14.82276759262168	9.772413634327764	6.825820586924481	12.849047663265253	9.671780353881454	6.13966624864992	4.262325751108917	-3.839999999999999	34.04118304977946
CHEMBL170145	CC(C)c1cc(-c2ccccc2)cc(-c2ccccc2)[n+]1-c1ccc(S(N)(=O)=O)cc1.[O-][Cl+3]([O-])([O-])[O-]	440.0	500.0		INACTIVE	INACTIVE	INACTIVE	INACTIVE			0.31210000000000193	124.30820000000001	211.87122256713442	156.28	529.0140000000002	528.1121851999999	8	2	5	1	6	0	10	36	61	0	0	4	4	0	0	1	0	0	3	0	0	0.11538461538461539	21.147646474115678	13.582750431122534	10.510511340865422	6.215601118457693	4.2484327004800475	10.802004153504237	8.193159337379377	5.286369885046122	3.7329928745061927	-3.149999999999999	27.437761857026114
CHEMBL352768	CC(C)c1cc(-c2ccccc2)cc(-c2ccccc2)[n+]1CCc1ccc(S(N)(=O)=O)cc1.[O-][Cl+3]([O-])([O-])[O-]	350.0	78.0		INACTIVE	INACTIVE	INACTIVE	ACTIVE			0.5656000000000022	133.1172	224.60110679592765	156.28	557.0680000000003	556.1434853279999	8	2	7	1	6	0	10	38	67	0	0	4	4	0	0	1	0	0	3	0	0	0.17857142857142858	22.561860036488774	14.528924789982668	11.226788507598961	6.771485975334771	4.618590371827109	11.74817851236437	8.909436504112916	5.842254741923201	4.103150545853256	-3.149999999999999	29.40662234037657
CHEMBL169617	CC(C)c1cc(-c2ccccc2)cc(-c2ccccc2)[n+]1Cc1ccc(S(N)(=O)=O)cc1.[O-][Cl+3]([O-])([O-])[O-]	370.0	80.0		INACTIVE	INACTIVE	INACTIVE	ACTIVE			0.37120000000000275	128.51520000000002	218.236164681531	156.28	543.0410000000003	542.1278352639998	8	2	6	1	6	0	10	37	64	0	0	4	4	0	0	1	0	0	3	0	0	0.14814814814814814	21.854753255302224	14.028924789982668	10.911295592857401	6.488088712958463	4.425912545966405	11.24817851236437	8.593943589371356	5.558857479546893	3.910472719992551	-3.149999999999999	28.421768701528336
CHEMBL309069	CC(C)c1cc(-c2ccccc2)cc(C(C)C)[n+]1-c1ccc(S(=O)(=O)Nc2nnc(S(N)(=O)=O)s2)cc1.[O-][Cl+3]([O-])([O-])[O-]	1.61	30.0		ACTIVE	ACTIVE	INACTIVE	ACTIVE			-0.5791999999999964	143.6786999999999	249.32479978705658	228.23	658.1800000000003	657.0788535359999	13	3	8	2	11	0	17	42	70	0	0	4	4	0	0	2	0	0	2	0	0	0.24	25.99865891206799	17.212145839856774	14.651067872584346	9.322851273202593	6.461339752698311	12.13173973371636	9.500080633844119	5.690103887524751	3.8978449168827476	-3.0599999999999996	33.442206453186465
CHEMBL422747	CC(C)c1cc(-c2ccccc2)cc(C(C)C)[n+]1-c1ccc(S(N)(=O)=O)cc1.[O-][Cl+3]([O-])([O-])[O-]	50.0	160.0		INACTIVE	ACTIVE	INACTIVE	INACTIVE			-0.23149999999999754	112.96120000000005	195.90895470426014	156.28	494.9970000000002	494.12783526399994	8	2	5	1	6	0	10	33	60	0	0	3	3	0	0	1	0	0	2	0	0	0.2608695652173913	20.338245397357174	12.865442501573641	10.338811620828087	5.766038757332524	3.883951866253879	10.084696223955346	8.021459617342042	4.836807523920953	3.3685120402800237	-2.3699999999999997	26.878926265589254
CHEMBL319897	CC(C)c1cc(-c2ccccc2)cc(C(C)C)[n+]1CC(=O)/N=c1/sc(S(N)(=O)=O)nn1C.[O-][Cl+3]([O-])([O-])[O-]	8.0			ACTIVE	ACTIVE					-2.2981999999999942	123.27920000000006	220.31870992065848	203.53	574.0810000000002	573.1118679159999	12	2	6	1	10	1	15	37	65	0	0	3	3	0	0	2	0	0	1	0	0	0.36363636363636365	23.21058505014054	14.460759458511248	12.005020873876203	7.274213701863024	4.983392987648313	10.863516599965225	8.557985835942368	4.964497149495705	3.4190065742484568	-2.56	30.662548904707794
CHEMBL100733	CC(C)c1cc(-c2ccccc2)cc(C(C)C)[n+]1CC(=O)NCCC(=O)Nc1nnc(S(N)(=O)=O)s1.[O-][Cl+3]([O-])([O-])[O-]	6.0			ACTIVE	ACTIVE					-2.2241999999999944	137.78960000000004	243.20454664425608	240.26	631.1330000000003	630.1333316319999	14	4	10	3	11	2	17	41	72	0	0	3	3	0	0	2	0	0	1	0	0	0.375	25.08583330747754	15.72756319392981	12.768129837714843	7.541153717736805	5.023348653830963	12.130320335383788	9.299544840384131	5.392461391807666	3.6737290458523217	-3.0900000000000003	34.11296064414244
CHEMBL323550	CC(C)c1cc(-c2ccccc2)cc(C(C)C)[n+]1CC(=O)NCCc1ccc(S(N)(=O)=O)cc1.[O-][Cl+3]([O-])([O-])[O-]	35.0			INACTIVE	ACTIVE					-0.8617999999999948	134.7799	231.08010744549844	185.38	580.1030000000003	579.1805991079999	10	3	9	2	7	1	12	39	73	0	0	3	3	0	0	1	0	0	2	0	0	0.3333333333333333	23.86781403138068	14.972847786852254	11.839548903326708	6.738984876596776	4.508746821239296	12.192101509233957	9.522196899840665	5.809753643185205	3.9933069952654425	-2.8999999999999995	32.31272731235606
CHEMBL317015	CC(C)c1cc(-c2ccccc2)cc(C(C)C)[n+]1CC(=O)NCc1ccc(S(N)(=O)=O)cc1.[O-][Cl+3]([O-])([O-])[O-]	42.0			INACTIVE	ACTIVE					-0.9042999999999952	129.9129	224.71516533110182	185.38	566.0760000000002	565.1649490439999	10	3	8	2	7	1	12	38	70	0	0	3	3	0	0	1	0	0	2	0	0	0.3076923076923077	23.160707250194132	14.472847786852254	11.516325598623347	6.492822234882213	4.314320797956998	11.692101509233957	9.198973595137304	5.563591001470642	3.7988809719831433	-2.8999999999999995	31.31853730404156
CHEMBL316875	CC(C)c1cc(-c2ccccc2)cc(C(C)C)[n+]1CC(=O)NNc1ccc(S(N)(=O)=O)cc1.[O-][Cl+3]([O-])([O-])[O-]	300.0			INACTIVE	INACTIVE					-1.0773999999999955	129.8316	223.87022142054823	197.41	567.0640000000002	566.1601980119998	11	4	8	3	8	1	13	38	69	0	0	3	3	0	0	1	0	0	2	0	0	0.28	22.953600469007586	14.265741005665706	11.293199052161023	6.280362315878116	4.170143986729293	11.48499472804741	8.975847048674979	5.351131082466545	3.654704160755439	-3.0999999999999996	31.119737587386812
CHEMBL327742	CC(C)c1cc(-c2ccccc2)cc(C(C)C)[n+]1CC(=O)Nc1c(S(N)(=O)=O)cc(S(N)(=O)=O)c(Cl)c1Cl.[O-][Cl+3]([O-])([O-])[O-]	15.0			ACTIVE	ACTIVE					-0.6277999999999959	148.0890999999999	261.05742225989644	245.54	700.0190000000002	698.0441535479998	13	5	8	3	9	1	18	43	72	0	0	3	3	0	0	1	0	0	2	0	0	0.28	27.10792822100301	17.225096705719437	14.318830279196732	8.68599420755978	6.31572702995026	12.142102004161124	9.747282502551823	5.836610025386168	4.052865880990141	-2.4099999999999997	36.78004142905466
CHEMBL316957	CC(C)c1cc(-c2ccccc2)cc(C(C)C)[n+]1CC(=O)Nc1cc(C(F)(F)F)c(S(N)(=O)=O)cc1S(N)(=O)=O.[O-][Cl+3]([O-])([O-])[O-]	17.0			ACTIVE	ACTIVE					-0.915799999999996	143.07109999999997	259.3124381293084	245.54	699.1260000000002	698.10948288	13	5	8	3	9	1	19	45	75	0	0	3	3	0	0	1	0	0	2	0	0	0.3076923076923077	26.551385071164958	16.985500265395224	14.02938376569872	7.997975149511925	5.822743845891234	12.658434509855365	10.213764935072263	6.0963451833244555	4.286249443686211	-3.1999999999999993	37.984732291029786
CHEMBL317249	CC(C)c1cc(-c2ccccc2)cc(C(C)C)[n+]1CC(=O)Nc1cc(Cl)c(S(N)(=O)=O)cc1S(N)(=O)=O.[O-][Cl+3]([O-])([O-])[O-]	18.0			ACTIVE	ACTIVE					-1.281199999999996	143.07909999999995	250.7541560330147	245.54	665.5740000000002	664.0831259	13	5	8	3	9	1	17	42	72	0	0	3	3	0	0	1	0	0	2	0	0	0.28	26.051385071164955	16.73550026539522	13.873087319469587	8.06965375100381	5.893262049092246	12.030470036846136	9.650268362102524	5.743261267272132	4.0209401634995725	-2.6999999999999997	35.496048248557656
CHEMBL97795	CC(C)c1cc(-c2ccccc2)cc(C(C)C)[n+]1CC(=O)Nc1ccc(S(=O)(=O)/N=c2/sc(S(N)(=O)=O)nn2C)cc1.[O-][Cl+3]([O-])([O-])[O-]	4.0			ACTIVE	ACTIVE					-1.4973999999999956	160.52969999999968	277.6864422027457	249.7	729.259	728.115967316	15	3	9	2	12	1	19	47	80	0	0	4	4	0	0	2	0	0	2	0	0	0.2857142857142857	29.061227579218357	18.71861485900815	15.74249748100629	10.09316774851683	7.103708861056345	13.681308671661483	10.69135105679005	6.386703725443228	4.334122515484997	-3.59	37.863724103486206
CHEMBL99694	CC(C)c1cc(-c2ccccc2)cc(C(C)C)[n+]1CC(=O)Nc1ccc(S(=O)(=O)Nc2ccc(S(N)(=O)=O)cc2)cc1.[O-][Cl+3]([O-])([O-])[O-]	15.0			ACTIVE	ACTIVE					0.21880000000000355	163.94639999999964	275.7179554987924	231.55	707.2270000000002	706.1533983799999	13	4	10	3	9	1	16	47	82	0	0	4	4	0	0	1	0	0	3	0	0	0.22580645161290322	28.304242998085403	18.311853082103212	14.980477548870104	9.03189427843518	6.1640819772088165	14.047943556890525	10.980723303974548	6.705464078514291	4.590019288423486	-3.9299999999999997	37.527080569243935
CHEMBL98673	CC(C)c1cc(-c2ccccc2)cc(C(C)C)[n+]1CC(=O)Nc1ccc(S(=O)(=O)Nc2cccc(S(N)(=O)=O)c2)cc1.[O-][Cl+3]([O-])([O-])[O-]	15.0			ACTIVE	ACTIVE					0.21880000000000355	163.94639999999964	275.7179554987924	231.55	707.2270000000002	706.1533983799999	13	4	10	3	9	1	16	47	82	0	0	4	4	0	0	1	0	0	3	0	0	0.22580645161290322	28.304242998085403	18.311853082103212	14.983931872564053	8.993382278815256	6.222913356286028	14.047943556890525	10.984177627668497	6.685183712184563	4.613926985293092	-3.9299999999999997	37.527080569243935
CHEMBL100860	CC(C)c1cc(-c2ccccc2)cc(C(C)C)[n+]1CC(=O)Nc1ccc(S(=O)(=O)Nc2nnc(S(N)(=O)=O)s2)cc1.[O-][Cl+3]([O-])([O-])[O-]	5.0			ACTIVE	ACTIVE					-0.9296999999999951	157.41339999999974	271.7660682995017	257.33	715.2320000000002	714.100317252	15	4	10	3	12	1	19	46	77	0	0	4	4	0	0	2	0	0	2	0	0	0.25925925925925924	28.1140139837184	18.362444343948837	15.480455303917283	9.774674831748188	6.766641035261719	13.282038237808424	10.329468065177059	6.141927446070344	4.203146199446156	-3.59	36.87373983070385
CHEMBL319090	CC(C)c1cc(-c2ccccc2)cc(C(C)C)[n+]1CC(=O)Nc1ccc(S(N)(=O)=O)cc1.[O-][Cl+3]([O-])([O-])[O-]	130.0			INACTIVE	INACTIVE					-0.5819999999999961	126.69590000000004	218.35022321670522	185.38	552.0490000000002	551.1492989799999	10	3	7	2	7	1	12	37	67	0	0	3	3	0	0	1	0	0	2	0	0	0.28	22.453600469007583	14.015741005665706	11.168199052161025	6.217862315878117	4.1892531488172855	11.23499472804741	8.850847048674979	5.288631082466546	3.6738133228434307	-2.8999999999999995	30.324673501026776
CHEMBL329756	CC(C)c1cc(-c2ccccc2)cc(C(C)C)[n+]1CC(=O)Nc1ccc(S(N)(=O)=O)cc1Br.[O-][Cl+3]([O-])([O-])[O-]	36.0			INACTIVE	ACTIVE					0.180500000000002	134.39590000000004	232.21777082234658	185.38	630.9450000000002	629.0598110479999	10	3	7	2	7	1	13	38	67	0	0	3	3	0	0	1	0	0	2	0	0	0.28	24.340211211941888	14.914388178394338	12.139811149300659	6.932283684359376	4.8785458928175425	11.34064363121869	8.968122246640094	5.365196752452819	3.709265680653697	-2.4199999999999995	31.79570942123452
CHEMBL318014	CC(C)c1cc(-c2ccccc2)cc(C(C)C)[n+]1CC(=O)Nc1ccc(S(N)(=O)=O)cc1Cl.[O-][Cl+3]([O-])([O-])[O-]	17.0			ACTIVE	ACTIVE					0.07140000000000246	131.70590000000004	228.65348944358692	185.38	586.4940000000003	585.1103266279999	10	3	7	2	7	1	13	38	67	0	0	3	3	0	0	1	0	0	2	0	0	0.28	23.51014361884564	14.499354381846214	11.692674376866744	6.5889053610624915	4.541585463419264	11.34064363121869	8.968122246640094	5.365196752452819	3.709265680653697	-2.6099999999999994	31.60681999703829
CHEMBL102068	CC(C)c1cc(-c2ccccc2)cc(C(C)C)[n+]1CC(=O)Nc1ccc(S(N)(=O)=O)cc1F.[O-][Cl+3]([O-])([O-])[O-]	18.0			ACTIVE	ACTIVE					-0.4428999999999963	126.65390000000005	222.51575861963147	185.38	570.0390000000002	569.1398771679999	10	3	7	2	7	1	13	38	67	0	0	3	3	0	0	1	0	0	2	0	0	0.28	22.754214672827185	14.121389908836987	11.28547425012614	6.276196352574193	4.234721125667155	11.34064363121869	8.968122246640094	5.365196752452819	3.709265680653697	-2.9699999999999993	31.248955909086465
CHEMBL102870	CC(C)c1cc(-c2ccccc2)cc(C(C)C)[n+]1CC(=O)Nc1ccc(S(N)(=O)=O)cc1I.[O-][Cl+3]([O-])([O-])[O-]	37.0			INACTIVE	ACTIVE					0.022600000000002507	139.41289999999995	237.61206133774886	185.38	677.9450000000002	677.045946948	10	3	7	2	7	1	13	38	67	0	0	3	3	0	0	1	0	0	2	0	0	0.28	24.911712964003506	15.200139054425147	12.447664932513623	7.168699748564637	5.110543235417355	11.34064363121869	8.968122246640094	5.365196752452819	3.709265680653697	-2.1699999999999995	32.04426535124176
CHEMBL420105	CC(C)c1cc(-c2ccccc2)cc(C(C)C)[n+]1CC(=O)Nc1ccc2nc(S(N)(=O)=O)sc2c1.[O-][Cl+3]([O-])([O-])[O-]	8.0			ACTIVE	ACTIVE					0.027700000000002167	139.87389999999996	237.89189899979846	198.27	609.1260000000002	608.1166189479999	11	3	7	2	9	1	14	40	69	0	0	4	4	0	0	2	0	0	2	0	0	0.2692307692307692	24.548208666709506	15.604366139223918	13.01045959928449	8.055799546023193	5.744601739252781	12.007123280677895	9.488746527393321	5.71799069056001	4.048794518685397	-3.0099999999999993	31.516759250190155
CHEMBL102793	CC(C)c1cc(-c2ccccc2)cc(C(C)C)[n+]1CC(=O)Nc1cccc(S(N)(=O)=O)c1.[O-][Cl+3]([O-])([O-])[O-]	235.0			INACTIVE	INACTIVE					-0.5819999999999961	126.69590000000004	218.35022321670522	185.38	552.0490000000002	551.1492989799999	10	3	7	2	7	1	12	37	67	0	0	3	3	0	0	1	0	0	2	0	0	0.28	22.453600469007583	14.015741005665706	11.171653375854973	6.1793503162581915	4.25617597801983	11.23499472804741	8.854301372368928	5.268350716136818	3.696696653193271	-2.8999999999999995	30.324673501026776
CHEMBL100873	CC(C)c1cc(-c2ccccc2)cc(C(C)C)[n+]1CC(=O)Nc1ccccc1S(N)(=O)=O.[O-][Cl+3]([O-])([O-])[O-]	275.0			INACTIVE	INACTIVE					-0.5819999999999961	126.69590000000004	218.35022321670522	185.38	552.0490000000002	551.1492989799999	10	3	7	2	7	1	12	37	67	0	0	3	3	0	0	1	0	0	2	0	0	0.28	22.453600469007583	14.021724069809414	11.108402959506138	6.2587464117178975	4.446938405602532	11.240977792191117	8.822629071183677	5.2896997953339655	3.753094711134657	-2.8999999999999995	30.324673501026776
CHEMBL317328	CC(C)c1cc(-c2ccccc2)cc(C(C)C)[n+]1CC(=O)Nc1nccc(Nc2ccc(S(N)(=O)=O)cc2)n1.[O-][Cl+3]([O-])([O-])[O-]	16.0			ACTIVE	ACTIVE					-0.04839999999999661	152.0105999999998	257.3964755682702	223.19	645.1380000000003	644.1819960760001	13	4	9	3	10	1	15	44	77	0	0	4	4	0	0	2	0	0	2	0	0	0.2413793103448276	26.00272819838675	16.06676875659095	12.558686969872197	7.113314199590146	4.789390885180848	13.286022478972654	10.241334966386153	6.1840829661785754	4.273951059206994	-4.02	34.470024401919204
CHEMBL102401	CC(C)c1cc(-c2ccccc2)cc(C(C)C)[n+]1CC(=O)Nc1nnc(S(N)(=O)=O)s1.[O-][Cl+3]([O-])([O-])[O-]	9.0			ACTIVE	ACTIVE					-1.7304999999999957	120.16290000000005	214.39833601741444	211.16	560.0540000000002	559.096217852	12	3	7	2	10	1	15	36	62	0	0	3	3	0	0	2	0	0	1	0	0	0.3333333333333333	22.263371454640584	14.066332267511335	11.668176807208196	6.866922861472136	4.62902500488129	10.469089408965312	8.199591809877484	4.718230535542998	3.2794053969026478	-2.56	29.668915678902923
CHEMBL100075	CC(C)c1cc(-c2ccccc2)cc(C(C)C)[n+]1CC(=O)OCCOc1ccc2nc(S(N)(=O)=O)sc2c1.[O-][Cl+3]([O-])([O-])[O-]	7.0			ACTIVE	ACTIVE					0.011200000000003096	147.69819999999984	255.29901150399735	204.7	654.1630000000004	653.126849284	12	2	10	1	11	0	15	43	75	0	0	4	4	0	0	2	0	0	2	0	0	0.32142857142857145	26.278918810010325	16.589964698877406	13.478242282862007	8.344111988509662	5.87178285356255	12.992721840331384	9.956529210970837	6.00630313304648	4.186788675661576	-3.2099999999999995	34.28220566992484
CHEMBL319364	CC(C)c1cc(-c2ccccc2)cc(C(C)C)[n+]1CC(=O)OCCc1ccc(S(N)(=O)=O)cc1.[O-][Cl+3]([O-])([O-])[O-]	70.0			INACTIVE	ACTIVE					-0.4347999999999961	132.72920000000002	230.64379049139728	182.58	581.0870000000003	580.1646146959998	10	2	9	1	8	0	12	39	72	0	0	3	3	0	0	1	0	0	2	0	0	0.3333333333333333	23.77606232184454	14.862093676085724	11.710066053277549	6.64242065682743	4.42044211476055	12.081347398467427	9.392714049791504	5.71318942341586	3.905002288786696	-2.8999999999999995	32.31272731235606
CHEMBL101002	CC(C)c1cc(-c2ccccc2)cc(C(C)C)[n+]1CC(=O)OCc1ccc(S(N)(=O)=O)cc1.[O-][Cl+3]([O-])([O-])[O-]	71.0			INACTIVE	ACTIVE					-0.4772999999999963	127.86220000000004	224.27884837700063	182.58	567.0600000000003	566.1489646319998	10	2	8	1	8	0	12	38	69	0	0	3	3	0	0	1	0	0	2	0	0	0.3076923076923077	23.068955540657996	14.362093676085726	11.400279475343025	6.388456827316055	4.231110028328466	11.581347398467429	9.08292747185698	5.459225593904485	3.7156702023546115	-2.8999999999999995	31.31853730404156
CHEMBL103478	CC(C)c1cc(-c2ccccc2)cc(C(C)C)[n+]1CC(=O)Oc1ccc2nc(S(N)(=O)=O)sc2c1.[O-][Cl+3]([O-])([O-])[O-]	8.0			ACTIVE	ACTIVE					-0.005399999999997296	136.87919999999997	237.45558204569727	195.47	610.1100000000002	609.1006345359998	11	2	7	1	10	0	14	40	68	0	0	4	4	0	0	2	0	0	2	0	0	0.2692307692307692	24.45645695717337	15.512614429687781	12.883380930419298	7.960686786076016	5.648544394563814	11.915371571141758	9.361667858528127	5.622877930612833	3.9635502166628394	-3.0099999999999993	31.516759250190155
CHEMBL366775	CC(C)c1cc(-c2ccccc2)cc(C(C)C)[n+]1CCc1ccc(S(N)(=O)=O)cc1.[O-][Cl+3]([O-])([O-])[O-]	21.0	89.0		INACTIVE	ACTIVE	INACTIVE	ACTIVE			0.022000000000002795	121.77020000000005	208.63883893305336	156.28	523.0510000000003	522.1591353919999	8	2	7	1	6	0	10	35	66	0	0	3	3	0	0	1	0	0	2	0	0	0.32	21.75245895973027	13.811616860433775	11.055088787561626	6.325505742623623	4.279509054267772	11.030870582815478	8.737736784075581	5.396274509212052	3.764069228293917	-2.3699999999999997	28.86434607727179
CHEMBL169623	CC(C)c1cc(-c2ccccc2)cc(C(C)C)[n+]1Cc1ccc(S(N)(=O)=O)cc1.[O-][Cl+3]([O-])([O-])[O-]	61.0	100.0		INACTIVE	ACTIVE	INACTIVE	INACTIVE			-0.17239999999999783	117.16820000000004	202.2738968186568	156.28	509.0240000000002	508.14348532799994	8	2	6	1	6	0	10	34	63	0	0	3	3	0	0	1	0	0	2	0	0	0.2916666666666667	21.04535217854372	13.311616860433775	10.739595872820066	6.0421084802473155	4.08429828111443	10.530870582815478	8.422243869334022	5.112877246835745	3.5688584551405755	-2.3699999999999997	27.871416286338643
CHEMBL1643296	CC(C)c1ccc(NC(=O)Nc2ccc(S(N)(=O)=O)cc2)cc1	5005.0	541.0	49.7	INACTIVE	INACTIVE	INACTIVE	INACTIVE	INACTIVE	ACTIVE	3.101400000000001	90.98760000000003	135.31017883983506	101.28999999999999	333.41300000000007	333.114712468	6	4	4	3	3	2	7	23	42	0	0	2	2	0	0	0	0	0	2	0	0	0.1875	13.722992434679439	8.609713445180176	6.986642872335523	4.205167839310842	2.488179395795941	7.063393967258614	5.425219814867937	3.275936605899275	1.9727395698220873	-2.379999999999999	16.981470218499506
CHEMBL3582347	CC(C)c1cccc(NC(=O)Nc2ccc(S(N)(=O)=O)cc2)c1	0.3			ACTIVE	ACTIVE					3.101400000000001	90.98760000000003	135.31017883983506	101.28999999999999	333.41300000000007	333.114712468	6	4	4	3	3	2	7	23	42	0	0	2	2	0	0	0	0	0	2	0	0	0.1875	13.722992434679439	8.609713445180175	6.990097196029471	4.181111578094607	2.512369253445973	7.063393967258614	5.4286741385618855	3.25188034468304	1.9969294274721192	-2.3799999999999994	16.981470218499506
CHEMBL3763192	CC(C)c1ccccc1-c1ccc(S(N)(=O)=O)cc1	0.98	208.0	0.58	ACTIVE	ACTIVE	INACTIVE	INACTIVE	ACTIVE	ACTIVE	3.1244000000000005	77.34020000000004	113.68399025817861	60.160000000000004	275.37299999999993	275.097999784	3	2	3	1	2	0	4	19	36	0	0	2	2	0	0	0	0	0	2	0	0	0.2	11.814744144215577	7.661572364091952	6.372760707824821	4.005883544472653	2.6029671544870716	6.11525288617039	4.811337650357235	3.076652311061086	2.0875273285132168	-1.65	13.774088084401848
CHEMBL4294527	CC(C)c1ccccc1NC(=O)Nc1cc(S(N)(=O)=O)ccc1O	762.3	179.7	44.7	INACTIVE	INACTIVE	INACTIVE	INACTIVE	INACTIVE	ACTIVE	2.807	92.65240000000003	140.10441259203108	121.52	349.4120000000001	349.10962708799997	7	5	4	4	4	2	8	24	43	0	0	2	2	0	0	0	0	0	2	0	0	0.1875	14.092855760989773	8.755969973740529	7.106462831400137	4.286749737962233	2.722263026525012	7.209650495818968	5.545039773932551	3.3757501378408628	2.182425556731412	-2.579999999999999	17.768866541836534
CHEMBL2331755	CC(C)c1ccccc1NC(=O)Nc1ccc(NS(N)(=O)=O)cc1	1.805	2.642	2.901	ACTIVE	ACTIVE	ACTIVE	ACTIVE	ACTIVE	ACTIVE	3.0694	96.34430000000002	140.9954185340716	113.32	348.42800000000005	348.12561149999993	7	5	5	4	3	2	8	24	44	0	0	2	2	0	0	0	0	0	2	0	0	0.1875	14.22299243467944	8.865696509323884	6.839639424312916	3.754097636509881	2.6494399091124934	7.319377031402322	5.54549674240443	3.2338775792499406	2.1848242924067085	-2.5799999999999996	17.768866541836534
CHEMBL1615280	CC(C)c1ccccc1NC(=O)Nc1ccc(S(N)(=O)=O)cc1	3.3	0.5	4.25	ACTIVE	ACTIVE	ACTIVE	ACTIVE	ACTIVE	ACTIVE	3.1014	90.98760000000003	135.31017883983506	101.28999999999999	333.41300000000007	333.114712468	6	4	4	3	3	2	7	23	42	0	0	2	2	0	0	0	0	0	2	0	0	0.1875	13.72299243467944	8.615696509323884	6.951884853056754	4.200947734070655	2.6423428896812653	7.069377031402322	5.390461795589168	3.2717165006590885	2.1269030637074104	-2.379999999999999	16.981470218499506
CHEMBL4080725	CC(C)c1ccccc1NC(=O)Nc1cccc(S(N)(=O)=O)c1	410.0	349.0	83.6	INACTIVE	INACTIVE	INACTIVE	INACTIVE	INACTIVE	ACTIVE	3.1014	90.98760000000003	135.3101788398351	101.28999999999999	333.41300000000007	333.114712468	6	4	4	3	3	2	7	23	42	0	0	2	2	0	0	0	0	0	2	0	0	0.1875	13.72299243467944	8.615696509323882	6.955339176750702	4.162435734450731	2.70926571888381	7.069377031402322	5.393916119283116	3.25143613432936	2.14978639405725	-2.3799999999999994	16.981470218499506
CHEMBL542122	CC(C=O)N(Cc1cc2cc(S(N)(=O)=O)sc2s1)C(C)C=O.Cl	2.1			ACTIVE	ACTIVE					2.0088000000000004	94.91820000000004	148.28502670509954	97.53999999999999	396.94300000000004	396.003897704	6	2	7	1	7	0	10	23	40	2	2	2	2	0	0	2	0	0	0	0	0	0.38461538461538464	15.727744908435698	9.65262015998616	9.227292454482072	7.097567519900185	5.480138105452303	6.4733075202091435	4.991662087763096	3.301582104088049	2.0812539813125617	-0.8400000000000001	20.205126353790615
CHEMBL95264	CC(CN(C)C)OC(=O)c1ccc(S(=O)(=O)/N=c2/sc(S(N)(=O)=O)nn2C)cc1	1.8			ACTIVE	ACTIVE					-0.4744999999999975	105.08050000000003	172.09284238109888	154.01999999999998	463.56300000000016	463.0653963920001	11	2	7	1	10	0	14	29	50	1	1	2	2	0	0	1	0	0	1	0	0	0.4	18.583787135282083	11.933924342800326	10.683277289299212	7.153568763762264	5.012846945471187	8.1310449551504	6.388059811101434	3.4471047406886655	2.2432605998998416	-2.13	23.15189725504222
CHEMBL98146	CC(CN(C)C)OC(=O)c1ccc(S(=O)(=O)Nc2nnc(S(N)(=O)=O)s2)cc1	1.4			ACTIVE	ACTIVE					0.0932000000000005	101.96420000000002	166.17246847785484	161.64999999999998	449.5360000000001	449.049746328	11	3	8	2	10	0	14	28	47	1	1	2	2	0	0	1	0	0	1	0	0	0.35714285714285715	17.636573539782123	11.57775382774102	10.421235112210207	6.83507584699362	4.675779119676561	7.73177452129734	6.02617681948844	3.2023284613157794	2.1122842838609985	-2.13	22.162189620204742
CHEMBL95943	CC(CN(C)C)OC(=O)c1cccc(S(=O)(=O)/N=c2/sc(S(N)(=O)=O)nn2C)c1	2.2			ACTIVE	ACTIVE					-0.4744999999999975	105.08050000000004	172.09284238109888	154.01999999999998	463.56300000000016	463.0653963920001	11	2	7	1	10	0	14	29	50	1	1	2	2	0	0	1	0	0	1	0	0	0.4	18.58378713528208	11.933924342800326	10.686731612993162	7.115056764142339	5.079795139039423	8.131044955150402	6.391514134795383	3.4268243743589375	2.2637966905030567	-2.13	23.15189725504222
CHEMBL265261	CC(CN(C)C)OC(=O)c1cccc(S(=O)(=O)Nc2nnc(S(N)(=O)=O)s2)c1	2.0			ACTIVE	ACTIVE					0.09320000000000056	101.96420000000003	166.17246847785484	161.64999999999998	449.5360000000001	449.049746328	11	3	8	2	10	0	14	28	47	1	1	2	2	0	0	1	0	0	1	0	0	0.35714285714285715	17.636573539782123	11.57775382774102	10.424689435904156	6.796563847373696	4.741283739690468	7.731774521297341	6.029631143182389	3.182048094986052	2.1323391832794365	-2.13	22.162189620204742
CHEMBL2333966	CC(F)CNc1ccc(S(N)(=O)=O)cc1	57.57	43.5	73.9	INACTIVE	ACTIVE	INACTIVE	ACTIVE	INACTIVE	ACTIVE	1.1039000000000003	56.874900000000025	88.34229363864885	72.19	232.27999999999997	232.068176876	4	3	4	2	3	0	6	15	28	1	1	1	1	0	0	0	0	0	1	0	0	0.3333333333333333	9.090414321652846	5.948216262411016	4.792480091986708	2.6995424009713114	1.5363944436371053	4.4018967844894545	3.2310570345191216	1.7703111675597427	1.0209546176632518	-1.1400000000000001	11.932150072150073
CHEMBL2331757	CC(NC(=O)Nc1ccc(NS(N)(=O)=O)cc1)c1cccc2ccccc12	2.019	3.355	3.186	ACTIVE	ACTIVE	ACTIVE	ACTIVE	ACTIVE	ACTIVE	3.337900000000002	107.68930000000002	157.31214095141019	113.32	384.46100000000007	384.1256115	7	5	5	4	3	2	8	27	47	1	1	3	3	0	0	0	0	0	3	0	0	0.10526315789473684	15.455043242248317	9.821038310585365	7.407089514042791	4.560567479355341	3.3201094824765467	8.274718832663801	6.112946832134305	4.040347422095401	2.8554938657707636	-3.0999999999999988	18.68397757934438
CHEMBL1088204	CC(NS(N)(=O)=O)c1csc2ccccc12	130000.0			INACTIVE	INACTIVE					1.7554000000000003	66.48290000000003	98.26922143410124	72.19	256.35200000000003	256.034019624	4	3	3	2	3	0	6	16	28	1	1	2	2	0	0	1	0	0	1	0	0	0.2	10.307438208038286	7.159684375928375	5.8087034376696405	3.9822755942561527	3.3183302108290023	4.733712086751919	3.57175171417909	2.318474466574188	1.6435446993506326	-0.9500000000000001	11.5329145679875
CHEMBL1813209	CC(Nc1nc(Cl)nc(Nc2ccc(S(N)(=O)=O)cc2)n1)C(=O)O	561.0	0.96	5.8	INACTIVE	INACTIVE	ACTIVE	ACTIVE	ACTIVE	ACTIVE	0.8009999999999999	86.65540000000003	141.7016806473557	160.19	372.7940000000001	372.04075157599993	10	5	6	4	8	0	12	24	37	1	1	2	2	0	0	1	0	0	1	0	0	0.16666666666666666	13.83633915894845	8.38186539930314	6.549789137531534	3.861406061678064	2.258520653450292	6.457581448372351	4.6503043781725415	2.763143977320794	1.5829725074017413	-2.5	17.847654320987655
CHEMBL1813218	CC(Nc1nc(NCCc2ccc(S(N)(=O)=O)cc2)nc(NC(C)C(=O)O)n1)C(=O)O	409.0	8.4	8.6	INACTIVE	INACTIVE	ACTIVE	ACTIVE	ACTIVE	ACTIVE	-0.056399999999998784	111.27690000000007	177.72874302830485	209.51999999999995	453.48100000000017	453.14305245599996	13	7	11	6	10	0	14	31	54	2	2	2	2	0	0	1	0	0	1	0	0	0.35294117647058826	17.549471457447307	10.604456952337005	8.141916305383395	4.945378487720881	2.774744299854025	9.058137474415446	6.5804932479158085	4.016147254309315	2.259304473880171	-3.5200000000000005	23.755967365231662
CHEMBL1813214	CC(Nc1nc(NCc2ccc(S(N)(=O)=O)cc2)nc(NC(C)C(=O)O)n1)C(=O)O	435.0	8.5	9.2	INACTIVE	INACTIVE	ACTIVE	ACTIVE	ACTIVE	ACTIVE	-0.09889999999999921	106.40990000000005	171.36380091390822	209.51999999999995	439.4540000000002	439.12740239199996	13	7	10	6	10	0	14	30	51	2	2	2	2	0	0	1	0	0	1	0	0	0.3125	16.84236467626076	10.104456952337005	7.818693000680032	4.699215846006319	2.5884068113328946	8.558137474415448	6.257269943212445	3.7699846125947527	2.0729669853590416	-3.5200000000000005	22.765823857075357
CHEMBL144186	CC(O)C(/N=C(\S)Nc1ccc(S(N)(=O)=O)cc1)C(=O)O	4.0			ACTIVE	ACTIVE					-0.13430000000000036	80.96350000000001	126.70702121821351	142.07999999999998	333.3910000000001	333.04531258	8	5	5	5	5	0	10	21	36	2	2	1	1	0	0	0	0	0	1	0	0	0.2727272727272727	12.674223200110308	7.678761072522183	6.15580116077931	3.5668216195040006	2.1594346638331827	5.685227999100663	4.170771305561744	2.410316933379519	1.3904936994001194	-1.62	17.4315995872033
CHEMBL2382402	CC(Sc1nc(-c2ccc(Cl)c(Cl)c2)c(C#N)c(=O)[nH]1)C(=O)Nc1ccc(S(N)(=O)=O)cc1	5.1	19.0	7.8	ACTIVE	ACTIVE	ACTIVE	ACTIVE	ACTIVE	ACTIVE	3.38208	126.7926	202.54045108482515	158.79999999999998	524.4110000000003	522.99425132	9	4	6	3	7	1	13	33	48	1	1	3	3	0	0	1	0	0	2	0	0	0.1	19.94084935640055	12.277347017049111	10.35942604079144	6.963039179137015	4.267214010544875	9.095445781854199	6.654095357193595	4.3105395502612645	2.657213783352602	-2.8799999999999994	24.756351229588923
CHEMBL2382403	CC(Sc1nc(-c2ccc(Cl)c(F)c2)c(C#N)c(=O)[nH]1)C(=O)Nc1ccc(S(N)(=O)=O)cc1	6.1	37.0	9.1	ACTIVE	ACTIVE	INACTIVE	ACTIVE	ACTIVE	ACTIVE	2.8677799999999998	121.7406	196.4027202608697	158.79999999999998	507.9560000000002	507.02380186000005	9	4	6	3	7	1	13	33	48	1	1	3	3	0	0	1	0	0	2	0	0	0.1	19.18492041038209	11.899382544039883	9.952225914050835	6.530535574615309	4.086671380316135	9.095445781854199	6.654095357193595	4.3105395502612645	2.657213783352602	-3.2399999999999998	24.403364274882783
CHEMBL2382401	CC(Sc1nc(-c2ccc(Cl)cc2)c(C#N)c(=O)[nH]1)C(=O)Nc1ccc(S(N)(=O)=O)cc1	5.0	9.7	9.2	ACTIVE	ACTIVE	ACTIVE	ACTIVE	ACTIVE	ACTIVE	2.7286800000000007	121.78259999999999	192.23718485794348	158.79999999999998	489.9660000000002	489.033223672	9	4	6	3	7	1	12	32	48	1	1	3	3	0	0	1	0	0	2	0	0	0.1	18.88430620656249	11.793733640868602	9.859466629385382	6.400606825146148	4.059440596250387	8.989796878682919	6.5321004187967615	4.235160159668928	2.6215433930109793	-3.17	23.49221709690665
CHEMBL217638	CC/C(=N/Nc1ccc([N+](=O)[O-])cc1)Sc1cc(Cl)c(C)cc1S(N)(=O)=O	10000.0	10000.0	10000.0	INACTIVE	INACTIVE	INACTIVE	INACTIVE	INACTIVE	INACTIVE	4.131720000000002	107.86430000000001	165.54360503702515	127.69	428.9230000000002	428.03797470399996	8	3	6	2	7	0	11	27	44	0	0	2	2	0	0	0	0	0	2	0	0	0.1875	16.85936218018016	10.433867477912813	8.52232582965873	6.110045208883292	4.232410414776645	7.693086946054298	5.470080889324875	3.4495564873950713	2.024432699677183	-2.139999999999999	21.163376680549497
CHEMBL1683471	CC1(C)C2CC[C@@]1(CS(=O)(=O)NCCc1ccc(S(N)(=O)=O)cc1)C(=O)C2	2254.0			INACTIVE	INACTIVE					1.191300000000001	101.87070000000006	160.37187295069248	123.39999999999998	414.5490000000002	414.1283139319999	7	3	7	2	5	0	9	27	53	2	1	3	1	2	2	0	0	0	1	2	2	0.6111111111111112	17.197473497359535	12.196307075129333	11.627345566529382	9.009123987269263	7.036932518122395	8.997722370887617	8.259076487665046	6.5631030954786524	4.680262073036588	-1.2900000000000003	20.4444068932743
CHEMBL1683469	CC1(C)C2CC[C@@]1(CS(=O)(=O)NCc1ccc(S(N)(=O)=O)cc1)C(=O)C2	2459.0			INACTIVE	INACTIVE					1.1488	97.00370000000005	154.00693083629588	123.39999999999998	400.52200000000016	400.1126638679999	7	3	6	2	5	0	9	26	50	2	1	3	1	2	2	0	0	0	1	2	2	0.5882352941176471	16.49036671617299	11.696307075129333	11.30412226182602	8.709893131004595	6.804049758706609	8.497722370887617	7.935853182961683	6.323658817148508	4.473865750720449	-1.2900000000000003	19.470991954154616
CHEMBL1683467	CC1(C)C2CC[C@@]1(CS(=O)(=O)Nc1ccc(S(N)(=O)=O)cc1)C(=O)C2	1165.0			INACTIVE	INACTIVE					1.4710999999999996	93.78670000000005	147.64198872189928	123.39999999999998	386.4950000000002	386.0970138039999	7	3	5	2	5	0	9	25	47	2	1	3	1	2	2	0	0	0	1	2	2	0.5625	15.783259934986441	11.239200293942787	10.880945926616013	8.380547174195916	6.769770373799691	8.04061558970107	7.597227837114556	6.031770338905094	4.360860004376687	-1.45	18.344344384404163
CHEMBL1683473	CC1(C)C2CC[C@@]1(CS(=O)(=O)Nc1cccc(S(N)(=O)=O)c1)C(=O)C2	2304.0			INACTIVE	INACTIVE					1.4710999999999996	93.78670000000005	147.64198872189928	123.39999999999998	386.4950000000002	386.0970138039999	7	3	5	2	5	0	9	25	47	2	1	3	1	2	2	0	0	0	1	2	2	0.5625	15.783259934986441	11.239200293942785	10.884400250309962	8.34203517457599	6.828601752876903	8.04061558970107	7.600682160808503	6.011489972575366	4.384767701246293	-1.45	18.344344384404163
CHEMBL1683470	CC1(C)C2CC[C@]1(CS(=O)(=O)NCCc1ccc(S(N)(=O)=O)cc1)C(=O)C2	963.0			INACTIVE	INACTIVE					1.191300000000001	101.87070000000006	160.37187295069248	123.39999999999998	414.5490000000002	414.1283139319999	7	3	7	2	5	0	9	27	53	2	1	3	1	2	2	0	0	0	1	2	2	0.6111111111111112	17.197473497359535	12.196307075129333	11.627345566529382	9.009123987269263	7.036932518122395	8.997722370887617	8.259076487665046	6.5631030954786524	4.680262073036588	-1.2900000000000003	20.4444068932743
CHEMBL1683468	CC1(C)C2CC[C@]1(CS(=O)(=O)NCc1ccc(S(N)(=O)=O)cc1)C(=O)C2	1563.0			INACTIVE	INACTIVE					1.1488	97.00370000000005	154.00693083629588	123.39999999999998	400.52200000000016	400.1126638679999	7	3	6	2	5	0	9	26	50	2	1	3	1	2	2	0	0	0	1	2	2	0.5882352941176471	16.49036671617299	11.696307075129333	11.30412226182602	8.709893131004595	6.804049758706609	8.497722370887617	7.935853182961683	6.323658817148508	4.473865750720449	-1.2900000000000003	19.470991954154616
CHEMBL1683466	CC1(C)C2CC[C@]1(CS(=O)(=O)Nc1ccc(S(N)(=O)=O)cc1)C(=O)C2	1207.0			INACTIVE	INACTIVE					1.4710999999999996	93.78670000000005	147.64198872189928	123.39999999999998	386.4950000000002	386.0970138039999	7	3	5	2	5	0	9	25	47	2	1	3	1	2	2	0	0	0	1	2	2	0.5625	15.783259934986441	11.239200293942787	10.880945926616013	8.380547174195916	6.769770373799691	8.04061558970107	7.597227837114556	6.031770338905094	4.360860004376687	-1.45	18.344344384404163
CHEMBL1683472	CC1(C)C2CC[C@]1(CS(=O)(=O)Nc1cccc(S(N)(=O)=O)c1)C(=O)C2	78.9			INACTIVE	ACTIVE					1.4710999999999996	93.78670000000005	147.64198872189928	123.39999999999998	386.4950000000002	386.0970138039999	7	3	5	2	5	0	9	25	47	2	1	3	1	2	2	0	0	0	1	2	2	0.5625	15.783259934986441	11.239200293942785	10.884400250309962	8.34203517457599	6.828601752876903	8.04061558970107	7.600682160808503	6.011489972575366	4.384767701246293	-1.45	18.344344384404163
CHEMBL2419980	CC1(C)CC(=O)C2=C(C1)N(c1ccc(C(=O)Nc3ccc(S(N)(=O)=O)cc3)cc1)C1=C(C(=O)CC(C)(C)C1)C2c1ccc(Br)cc1	46.0			INACTIVE	ACTIVE					7.239000000000007	181.6683999999996	277.4803264148196	126.63999999999999	702.6710000000002	701.155904352	8	3	5	2	6	1	10	46	82	0	0	6	3	0	3	0	0	1	3	0	2	0.3055555555555556	28.588491824735748	17.493206695558417	16.47008234115076	10.399666168796882	7.738204836377523	15.15388894807951	13.992983754891487	8.941769422347077	6.958432253884553	-3.859999999999999	32.09548550621201
CHEMBL2419993	CC1(C)CC(=O)C2=C(C1)N(c1ccc(C(=O)Nc3ccc(S(N)(=O)=O)cc3)cc1)C1=C(C(=O)CC(C)(C)C1)C2c1ccc(C#N)cc1	47.0			INACTIVE	ACTIVE					6.348180000000006	178.68339999999958	274.3703006050436	150.42999999999998	648.7850000000001	648.2406412519999	9	3	5	2	7	1	10	47	83	0	0	6	3	0	3	0	0	1	3	0	2	0.2972972972972973	27.571744408111773	16.98483298724643	15.73666745559288	10.040778609629156	7.568746933606862	15.438513509324874	14.175244398125297	9.111547376217585	7.0533071076330085	-4.849999999999999	32.105087944996285
CHEMBL2419990	CC1(C)CC(=O)C2=C(C1)N(c1ccc(C(=O)Nc3ccc(S(N)(=O)=O)cc3)cc1)C1=C(C(=O)CC(C)(C)C1)C2c1ccc(C2C3=C(CC(C)(C)CC3=O)N(c3ccc(C(=O)Nc4ccc(S(N)(=O)=O)cc4)cc3)C3=C2C(=O)CC(C)(C)C3)cc1	53.0			INACTIVE	ACTIVE					11.266399999999994	321.49480000000057	489.7941544988593	253.27999999999997	1169.4359999999995	1168.4438343760003	16	6	10	4	12	2	18	84	152	0	0	11	5	0	6	0	0	2	5	0	4	0.3333333333333333	49.93966054846507	31.201085173946957	29.67237784424617	18.938458150051396	14.51819480120609	28.10844621810384	26.549531729310996	17.079995683228265	13.487315149258386	-7.899999999999999	57.89728889374508
CHEMBL2419979	CC1(C)CC(=O)C2=C(C1)N(c1ccc(C(=O)Nc3ccc(S(N)(=O)=O)cc3)cc1)C1=C(C(=O)CC(C)(C)C1)C2c1ccc(Cl)cc1	23.0			INACTIVE	ACTIVE					7.129900000000007	178.9783999999996	273.9160450360599	126.63999999999999	658.2200000000001	657.2064199319999	8	3	5	2	6	1	10	46	82	0	0	6	3	0	3	0	0	1	3	0	2	0.3055555555555556	27.7584242316395	17.078172899010294	15.990842592831054	10.122976971098135	7.59986023752815	15.15388894807951	13.992983754891487	8.941769422347077	6.958432253884553	-4.049999999999999	31.91306995069869
CHEMBL2419986	CC1(C)CC(=O)C2=C(C1)N(c1ccc(C(=O)Nc3ccc(S(N)(=O)=O)cc3)cc1)C1=C(C(=O)CC(C)(C)C1)C2c1ccc(Cl)cc1Cl	23.0			INACTIVE	ACTIVE					7.783300000000007	183.98839999999961	284.2193112629416	126.63999999999999	692.6650000000001	691.1674475799999	8	3	5	2	6	1	11	47	82	0	0	6	3	0	3	0	0	1	3	0	2	0.3055555555555556	28.814967381477555	17.5617862751908	16.512326385464924	10.503587910121196	8.049533054325225	15.25953785125079	14.107267420784748	9.011932738567893	7.016490354401298	-3.759999999999999	33.1527001806886
CHEMBL2419978	CC1(C)CC(=O)C2=C(C1)N(c1ccc(C(=O)Nc3ccc(S(N)(=O)=O)cc3)cc1)C1=C(C(=O)CC(C)(C)C1)C2c1ccc(F)cc1	41.0			INACTIVE	ACTIVE					6.615600000000007	173.9263999999996	267.7783142121045	126.63999999999999	641.7650000000002	641.235970472	8	3	5	2	6	1	10	46	82	0	0	6	3	0	3	0	0	1	3	0	2	0.3055555555555556	27.002495285621045	16.70020842600107	15.554406812359069	9.871000655758648	7.473872079858406	15.15388894807951	13.992983754891487	8.941769422347077	6.958432253884553	-4.409999999999999	31.56760270402839
CHEMBL2419981	CC1(C)CC(=O)C2=C(C1)N(c1ccc(C(=O)Nc3ccc(S(N)(=O)=O)cc3)cc1)C1=C(C(=O)CC(C)(C)C1)C2c1ccc(O)cc1	49.0			INACTIVE	ACTIVE					6.182100000000007	175.63319999999962	268.4070125613743	146.86999999999998	639.7740000000002	639.240306904	9	4	5	3	7	1	10	46	83	0	0	6	3	0	3	0	0	1	3	0	2	0.3055555555555556	27.071744408111773	16.73483298724643	15.594387811870238	9.894083696588892	7.485413600273528	15.188513509324874	14.032964754402656	8.964852463177321	6.969973774299675	-4.539999999999999	31.44290356277388
CHEMBL2419976	CC1(C)CC(=O)C2=C(C1)N(c1ccc(C(=O)Nc3ccc(S(N)(=O)=O)cc3)cc1)C1=C(C(=O)CC(C)(C)C1)C2c1ccc([N+](=O)[O-])cc1	29.0			INACTIVE	ACTIVE					6.384700000000007	180.6227999999996	278.26575453167806	169.77999999999997	668.7720000000002	668.230470492	11	3	6	2	8	1	12	48	84	0	0	6	3	0	3	0	0	1	3	0	2	0.3055555555555556	27.8882409890395	17.09998135891654	15.851497596955285	10.10490220726678	7.607129724163563	15.553661880994984	14.290074539487703	9.17567097385521	7.09168989818971	-4.9399999999999995	32.979573067997094
CHEMBL3937384	CC1(C)CC(=O)C2=C(C1)N(c1ccc(C(=O)Nc3ccc(S(N)(=O)=O)cc3)cc1)C1=C(C(=O)CC(C)(C)C1)C2c1cccc(-c2nnn[nH]2)c1	61.5			INACTIVE	ACTIVE					5.6566000000000045	187.1400999999996	289.44333808431026	181.09999999999994	691.814	691.2576882839999	12	4	6	3	9	1	13	50	87	0	0	7	4	0	3	1	0	1	3	0	2	0.2972972972972973	28.966171599111686	17.858439784996406	16.378171296136802	10.506404334247817	7.965617725720972	16.31212030707485	14.816748238669218	9.577173100836246	7.450177899747119	-5.27	33.237483001285895
CHEMBL2419994	CC1(C)CC(=O)C2=C(C1)N(c1ccc(C(=O)Nc3ccc(S(N)(=O)=O)cc3)cc1)C1=C(C(=O)CC(C)(C)C1)C2c1cccc(C#N)c1	15.0			ACTIVE	ACTIVE					6.348180000000006	178.68339999999958	274.37030060504355	150.42999999999998	648.7850000000001	648.2406412519999	9	3	5	2	7	1	10	47	83	0	0	6	3	0	3	0	0	1	3	0	2	0.2972972972972973	27.571744408111773	16.98483298724643	15.740121779286829	10.016722348412921	7.606417839224212	15.438513509324874	14.178698721819247	9.08749111500135	7.090978013250359	-4.849999999999999	32.105087944996285
CHEMBL2419991	CC1(C)CC(=O)C2=C(C1)N(c1ccc(C(=O)Nc3ccc(S(N)(=O)=O)cc3)cc1)C1=C(C(=O)CC(C)(C)C1)C2c1cccc(C2C3=C(CC(C)(C)CC3=O)N(c3ccc(C(=O)Nc4ccc(S(N)(=O)=O)cc4)cc3)C3=C2C(=O)CC(C)(C)C3)c1	30.0			INACTIVE	ACTIVE					11.266399999999994	321.49480000000057	489.7941544988593	253.27999999999997	1169.4359999999995	1168.443834376	16	6	10	4	12	2	18	84	152	0	0	11	5	0	6	0	0	2	5	0	4	0.3333333333333333	49.93966054846507	31.20108517394696	29.675832167940122	18.91267472698819	14.555409966821525	28.10844621810384	26.552986053004947	17.054212260165055	13.524530314873822	-7.899999999999999	57.89728889374508
CHEMBL2419977	CC1(C)CC(=O)C2=C(C1)N(c1ccc(C(=O)Nc3ccc(S(N)(=O)=O)cc3)cc1)C1=C(C(=O)CC(C)(C)C1)C2c1cccc([N+](=O)[O-])c1	23.0			INACTIVE	ACTIVE					6.384700000000007	180.6227999999996	278.265754531678	169.77999999999997	668.7720000000002	668.230470492	11	3	6	2	8	1	12	48	84	0	0	6	3	0	3	0	0	1	3	0	2	0.3055555555555556	27.8882409890395	17.09998135891654	15.854951920649235	10.082024618921976	7.636560759770695	15.553661880994984	14.293528863181653	9.152793385510405	7.121120933796841	-4.9399999999999995	32.979573067997094
CHEMBL2419992	CC1(C)CC(=O)C2=C(C1)N(c1ccc(C(=O)Nc3ccc(S(N)(=O)=O)cc3)cc1)C1=C(C(=O)CC(C)(C)C1)C2c1ccccc1	21.0			INACTIVE	ACTIVE					6.476500000000007	173.96839999999958	263.6127788091783	126.63999999999999	623.7750000000002	623.245392284	8	3	5	2	6	1	9	45	82	0	0	6	3	0	3	0	0	1	3	0	2	0.3055555555555556	26.701881081801442	16.600542586973496	15.413539191312708	9.80056805364446	7.4641306741164595	15.054223109051938	13.852116133845126	8.871336820232889	6.948690848142606	-4.339999999999999	30.676158971959232
CHEMBL3814163	CC1(C)CC(=O)C2=C(C1)N(c1ccc(C(=O)Nc3nnc(S(N)(=O)=O)s3)cc1)C1=C(C(=O)CC(C)(C)C1)C2c1cc(Br)ccc1O	4.4			ACTIVE	ACTIVE					5.796100000000006	176.8001999999997	278.32267296772494	172.64999999999998	726.6750000000002	725.097737844	11	4	5	3	10	1	14	46	78	0	0	6	3	0	3	1	0	1	2	0	2	0.34375	28.76812613667908	17.684071421820693	17.121646542469467	11.110556071205503	8.358078644046953	14.528257093414059	13.493314962365519	8.46861210655932	6.650804585790951	-3.7199999999999993	32.22993429359169
CHEMBL3814718	CC1(C)CC(=O)C2=C(C1)N(c1ccc(C(=O)Nc3nnc(S(N)(=O)=O)s3)cc1)C1=C(C(=O)CC(C)(C)C1)C2c1ccc(-c2ccccc2)cc1	32.2			INACTIVE	ACTIVE					6.995000000000007	192.87139999999957	294.7179858159516	152.42	707.8780000000002	707.223611284	10	3	6	2	9	1	12	50	87	0	0	7	4	0	3	1	0	1	3	0	2	0.2894736842105263	29.82105314419295	18.722501053865038	17.490867215549503	11.667862112031571	8.743645269356124	16.35968499501576	14.778211164237248	9.519169786102431	7.415163408718202	-4.7799999999999985	33.70457740464948
CHEMBL3814764	CC1(C)CC(=O)C2=C(C1)N(c1ccc(C(=O)Nc3nnc(S(N)(=O)=O)s3)cc1)C1=C(C(=O)CC(C)(C)C1)C2c1ccc(Br)cc1	47.3			INACTIVE	ACTIVE					6.090500000000007	175.13539999999966	273.52843921552886	152.42	710.6760000000002	709.102823224	10	3	5	2	9	1	13	45	77	0	0	6	3	0	3	1	0	1	2	0	2	0.34375	28.39826281036875	17.543797957404045	16.970060096197933	11.048726714390906	8.164585739364357	14.387983628997414	13.34172851609399	8.371368875423531	6.571771122207318	-3.519999999999999	31.46208620071632
CHEMBL3814808	CC1(C)CC(=O)C2=C(C1)N(c1ccc(C(=O)Nc3nnc(S(N)(=O)=O)s3)cc1)C1=C(C(=O)CC(C)(C)C1)C2c1ccc(C#N)cc1	2.3			ACTIVE	ACTIVE					5.199680000000004	172.15039999999965	270.41841340575286	176.20999999999998	656.7900000000001	656.1875601239999	11	3	5	2	10	1	13	46	78	0	0	6	3	0	3	1	0	1	2	0	2	0.3333333333333333	27.381515393744774	17.03542424909206	16.236645210640052	10.68983915522318	7.995127836593696	14.672608190242778	13.523989159327801	8.54114682929404	6.666645975955774	-4.509999999999999	31.471677771839538
CHEMBL3814291	CC1(C)CC(=O)C2=C(C1)N(c1ccc(C(=O)Nc3nnc(S(N)(=O)=O)s3)cc1)C1=C(C(=O)CC(C)(C)C1)C2c1ccc(C2C3=C(CC(C)(C)CC3=O)N(c3ccc(C(=O)Nc4nnc(S(N)(=O)=O)s4)cc3)C3=C2C(=O)CC(C)(C)C3)cc1	16.8			ACTIVE	ACTIVE					8.969400000000004	308.4288000000004	481.89038010027787	304.84	1185.4459999999992	1184.33767212	20	6	10	4	18	2	24	82	142	0	0	11	5	0	6	2	0	2	3	0	4	0.3793103448275862	49.55920251973109	31.30226769763822	30.672333354340523	20.23657924123945	15.370956607179753	26.57663557993965	25.247021251716014	15.939194589381167	12.713992885903911	-7.22	56.63383069099484
CHEMBL3815152	CC1(C)CC(=O)C2=C(C1)N(c1ccc(C(=O)Nc3nnc(S(N)(=O)=O)s3)cc1)C1=C(C(=O)CC(C)(C)C1)C2c1ccc(Cl)cc1	4.4			ACTIVE	ACTIVE					5.981400000000006	172.44539999999967	269.9641578367692	152.42	666.2250000000001	665.153338804	10	3	5	2	9	1	13	45	77	0	0	6	3	0	3	1	0	1	2	0	2	0.34375	27.5681952172725	17.128764160855923	16.49082034787823	10.772037516692158	8.026241140514983	14.387983628997414	13.34172851609399	8.371368875423531	6.571771122207318	-3.709999999999999	31.279878400520154
CHEMBL3814942	CC1(C)CC(=O)C2=C(C1)N(c1ccc(C(=O)Nc3nnc(S(N)(=O)=O)s3)cc1)C1=C(C(=O)CC(C)(C)C1)C2c1ccc(Cl)cc1Cl	8.7			ACTIVE	ACTIVE					6.6348000000000065	177.45539999999968	280.2674240636509	152.42	700.6700000000001	699.114366452	10	3	5	2	9	1	14	46	77	0	0	6	3	0	3	1	0	1	2	0	2	0.34375	28.624738367110556	17.61237753703643	17.0123041405121	11.152648455715218	8.47591395731206	14.493632532168695	13.456012181987251	8.441532191644345	6.629829222724063	-3.419999999999999	32.51814413317028
CHEMBL3814117	CC1(C)CC(=O)C2=C(C1)N(c1ccc(C(=O)Nc3nnc(S(N)(=O)=O)s3)cc1)C1=C(C(=O)CC(C)(C)C1)C2c1ccc(F)cc1	2.7			ACTIVE	ACTIVE					5.467100000000005	167.39339999999967	263.8264270128138	152.42	649.7700000000002	649.1828893439999	10	3	5	2	9	1	13	45	77	0	0	6	3	0	3	1	0	1	2	0	2	0.34375	26.812266271254046	16.750799687846698	16.05438456740624	10.520061201352672	7.90025298284524	14.387983628997414	13.34172851609399	8.371368875423531	6.571771122207318	-4.069999999999999	30.934811513502147
CHEMBL3814309	CC1(C)CC(=O)C2=C(C1)N(c1ccc(C(=O)Nc3nnc(S(N)(=O)=O)s3)cc1)C1=C(C(=O)CC(C)(C)C1)C2c1cccc(C#N)c1	3.4			ACTIVE	ACTIVE					5.199680000000004	172.15039999999965	270.41841340575286	176.20999999999998	656.7900000000001	656.1875601239999	11	3	5	2	10	1	13	46	78	0	0	6	3	0	3	1	0	1	2	0	2	0.3333333333333333	27.381515393744774	17.03542424909206	16.240099534334	10.665782894006945	8.032798742211046	14.672608190242778	13.52744348302175	8.517090568077803	6.704316881573124	-4.509999999999999	31.471677771839538
CHEMBL3814449	CC1(C)CC(=O)C2=C(C1)N(c1ccc(C(=O)Nc3nnc(S(N)(=O)=O)s3)cc1)C1=C(C(=O)CC(C)(C)C1)C2c1cccc(C2C3=C(CC(C)(C)CC3=O)N(c3ccc(C(=O)Nc4nnc(S(N)(=O)=O)s4)cc3)C3=C2C(=O)CC(C)(C)C3)c1	9.9			ACTIVE	ACTIVE					8.969400000000002	308.4288000000004	481.89038010027787	304.84	1185.4459999999992	1184.33767212	20	6	10	4	18	2	24	82	142	0	0	11	5	0	6	2	0	2	3	0	4	0.3793103448275862	49.55920251973109	31.302267697638225	30.67578767803447	20.210795818176244	15.408171772795189	26.57663557993965	25.25047557540996	15.913411166317958	12.751208051519347	-7.22	56.63383069099484
CHEMBL3814242	CC1(C)CC(=O)C2=C(C1)N(c1ccc(C(=O)Nc3nnc(S(N)(=O)=O)s3)cc1)C1=C(C(=O)CC(C)(C)C1)C2c1ccccc1	0.8			ACTIVE	ACTIVE					5.328000000000005	167.43539999999965	259.6608916098875	152.42	631.7800000000002	631.192311156	10	3	5	2	9	1	12	44	77	0	0	6	3	0	3	1	0	1	2	0	2	0.34375	26.511652067434444	16.651133848819125	15.91351694635988	10.449628599238483	7.890511577103293	14.288317789969842	13.20086089504763	8.300936273309347	6.562029716465371	-3.999999999999999	30.044444444444444
CHEMBL3969810	CC1(C)CC(=O)C2=C(C1)N(c1ccc(S(N)(=O)=O)cc1)C1=C(C(=O)CC(C)(C)C1)C2c1ccc(-c2nnn[nH]2)cc1	6809.0			INACTIVE	INACTIVE					4.404300000000004	152.74489999999977	238.30991748019787	151.99999999999997	572.6910000000003	572.2205745040001	10	3	4	2	8	0	11	41	73	0	0	6	3	0	3	1	0	1	2	0	2	0.36666666666666664	24.248522231889318	15.082948434718563	14.343242558021295	9.12550311490375	7.025330046631355	13.536628956797003	12.781819500553713	8.196271881492176	6.5098902206575024	-3.9599999999999995	27.221692756026837
CHEMBL3623633	CC1(C)CC(=O)C2=C(C1)N(c1ccc(S(N)(=O)=O)cc1)C1=C(C(=O)CC(C)(C)C1)C2c1ccc(N)cc1	650.0	1000.0	610.0	INACTIVE	INACTIVE	INACTIVE	INACTIVE	INACTIVE	INACTIVE	4.806400000000004	143.9855999999999	217.81924890207856	123.55999999999999	519.6670000000004	519.219177536	7	4	3	2	6	0	8	37	70	0	0	5	2	0	3	0	0	1	2	0	2	0.3793103448275862	22.484231714579074	14.024409973813421	13.638047841034854	8.53250510725848	6.59890399757389	12.47809049589186	12.076624783567272	7.603273873846914	6.0834641716000375	-3.229999999999999	25.42084448190485
CHEMBL3623638	CC1(C)CC(=O)C2=C(C1)N(c1ccc(S(N)(=O)=O)cc1)C1=C(C(=O)CC(C)(C)C1)C2c1ccc(NS(=O)(=O)c2ccc(Br)cc2)cc1	600.0	1120.0	860.0	INACTIVE	INACTIVE	INACTIVE	INACTIVE	INACTIVE	INACTIVE	6.787500000000007	184.52369999999962	283.7146380927943	143.70999999999998	738.7260000000003	737.1228899719999	9	3	6	2	7	0	12	47	83	0	0	6	3	0	3	0	0	1	3	0	2	0.3142857142857143	29.7214849865912	19.01382742171807	18.25088642343829	11.808740650793647	8.804834616454475	15.191346426644778	14.091385595769498	8.953644937834524	6.966439171150028	-3.5799999999999987	33.32587624702687
CHEMBL3623640	CC1(C)CC(=O)C2=C(C1)N(c1ccc(S(N)(=O)=O)cc1)C1=C(C(=O)CC(C)(C)C1)C2c1ccc(NS(=O)(=O)c2ccc3ccccc3c2)cc1	470.0	280.0	370.0	INACTIVE	INACTIVE	INACTIVE	INACTIVE	INACTIVE	INACTIVE	7.1782000000000075	194.32969999999958	292.52875501888815	143.70999999999998	709.8900000000003	709.2280279679999	9	3	6	2	7	0	11	50	89	0	0	7	4	0	3	0	0	1	4	0	2	0.28205128205128205	29.989574782036147	19.525863851512398	18.390247687024054	12.169136181306735	9.296239339637442	16.496381125996457	15.146422388146954	9.860937614676041	7.68725296864451	-4.579999999999998	33.895347732336305
CHEMBL3623635	CC1(C)CC(=O)C2=C(C1)N(c1ccc(S(N)(=O)=O)cc1)C1=C(C(=O)CC(C)(C)C1)C2c1ccc(NS(=O)(=O)c2ccccc2)cc1	100.0	580.0	640.0	INACTIVE	INACTIVE	INACTIVE	INACTIVE	INACTIVE	INACTIVE	6.025000000000006	176.8236999999996	269.84709048715297	143.70999999999998	659.8300000000004	659.2123779039999	9	3	6	2	7	0	11	46	83	0	0	6	3	0	3	0	0	1	3	0	2	0.3142857142857143	27.834874243656895	18.121163313133152	17.19434327360023	11.209642535641224	8.54745250311082	15.091680587617205	13.950517974723137	8.883212335720335	6.952337737549768	-4.059999999999999	31.903470758979587
CHEMBL3623631	CC1(C)CC(=O)C2=C(C1)N(c1ccc(S(N)(=O)=O)cc1)C1=C(C(=O)CC(C)(C)C1)C2c1ccc([N+](=O)[O-])cc1	640.0	1020.0	350.0	INACTIVE	INACTIVE	INACTIVE	INACTIVE	INACTIVE	INACTIVE	5.132400000000005	146.22759999999982	227.13233392756564	140.68	549.6490000000003	549.193356712	9	2	4	1	7	0	10	39	70	0	0	5	2	0	3	0	0	1	2	0	2	0.3793103448275862	23.17059162181713	14.324490008638696	13.82002318253373	8.69994472670648	6.698930675848981	12.778170530717135	12.258600125066147	7.770713493294916	6.183490849875128	-3.6299999999999994	26.956487043941824
CHEMBL3947267	CC1(C)CC(=O)C2=C(C1)N(c1ccc(S(N)(=O)=O)cc1)C1=C(C(=O)CC(C)(C)C1)C2c1cccc(-c2nnn[nH]2)c1	9522.0			INACTIVE	INACTIVE					4.404300000000004	152.74489999999977	238.30991748019787	151.99999999999997	572.6910000000003	572.220574504	10	3	4	2	8	0	11	41	73	0	0	6	3	0	3	1	0	1	2	0	2	0.36666666666666664	24.248522231889318	15.082948434718563	14.346696881715244	9.101446853687516	7.05741867740639	13.536628956797003	12.785273824247662	8.172215620275942	6.541978851432537	-3.9599999999999995	27.221692756026837
CHEMBL3623634	CC1(C)CC(=O)C2=C(C1)N(c1ccc(S(N)(=O)=O)cc1)C1=C(C(=O)CC(C)(C)C1)C2c1cccc(N)c1	500.0	920.0	30.0	INACTIVE	INACTIVE	INACTIVE	INACTIVE	INACTIVE	ACTIVE	4.806400000000004	143.9855999999999	217.81924890207856	123.55999999999999	519.6670000000004	519.219177536	7	4	3	2	6	0	8	37	70	0	0	5	2	0	3	0	0	1	2	0	2	0.3793103448275862	22.484231714579074	14.024409973813421	13.641502164728804	8.506721684195272	6.649010874720928	12.47809049589186	12.080079107261222	7.577490450783704	6.133571048747076	-3.229999999999999	25.42084448190485
CHEMBL3623644	CC1(C)CC(=O)C2=C(C1)N(c1ccc(S(N)(=O)=O)cc1)C1=C(C(=O)CC(C)(C)C1)C2c1cccc(NS(=O)(=O)c2ccc(Br)cc2)c1	450.0	250.0	560.0	INACTIVE	INACTIVE	INACTIVE	INACTIVE	INACTIVE	INACTIVE	6.787500000000008	184.52369999999962	283.7146380927943	143.70999999999998	738.7260000000003	737.122889972	9	3	6	2	7	0	12	47	83	0	0	6	3	0	3	0	0	1	3	0	2	0.3142857142857143	29.7214849865912	19.01382742171807	18.25434074713224	11.784684389577412	8.83382473551078	15.191346426644778	14.094839919463448	8.929588676618287	7.004545106851429	-3.5799999999999987	33.32587624702687
CHEMBL3623646	CC1(C)CC(=O)C2=C(C1)N(c1ccc(S(N)(=O)=O)cc1)C1=C(C(=O)CC(C)(C)C1)C2c1cccc(NS(=O)(=O)c2ccc3ccccc3c2)c1	500.0	810.0	830.0	INACTIVE	INACTIVE	INACTIVE	INACTIVE	INACTIVE	INACTIVE	7.1782000000000075	194.32969999999955	292.52875501888815	143.70999999999998	709.8900000000003	709.228027968	9	3	6	2	7	0	11	50	89	0	0	7	4	0	3	0	0	1	4	0	2	0.28205128205128205	29.989574782036147	19.525863851512398	18.393702010718005	12.1450799200905	9.325229458693746	16.496381125996457	15.149876711840903	9.836881353459807	7.725358904345912	-4.579999999999998	33.895347732336305
CHEMBL3623641	CC1(C)CC(=O)C2=C(C1)N(c1ccc(S(N)(=O)=O)cc1)C1=C(C(=O)CC(C)(C)C1)C2c1cccc(NS(=O)(=O)c2ccccc2)c1	380.0	110.0	1020.0	INACTIVE	INACTIVE	INACTIVE	INACTIVE	INACTIVE	INACTIVE	6.025000000000006	176.8236999999996	269.84709048715297	143.70999999999998	659.8300000000004	659.212377904	9	3	6	2	7	0	11	46	83	0	0	6	3	0	3	0	0	1	3	0	2	0.3142857142857143	27.834874243656895	18.121163313133152	17.19779759729418	11.18558627442499	8.576442622167125	15.091680587617205	13.953972298417087	8.8591560745041	6.990443673251169	-4.059999999999999	31.903470758979587
CHEMBL3623632	CC1(C)CC(=O)C2=C(C1)N(c1ccc(S(N)(=O)=O)cc1)C1=C(C(=O)CC(C)(C)C1)C2c1cccc([N+](=O)[O-])c1	890.0	420.0	500.0	INACTIVE	INACTIVE	INACTIVE	INACTIVE	INACTIVE	INACTIVE	5.132400000000005	146.22759999999982	227.13233392756564	140.68	549.6490000000003	549.193356712	9	2	4	1	7	0	10	39	70	0	0	5	2	0	3	0	0	1	2	0	2	0.3793103448275862	23.17059162181713	14.324490008638696	13.823477506227679	8.677067138361673	6.728361711456112	12.778170530717135	12.262054448760097	7.747835904950108	6.21292188548226	-3.6299999999999994	26.956487043941824
CHEMBL4161917	CC1(C)CC(=O)c2cnc(Nc3ccc(S(N)(=O)=O)cc3)nc2C1	8.2	0.89		ACTIVE	ACTIVE	ACTIVE	ACTIVE			2.0227	89.56240000000004	139.92366569338404	115.04	346.41200000000015	346.109961436	7	3	3	2	6	0	8	24	42	0	0	3	2	0	1	1	0	0	1	0	1	0.3125	14.222232111293946	8.976878547125198	8.250731207119559	4.821433651573967	3.2631907669991778	7.430559069203638	6.689308149651974	3.8922024181624	2.7477509410253225	-2.3199999999999994	16.534724023009495
CHEMBL4169089	CC1(C)CC(=O)c2cnn(-c3ccc(S(N)(=O)=O)cc3)c2C1	8.6	0.88		ACTIVE	ACTIVE	ACTIVE	ACTIVE			1.6748000000000003	81.36970000000004	128.54174100484383	95.04999999999998	319.3860000000001	319.09906240400005	6	2	2	1	5	0	7	22	39	0	0	3	2	0	1	1	0	0	1	0	1	0.3333333333333333	13.222232111293946	8.45327174937522	7.958018773486274	4.793446303591901	3.3374312704677	6.906952271453659	6.396595716018688	3.8642150701803346	2.8219914444938445	-1.9899999999999993	14.926955470862136
CHEMBL257386	CC1(C)CC(NC(=S)NCCc2ccc(S(N)(=O)=O)cc2)CC(C)(C)N1[O]	28.0	39.0		INACTIVE	ACTIVE	INACTIVE	ACTIVE			1.7077000000000002	108.96110000000004	166.8721544644532	107.35999999999999	413.5890000000002	413.168107788	7	4	5	3	4	0	9	27	56	0	0	2	1	1	1	0	1	1	1	0	0	0.6111111111111112	17.913976949558673	10.9023919168547	10.33328739457751	6.069200755647393	4.552144228642573	8.947824148469277	8.363616046646065	4.8777808247406576	3.7679756633860877	-1.2600000000000002	22.033583072877185
CHEMBL403152	CC1(C)CC(NC(=S)NCc2ccc(S(N)(=O)=O)cc2)CC(C)(C)N1[O]	42.0	35.0		INACTIVE	ACTIVE	INACTIVE	ACTIVE			1.6651999999999996	104.09410000000004	160.50721235005656	107.35999999999999	399.5620000000002	399.152457724	7	4	4	3	4	0	9	26	53	0	0	2	1	1	1	0	1	1	1	0	0	0.5882352941176471	17.206870168372124	10.4023919168547	10.010064089874147	5.82303811393283	4.33540743786549	8.447824148469278	8.040392741942703	4.631618183026094	3.581132161576266	-1.2600000000000002	21.044763008725713
CHEMBL256303	CC1(C)CC(NC(=S)Nc2ccc(S(=O)(=O)NCCc3ccc(S(N)(=O)=O)cc3)cc2)CC(C)(C)N1[O]	33.0	41.0		INACTIVE	ACTIVE	INACTIVE	ACTIVE			2.5085000000000006	146.2115999999998	224.23988674654032	153.53	568.7670000000003	568.1722071880001	10	5	8	4	6	0	13	37	71	0	0	3	2	1	1	0	1	1	2	0	0	0.4583333333333333	23.76461947863649	15.19850399329221	14.220615680034278	8.932868155701446	6.526045663333075	11.760772977312394	10.483991101330437	6.306791779720125	4.694242812731403	-2.1299999999999994	29.426327589094843
CHEMBL257832	CC1(C)CC(NC(=S)Nc2ccc(S(=O)(=O)NCc3ccc(S(N)(=O)=O)cc3)cc2)CC(C)(C)N1[O]	20.0	7.0		INACTIVE	ACTIVE	ACTIVE	ACTIVE			2.466000000000001	141.34459999999984	217.87494463214375	153.53	554.7400000000002	554.1565571240001	10	5	7	4	6	0	13	36	68	0	0	3	2	1	1	0	1	1	2	0	0	0.43478260869565216	23.05751269744994	14.69850399329221	13.897392375330915	8.633637299436776	6.311736212488556	11.260772977312392	10.160767796627075	6.067347501389981	4.494037593272353	-2.1299999999999994	28.441457705624554
CHEMBL439243	CC1(C)CC(NC(=S)Nc2ccc(S(=O)(=O)Nc3ccc(S(N)(=O)=O)cc3)cc2)CC(C)(C)N1[O]	47.0	30.0		INACTIVE	ACTIVE	INACTIVE	ACTIVE			2.7883000000000013	138.1275999999999	211.5100025177471	153.53	540.7130000000003	540.14090706	10	5	6	4	6	0	13	35	65	0	0	3	2	1	1	0	1	1	2	0	0	0.4090909090909091	22.350405916263394	14.241397212105662	13.474216040120904	8.330557967507726	6.220690085076698	10.803666196125844	9.822142450779948	5.78421456477311	4.362109599426946	-2.289999999999999	27.30007252834761
CHEMBL257192	CC1(C)CC(NC(=S)Nc2ccc(S(=O)(=O)Nc3cccc(S(N)(=O)=O)c3)cc2)CC(C)(C)N1[O]	152.0	220.0		INACTIVE	INACTIVE	INACTIVE	INACTIVE			2.7883000000000013	138.1275999999999	211.5100025177471	153.53	540.7130000000003	540.14090706	10	5	6	4	6	0	13	35	65	0	0	3	2	1	1	0	1	1	2	0	0	0.4090909090909091	22.350405916263394	14.24139721210566	13.477670363814854	8.2920459678878	6.27952146415391	10.803666196125844	9.825596774473896	5.763934198443382	4.386017296296552	-2.289999999999999	27.30007252834761
CHEMBL257163	CC1(C)CC(NC(=S)Nc2ccc(S(N)(=O)=O)cc2)CC(C)(C)N1[O]	41.0	41.0		INACTIVE	ACTIVE	INACTIVE	ACTIVE			1.9874999999999998	100.87710000000003	154.14227023565996	107.35999999999999	385.5350000000002	385.13680766	7	4	3	3	4	0	9	25	50	0	0	2	1	1	1	0	1	1	1	0	0	0.5625	16.499763387185578	9.945285135668152	9.661937543411826	5.5165260049506575	4.245861256685167	7.990717367282732	7.6922661954803795	4.3673815687253645	3.4459036338468896	-1.2600000000000002	20.056827749091763
CHEMBL436648	CC1(C)CC(NC(=S)Nc2ccc(S(N)(=O)=O)cc2Cl)CC(C)(C)N1[O]	12.0	14.0		ACTIVE	ACTIVE	ACTIVE	ACTIVE			2.640900000000001	105.88710000000003	164.4455364625416	107.35999999999999	419.98000000000025	419.09783530799996	7	4	3	3	4	0	10	26	50	0	0	2	1	1	1	0	1	1	1	0	0	0.5625	17.55630653702363	10.42889851184866	10.186412868117547	5.887569050135034	4.592301513155722	8.096366270454013	7.809541393445495	4.44394723871164	3.4833584623166285	-0.9700000000000002	21.33143415890734
CHEMBL404221	CC1(C)CC(NC(=S)Nc2ccc(S(N)(=O)=O)cc2F)CC(C)(C)N1[O]	37.0	22.0		INACTIVE	ACTIVE	INACTIVE	ACTIVE			2.1266	100.83510000000003	158.3078056385862	107.35999999999999	403.5250000000002	403.12738584799996	7	4	3	3	4	0	10	26	50	0	0	2	1	1	1	0	1	1	1	0	0	0.5625	16.800377591005176	10.050934038839433	9.779212741376941	5.574860041646735	4.285437175403613	8.096366270454013	7.809541393445495	4.44394723871164	3.4833584623166285	-1.3300000000000003	20.975577564512207
CHEMBL255710	CC1(C)CC(NC(=S)Nc2cccc(S(N)(=O)=O)c2)CC(C)(C)N1[O]	165.0	132.0		INACTIVE	INACTIVE	INACTIVE	INACTIVE			1.9875000000000003	100.87710000000003	154.14227023565996	107.35999999999999	385.5350000000002	385.13680766	7	4	3	3	4	0	9	25	50	0	0	2	1	1	1	0	1	1	1	0	0	0.5625	16.499763387185578	9.945285135668152	9.665391867105773	5.478014005330732	4.312784085887712	7.990717367282732	7.695720519174327	4.347101202395637	3.4687869641967297	-1.2600000000000002	20.056827749091763
CHEMBL190447	CC1(C)OB(c2ccc(NS(N)(=O)=O)cc2)OC1(C)C	48.0	81.0	8.9	INACTIVE	ACTIVE	INACTIVE	ACTIVE	ACTIVE	ACTIVE	0.6012000000000004	78.88790000000003	119.52082541151901	90.64999999999999	298.17300000000006	298.115858488	6	3	3	2	4	0	8	20	39	0	0	2	1	1	1	0	1	1	1	0	0	0.5	12.821839648384797	7.809174367777969	7.151472782606501	4.216425998570793	2.316322089550523	6.262854889856407	5.857330100698015	3.6962059413108537	1.8517064728447403	-1.0850649350649353	15.30655801985526
CHEMBL378292	CC1(C)OCC(CNS(N)(=O)=O)O1	408000.0			INACTIVE	INACTIVE					-1.068999999999998	46.01390000000002	77.57112718896143	90.64999999999999	210.255	210.067427928	6	3	3	2	4	0	7	13	27	1	1	1	0	1	1	0	1	1	0	0	0	1.0	8.426652133999388	5.422154873857534	4.722858398490018	2.1485322856874256	1.4909424225382968	3.8758353959359715	3.3441647272186517	1.5794966919585758	1.0727421022436698	-0.21000000000000008	10.868186082877248
CHEMBL166696	CC1(C)OC[C@@H]2O[C@@]3(C(=O)NNS(N)(=O)=O)OC(C)(C)O[C@H]3[C@@H]2O1	21000.0			INACTIVE	INACTIVE					-1.791199999999995	76.93060000000004	138.77127356069005	147.43999999999997	367.38000000000017	367.104935632	11	4	3	3	8	1	12	24	45	4	0	3	0	3	3	0	3	3	0	0	0	0.9166666666666666	14.507239053047545	8.857720241012567	8.05278286765658	4.199025488294634	3.271693258245125	7.311400763091004	6.758640185748094	3.812445618814243	3.0367366568382637	-0.8600000000000003	17.946842066290348
CHEMBL170725	CC1(C)OC[C@@H]2O[C@@]3(C(=O)NS(N)(=O)=O)OC(C)(C)O[C@H]3[C@@H]2O1	68.0			INACTIVE	ACTIVE					-1.2957999999999967	73.79490000000004	133.251275356847	135.41	352.3650000000001	352.0940366	10	3	2	2	8	1	11	23	43	4	0	3	0	3	3	0	3	3	0	0	0	0.9166666666666666	14.007239053047545	8.607720241012567	7.92778286765658	4.2104944519866505	3.4331504795638037	7.061400763091004	6.633640185748094	3.7405812491729264	3.0324787785229335	-0.8200000000000003	17.01769988116422
CHEMBL354527	CC1(C)OC[C@@H]2O[C@@]3(COC(=O)NS(N)(=O)=O)OC(C)(C)O[C@H]3[C@@H]2O1	71.0			INACTIVE	ACTIVE					-0.6857999999999977	80.13590000000003	144.7297627007505	144.64	382.3910000000002	382.10460128399995	11	3	3	2	9	1	12	25	47	4	0	3	0	3	3	0	3	3	0	0	0	0.9230769230769231	15.122594124697956	9.204072911432586	8.319128902882131	4.374830264967251	3.4801550333675046	7.657753433511023	7.024986220973647	3.9236458014361593	3.188921659915734	-1.0200000000000002	18.761645856556918
CHEMBL352471	CC1(C)O[C@@H]2CO[C@@]3(C(=O)NNS(N)(=O)=O)OC(C)(C)O[C@H]3[C@@H]2O1	100000.0			INACTIVE	INACTIVE					-1.791199999999995	76.93060000000004	138.77127356069005	147.43999999999997	367.38000000000017	367.104935632	11	4	3	3	8	1	12	24	45	4	0	3	0	3	3	0	3	3	0	0	0	0.9166666666666666	14.507239053047545	8.857720241012567	8.05278286765658	4.174587784234517	3.360735085103043	7.311400763091004	6.758640185748094	3.7880079147541266	3.125778483696182	-0.8600000000000003	17.946842066290348
CHEMBL166288	CC1(C)O[C@@H]2CO[C@@]3(C(=O)NS(N)(=O)=O)OC(C)(C)O[C@H]3[C@@H]2O1	100000.0			INACTIVE	INACTIVE					-1.2957999999999967	73.79490000000004	133.251275356847	135.41	352.3650000000001	352.0940366	10	3	2	2	8	1	11	23	43	4	0	3	0	3	3	0	3	3	0	0	0	0.9166666666666666	14.007239053047545	8.607720241012567	7.92778286765658	4.186056747926535	3.5221923064217218	7.061400763091004	6.633640185748094	3.71614354511281	3.121520605380852	-0.8200000000000003	17.01769988116422
CHEMBL390035	CC1(C)O[C@@H]2CO[C@@]3(CNC(=S)NCCc4ccc(S(N)(=O)=O)cc4)OC(C)(C)O[C@H]3[C@@H]2O1	10.0	10.0		ACTIVE	ACTIVE	ACTIVE	ACTIVE			0.7387000000000024	122.66760000000001	199.01493872624158	130.37	501.62700000000024	501.16034233199997	10	4	6	3	8	0	12	33	64	4	0	4	1	3	3	0	3	3	1	0	0	0.6666666666666666	20.754457054293418	12.751549298895448	11.319867665110273	6.939022266400574	5.103994987053272	10.796981530510022	9.350196317178826	5.72111589839419	4.414324304814751	-1.38	24.735352923095725
CHEMBL395734	CC1(C)O[C@@H]2CO[C@@]3(CNC(=S)Nc4ccc(S(=O)(=O)NCc5ccc(S(N)(=O)=O)cc5)cc4F)OC(C)(C)O[C@H]3[C@@H]2O1	8.0	11.0		ACTIVE	ACTIVE	ACTIVE	ACTIVE			1.6361000000000023	155.0090999999998	254.18326429685837	176.53999999999996	660.7680000000003	660.1393698560001	13	5	8	4	10	0	17	43	76	4	0	5	2	3	3	0	3	3	2	0	0	0.5	26.198607006004295	16.653310278504236	15.001247843828793	9.561792846886032	6.90191904053964	13.21557926252442	11.264623265124952	6.987248245029787	5.175186992349928	-2.319999999999999	32.08469700382066
CHEMBL395981	CC1(C)O[C@@H]2CO[C@@]3(CNC(=S)Nc4ccc(S(=O)(=O)Nc5nnc(S(N)(=O)=O)s5)cc4F)OC(C)(C)O[C@H]3[C@@H]2O1	9.0	76.0		ACTIVE	ACTIVE	INACTIVE	ACTIVE			0.809900000000001	145.2590999999999	243.866434983171	202.31999999999996	654.7460000000002	654.0706386640001	15	5	7	4	13	0	20	41	68	4	0	5	2	3	3	1	3	3	1	0	0	0.5714285714285714	25.301271210450746	16.246794759163315	15.078049263665962	10.001494068269984	7.413431971180684	11.992567162255774	10.27474268048033	6.1405786759689684	4.656385909527189	-2.1399999999999997	30.3221283763848
CHEMBL232616	CC1(C)O[C@@H]2CO[C@@]3(CNC(=S)Nc4ccc(S(N)(=O)=O)cc4)OC(C)(C)O[C@H]3[C@@H]2O1	62.0	82.0		INACTIVE	ACTIVE	INACTIVE	ACTIVE			1.0185000000000017	114.5836	186.28505449744833	130.37	473.57300000000026	473.1290422039999	10	4	4	3	8	0	12	31	58	4	0	4	1	3	3	0	3	3	1	0	0	0.631578947368421	19.340243491920326	11.7944425177089	10.648517813944588	6.386347515703839	4.794352833403658	9.839874749323474	8.678846466013137	5.210716642378896	4.088893093583343	-1.38	22.801131517979556
CHEMBL232816	CC1(C)O[C@@H]2CO[C@@]3(CNC(=S)Nc4ccc(S(N)(=O)=O)cc4Cl)OC(C)(C)O[C@H]3[C@@H]2O1	11.0	134.0		ACTIVE	ACTIVE	INACTIVE	INACTIVE			1.6719000000000002	119.59360000000001	196.58832072433003	130.37	508.0180000000003	507.0900698519999	10	4	4	3	8	0	13	32	58	4	0	4	1	3	3	0	3	3	1	0	0	0.631578947368421	20.396786641758382	12.278055893889407	11.172993138650309	6.757390560888214	5.140793089874214	9.945523652494755	8.796121663978255	5.28728231236517	4.126347922053082	-1.0899999999999999	24.04784984817219
CHEMBL233019	CC1(C)O[C@@H]2CO[C@@]3(CNC(=S)Nc4ccc(S(N)(=O)=O)cc4F)OC(C)(C)O[C@H]3[C@@H]2O1	6.0	110.0		ACTIVE	ACTIVE	INACTIVE	INACTIVE			1.1576000000000006	114.54160000000002	190.45058990037458	130.37	491.5630000000003	491.1196203919999	10	4	4	3	8	0	13	32	58	4	0	4	1	3	3	0	3	3	1	0	0	0.631578947368421	19.640857695739925	11.90009142088018	10.765793011909702	6.444681552399915	4.833928752122106	9.945523652494755	8.796121663978255	5.28728231236517	4.126347922053082	-1.45	23.699606544050862
CHEMBL232617	CC1(C)O[C@@H]2CO[C@@]3(CNC(=S)Nc4cccc(S(N)(=O)=O)c4)OC(C)(C)O[C@H]3[C@@H]2O1	750.0	4500.0		INACTIVE	INACTIVE	INACTIVE	INACTIVE			1.0185000000000008	114.5836	186.28505449744836	130.37	473.57300000000026	473.1290422039999	10	4	4	3	8	0	12	31	58	4	0	4	1	3	3	0	3	3	1	0	0	0.631578947368421	19.340243491920326	11.794442517708898	10.651972137638536	6.347835516083913	4.861275662606203	9.839874749323474	8.682300789707085	5.1904362760491685	4.1117764239331835	-1.3800000000000003	22.801131517979556
CHEMBL283695	CC1(C)O[C@@H]2CO[C@@]3(CNS(N)(=O)=O)OC(C)(C)O[C@H]3[C@@H]2O1	2135.0	4580.0	1875.0	INACTIVE	INACTIVE	INACTIVE	INACTIVE	INACTIVE	INACTIVE	-0.8223999999999974	73.65490000000005	129.08975325680325	118.34000000000002	338.38200000000006	338.11477204399995	9	3	3	2	7	0	10	22	44	4	0	3	0	3	3	0	3	3	0	0	0	1.0	13.80609754377023	8.610702876967183	8.046599469063015	4.3411131718686855	3.5857317955050996	7.06438339904562	6.667905797791647	3.7944066775090963	3.183362868442918	-0.33	16.525071555819004
CHEMBL355167	CC1(C)O[C@@H]2CO[C@@]3(COC(=O)NS(N)(=O)=O)OC(C)(C)O[C@H]3[C@@H]2O1	24.0			INACTIVE	ACTIVE					-0.6857999999999977	80.13590000000003	144.7297627007505	144.64	382.3910000000002	382.10460128399995	11	3	3	2	9	1	12	25	47	4	0	3	0	3	3	0	3	3	0	0	0	0.9230769230769231	15.122594124697956	9.204072911432586	8.319128902882131	4.355878081639943	3.550722873851503	7.657753433511023	7.024986220973647	3.904693618108851	3.2594895003997326	-1.0200000000000002	18.761645856556918
CHEMBL168447	CC1(C)O[C@@H]2O[C@@H](C(=O)NS(N)(=O)=O)[C@H]3OC(C)(C)O[C@H]3[C@@H]2O1	25000.0			INACTIVE	INACTIVE					-1.2973999999999966	73.77290000000005	133.251275356847	135.41	352.3650000000001	352.0940366	10	3	2	2	8	1	11	23	43	5	0	3	0	3	3	0	3	3	0	0	0	0.9166666666666666	13.95483281024025	8.62632197334324	7.895449888085543	4.141597664249177	3.418203265116992	7.080002495421679	6.601307206177057	3.655895403853661	3.021629030155186	-0.8200000000000003	17.01769988116422
CHEMBL169685	CC1(C)O[C@H]2[C@@H](O1)[C@@H](C(=O)NNS(N)(=O)=O)O[C@@H]1OC(C)(C)O[C@H]21	15000.0			INACTIVE	INACTIVE					-1.7927999999999948	76.90860000000004	138.77127356069005	147.43999999999997	367.38000000000017	367.104935632	11	4	3	3	8	1	12	24	45	5	0	3	0	3	3	0	3	3	0	0	0	0.9166666666666666	14.45483281024025	8.876321973343243	8.020449888085542	4.116113897833176	3.258748057187025	7.330002495421679	6.726307206177057	3.7295340283527856	3.015896926989268	-0.8600000000000003	17.946842066290348
CHEMBL410328	CC1(C)O[C@H]2[C@@H]3OC4(CCCC4)O[C@@H]3CO[C@@]2(CNS(N)(=O)=O)O1	300000.0			INACTIVE	INACTIVE					-0.2881999999999973	80.77490000000004	140.81380633206732	118.33999999999999	364.42	364.13042210799995	9	3	3	2	7	0	10	24	48	4	0	4	0	4	4	0	3	3	0	1	1	1.0	14.634524668516422	9.817809658153731	8.76455993851146	5.568397056061394	4.566720498157468	8.271490180232169	7.385866267240094	5.0216905617018055	4.1643515710952865	-0.33	17.10232939527104
CHEMBL264966	CC1(C)O[C@H]2[C@@H]3OC4(CCCCC4)O[C@@H]3CO[C@@]2(CNS(N)(=O)=O)O1	300000.0			INACTIVE	INACTIVE					0.10190000000000249	85.39190000000005	147.17874844646394	118.33999999999999	378.44700000000006	378.14607217199995	9	3	3	2	7	0	10	25	51	4	0	4	0	4	4	0	3	3	0	1	1	1.0	15.34163144970297	10.317809658153731	9.118113329104736	5.818397056061394	4.743497193454106	8.771490180232169	7.739419657833368	5.2716905617018055	4.341128266391922	-0.33	18.052915404577863
CHEMBL260866	CC1(C)O[C@H]2[C@@H]3OCO[C@@H]3CO[C@@]2(CNS(N)(=O)=O)O1	300000.0			INACTIVE	INACTIVE					-1.6009999999999964	64.44290000000004	116.35986902801005	118.33999999999999	310.3280000000001	310.08347191599995	9	3	3	2	7	0	10	20	38	4	0	3	0	3	3	0	3	3	0	0	0	1.0	12.013204324956778	7.779804855692946	6.862251757937528	4.028635155927974	3.1698345638741454	6.233485377771385	5.483558086666161	3.4819286615683858	2.7674656368119637	-0.33	14.600750279659508
CHEMBL177425	CC1(C)O[C@H]2[C@@H]3OS(=O)(=O)O[C@@H]3CO[C@@]2(CNS(N)(=O)=O)O1	22500.0			INACTIVE	INACTIVE					-2.313699999999997	68.49570000000003	127.03833304751608	152.48	360.36600000000004	360.02972209199993	11	3	3	2	9	0	13	22	38	4	0	3	0	3	3	0	3	3	0	0	0	1.0	13.347338996089546	9.202454586503322	8.213162434987652	4.897257054065926	4.142194893216838	6.322801775248425	5.6330720033288095	3.4097299420940206	2.7296387632206116	-0.38000000000000006	16.476813461230996
CHEMBL4206656	CC1=C(CC(=O)NCCCCOc2ccc(S(N)(=O)=O)cc2)c2cc(F)ccc2/C1=C/c1ccc([S+](C)[O-])cc1	66.4	22.0	5.0	INACTIVE	ACTIVE	INACTIVE	ACTIVE	ACTIVE	ACTIVE	4.903700000000004	155.81029999999976	236.72538220758207	121.54999999999998	582.7190000000002	582.1658423119999	7	3	11	2	5	1	10	40	71	1	1	4	3	0	1	0	0	0	3	0	1	0.23333333333333334	23.9097830735096	15.81128090830689	12.414419435540248	8.493470343871428	5.53204233444756	12.706883225660404	9.473343566817778	6.628218972963043	4.497243106898731	-3.4399999999999977	29.540451293858325
CHEMBL4208573	CC1=C(CC(=O)NCCCOc2ccc(S(N)(=O)=O)cc2)c2cc(F)ccc2/C1=C/c1ccc([S+](C)[O-])cc1	5.4	141.0	35.0	ACTIVE	ACTIVE	INACTIVE	INACTIVE	INACTIVE	ACTIVE	4.513600000000004	151.19329999999977	230.36044009318547	121.54999999999998	568.6920000000002	568.1501922479999	7	3	10	2	5	1	10	39	68	1	1	4	3	0	1	0	0	0	3	0	1	0.20689655172413793	23.20267629232305	15.31128090830689	12.060866044946975	8.243470343871428	5.377149045480297	12.206883225660404	9.119790176224505	6.378218972963045	4.34234981793147	-3.4399999999999977	28.56506189631721
CHEMBL4215319	CC1=C(CC(=O)NCCOc2ccc(S(N)(=O)=O)cc2)c2cc(F)ccc2/C1=C/c1ccc([S+](C)[O-])cc1	7.5	103.2	65.0	ACTIVE	ACTIVE	INACTIVE	INACTIVE	INACTIVE	ACTIVE	4.123500000000003	146.57629999999983	223.99549797878885	121.54999999999998	554.6650000000002	554.134542184	7	3	9	2	5	1	10	38	65	1	1	4	3	0	1	0	0	0	3	0	1	0.17857142857142858	22.495569511136505	14.81128090830689	11.707312654353704	8.02441815389335	5.246485203150536	11.706883225660402	8.766236785631232	6.159166782984968	4.21168597560171	-3.4399999999999977	27.59093835805204
CHEMBL4217005	CC1=C(CC(=O)NCCc2ccc(S(N)(=O)=O)cc2)c2cc(F)ccc2/C1=C/c1ccc([S+](C)[O-])cc1	27.3	62.5	94.4	INACTIVE	ACTIVE	INACTIVE	ACTIVE	INACTIVE	ACTIVE	4.287200000000003	144.78529999999986	218.881952749282	112.32	538.6660000000002	538.139627564	6	3	8	2	4	1	9	37	64	1	1	4	3	0	1	0	0	0	3	0	1	0.17857142857142858	22.087321220672642	14.672035019073418	11.781396971892713	8.166921973497125	5.353660937889731	11.567637336426932	8.840321103170242	6.301670602588743	4.3188617103409035	-3.239999999999998	26.81261786892836
CHEMBL4204331	CC1=C(CC(=O)Nc2ccc(S(N)(=O)=O)cc2)c2cc(F)ccc2/C1=C/c1ccc([S+](C)[O-])cc1	23.3	61.3	27.2	INACTIVE	ACTIVE	INACTIVE	ACTIVE	INACTIVE	ACTIVE	4.567000000000003	136.7012999999999	206.15206852048877	112.32	510.6120000000002	510.10832743599997	6	3	6	2	4	1	9	35	58	1	1	4	3	0	1	0	0	0	3	0	1	0.11538461538461539	20.673107658299546	13.71492823788687	11.110047120727028	7.6457994127784685	5.032234667977269	10.610530555240382	8.168971252004555	5.780548041870087	3.997435440428443	-3.239999999999998	24.87102135835934
CHEMBL3298354	CC1=CC(C)=NN2C=Nc3c(c(-c4ccc(Br)cc4)cn3-c3ccc(S(N)(=O)=O)cc3)C2=N1	18.2	49.6	5.4	ACTIVE	ACTIVE	INACTIVE	ACTIVE	ACTIVE	ACTIVE	4.569500000000004	133.67219999999998	199.20220424385607	105.40999999999998	523.4160000000002	522.047356948	8	2	3	1	7	0	10	33	52	0	0	5	3	0	2	1	0	2	2	0	0	0.08695652173913043	20.169473672218547	12.350063790311918	10.185935211193692	6.731383601024682	4.623577313901135	10.010746042833004	7.7088366249344205	5.273486854574878	3.8438047314081643	-3.339999999999999	21.502813864413945
CHEMBL195947	CC1=CS(=O)(=O)c2cc(S(N)(=O)=O)ccc21	8.3	13.0		ACTIVE	ACTIVE	ACTIVE	ACTIVE			0.4821000000000001	58.65200000000002	93.55686024818769	94.29999999999998	259.308	258.997299768	5	2	1	1	4	0	7	16	25	0	0	2	1	0	1	0	0	1	1	0	0	0.1111111111111111	9.96923425058676	7.415667440072083	6.875818361332502	4.8705727537124766	3.761115954502793	4.32302848422896	3.548848101165396	2.3449035599764616	1.600506083648194	-1.1800000000000002	11.309706415889247
CHEMBL2392428	CC1=NN(c2ccc(S(N)(=O)=O)cc2)C(=O)/C1=C\C=C\c1ccccc1	33.13	19.09		INACTIVE	ACTIVE	ACTIVE	ACTIVE			2.696300000000001	101.9692	151.54553577420953	92.82999999999998	367.43	367.09906240400005	6	2	4	1	4	1	7	26	43	0	0	3	2	0	1	0	0	1	2	0	0	0.05263157894736842	14.849470433248234	9.37049149878938	7.252841796037963	4.752760818389013	2.9970641751215967	7.8241720208678185	5.691418738570376	3.8235295849774427	2.4816243491477437	-3.029999999999999	17.782139966437903
CHEMBL120268	CC1=NN(c2ccc(S(N)(=O)=O)cc2)C(=O)C1	2.04173794466952E15			INACTIVE	INACTIVE					0.4466	63.02720000000002	98.77282128932421	92.82999999999998	253.28299999999996	253.052112212	6	2	2	1	4	1	7	17	28	0	0	2	1	0	1	0	0	1	1	0	0	0.2	9.937775060917772	6.422897741596676	5.3179261846951915	3.2530604286556897	2.049759058476953	4.876578263675116	3.756503127227605	2.323829195244122	1.5343192325031	-1.7299999999999998	11.746591809466029
CHEMBL2392434	CC1=NN(c2cccc(S(N)(=O)=O)c2)C(=O)C1	808.81	588.34		INACTIVE	INACTIVE	INACTIVE	INACTIVE			0.4466	63.02720000000002	98.7728212893242	92.82999999999998	253.28299999999993	253.052112212	6	2	2	1	4	1	7	17	28	0	0	2	1	0	1	0	0	1	1	0	0	0.2	9.937775060917772	6.422897741596677	5.32138050838914	3.2157271019071927	2.1027934909976462	4.876578263675116	3.759957450921554	2.3047275017858215	1.5495351036004932	-1.7300000000000002	11.746591809466029
CHEMBL2203351	CC1=NN(c2nc(N)nc(Cn3ccc(=O)c(S(N)(=O)=O)c3)n2)C(C)(C)C1	568.0	66.3	73.1	INACTIVE	INACTIVE	INACTIVE	ACTIVE	INACTIVE	ACTIVE	-0.32419999999999916	99.70060000000001	155.35319594597215	162.45	392.4450000000002	392.1379075	11	4	4	2	10	0	12	27	47	0	0	3	2	0	1	2	0	1	0	0	0	0.4	15.933736224104154	9.578708996272837	8.46665179169048	4.902664386157781	3.557293123958194	8.032389518351279	6.93680684938648	3.9830200172054906	2.9265133917064383	-2.8600000000000003	18.91702372429312
CHEMBL2208446	CC1=NN(c2nc(N)nc(Cn3ccc(=O)c(S(N)(=O)=O)c3)n2)CC1	669.0	77.8	45.2	INACTIVE	INACTIVE	INACTIVE	ACTIVE	INACTIVE	ACTIVE	-1.1027999999999987	90.4886	142.62331171717892	162.45	364.3910000000002	364.106607372	11	4	4	2	10	0	12	25	41	0	0	3	2	0	1	2	0	1	0	0	0	0.3076923076923077	14.140843005290701	8.817776573946423	7.038779474819637	4.388388230867542	2.93867951923469	7.2714570960248635	5.508934532515635	3.4687438619152506	2.3078997869829343	-2.8600000000000003	16.97903685282414
CHEMBL3297803	CC1=NN2C=Nc3c(c(-c4ccc(Br)cc4)cn3-c3ccc(S(N)(=O)=O)cc3)C2=NC(c2ccccc2)=C1	7.1	3.6	3.4	ACTIVE	ACTIVE	ACTIVE	ACTIVE	ACTIVE	ACTIVE	5.706800000000005	154.33419999999978	227.89435633552344	105.40999999999998	585.4870000000003	584.0630070120001	8	2	4	1	7	0	10	38	59	0	0	6	4	0	2	1	0	2	3	0	0	0.03571428571428571	22.55622501816668	14.010747392834881	11.295819648805734	7.67286829782737	5.222979371753016	11.67142964535597	8.818721062546462	6.214971551377567	4.443206789260045	-4.119999999999998	24.230060966316113
CHEMBL1163382	CC1CC=NN1c1ccncc1S(N)(=O)=O	140.0	7.8	15.7	INACTIVE	INACTIVE	ACTIVE	ACTIVE	ACTIVE	ACTIVE	0.31340000000000023	60.660200000000025	93.83094717022695	88.65	240.28799999999998	240.068096624	6	2	2	1	5	0	7	16	28	1	1	2	1	0	1	1	0	1	0	0	0	0.3333333333333333	9.554090635143494	6.3304120262612775	5.145591265165687	3.313735119756704	2.24291670980745	4.784092548339717	3.615746322861685	2.386136991220219	1.5820567973468085	-1.4699999999999998	11.02854694132081
CHEMBL183442	CC1CCN(CC(=O)Nc2nnc(S(N)(=O)=O)s2)CC1	3.8	35.0		ACTIVE	ACTIVE	INACTIVE	ACTIVE			-0.14409999999999945	74.74990000000003	120.96510622513281	118.28	319.4120000000001	319.077281404	8	3	4	2	7	1	10	20	37	0	0	2	1	1	1	1	1	1	0	0	0	0.7	12.706109844986633	8.591645367766962	7.637633667523851	5.288364302883468	3.306942359225047	6.228829308917674	4.9249776162116	3.1396719769543306	1.9573227512464069	-1.1	15.291909295219817
CHEMBL182476	CC1CCN(CCC(=O)Nc2ccc(S(N)(=O)=O)cc2)CC1	173.0	197.0		INACTIVE	INACTIVE	INACTIVE	INACTIVE			1.3945	85.89990000000004	131.2819355388202	92.5	325.4340000000001	325.14601259600005	6	3	5	2	4	1	7	22	45	0	0	2	1	1	1	0	1	1	1	0	0	0.5333333333333333	13.60344564054018	9.041054105921331	7.453148827218241	4.9271835331062634	3.01220358426266	7.494734627999771	5.891725769750655	3.997952299694696	2.4967637582888047	-1.44	16.922452284000123
CHEMBL182185	CC1CCN(CCCC(=O)Nc2ccc(S(N)(=O)=O)cc2)CC1	265.0	90.0		INACTIVE	INACTIVE	INACTIVE	ACTIVE			1.7845999999999997	90.51690000000005	137.64687765321682	92.5	339.4610000000001	339.16166266	6	3	6	2	4	1	7	23	48	0	0	2	1	1	1	0	1	1	1	0	0	0.5625	14.310552421726728	9.541054105921331	7.806702217811514	5.15027071253633	3.215765325909192	7.994734627999771	6.245279160343928	4.221039479124761	2.7003254999353365	-1.44	17.90675066646547
CHEMBL461791	CC1CCN(N(CCCC(=O)Nc2ccc(S(N)(=O)=O)cc2)N2CCC(C)CC2)CC1	265.0	90.0		INACTIVE	INACTIVE	INACTIVE	ACTIVE			2.648500000000001	122.32690000000008	186.29063856694393	98.97999999999998	451.6370000000004	451.261711044	8	3	8	2	6	1	9	31	68	0	0	3	1	2	2	0	2	2	1	0	0	0.6818181818181818	19.610757006662453	12.967356488072358	10.650801856797505	7.330822608733614	4.761283537426209	11.421037010150798	9.089378799329923	6.4015913753220435	4.245843711452355	-1.52	24.12892656881439
CHEMBL406	CC1Cc2ccccc2N1NC(=O)c1ccc(Cl)c(S(N)(=O)=O)c1	2520.0	36.0	10.0	INACTIVE	INACTIVE	INACTIVE	ACTIVE	ACTIVE	ACTIVE	2.0834	92.37840000000003	144.78772142001785	92.5	365.84200000000004	365.060090052	6	3	3	2	4	1	8	24	40	1	1	3	2	0	1	0	0	1	2	0	0	0.1875	14.433855961204001	9.20049864802421	7.620043115726064	5.32162312835986	3.8436827245072673	7.27621469709342	5.6829980466814565	3.9291664151701684	2.772442514694299	-2.0899999999999994	16.756807901021556
CHEMBL1797786	CCB(CC)OC(=O)[C@@H](N)CCCCNC(=S)NCCc1ccc(S(N)(=O)=O)cc1	9.7	9.6	6.3	ACTIVE	ACTIVE	ACTIVE	ACTIVE	ACTIVE	ACTIVE	1.4127000000000025	124.75700000000003	185.20748075917717	136.54	456.44300000000015	456.20362793600003	8	6	13	4	6	0	11	30	63	1	0	1	1	0	0	0	0	0	1	0	0	0.5789473684210527	19.35813930764802	12.218796481956089	9.068975463812265	5.89273916643629	3.4642572301374868	10.264228713570663	7.099304115880816	4.6748327984299065	2.7446932589316995	-1.685064935064935	26.35025211573199
CHEMBL1797785	CCB(CC)OC(=O)[C@@H](N)CCCCNC(=S)NCc1ccc(S(N)(=O)=O)cc1	9.6	9.5	7.0	ACTIVE	ACTIVE	ACTIVE	ACTIVE	ACTIVE	ACTIVE	1.3702000000000023	119.89000000000003	178.8425386447806	136.54	442.4160000000001	442.18797787200003	8	6	12	4	6	0	11	29	60	1	0	1	1	0	0	0	0	0	1	0	0	0.5555555555555556	18.651032526461474	11.718796481956089	8.745752159108902	5.646576524721727	3.2475204393604025	9.764228713570661	6.776080811177453	4.428670156715343	2.5578497571218777	-1.685064935064935	25.35154507325552
CHEMBL1797791	CCB(CC)OC(=O)[C@@H](N)CCCCNC(=S)Nc1ccc(S(=O)(=O)NCCc2ccc(S(N)(=O)=O)cc2)cc1	22.1	9.0	7.8	INACTIVE	ACTIVE	ACTIVE	ACTIVE	ACTIVE	ACTIVE	2.2135000000000025	162.00749999999977	242.5752130412643	182.70999999999998	611.6210000000002	611.2077273360001	11	7	16	5	8	0	15	40	78	1	0	2	2	0	0	0	0	0	2	0	0	0.44	25.208781836725837	16.514908558393593	12.956303749269031	8.756406566490343	5.434799483135782	13.077177542413777	9.219679170565191	6.103843753409374	3.6676012265848095	-2.5550649350649346	33.65031855879947
CHEMBL1797790	CCB(CC)OC(=O)[C@@H](N)CCCCNC(=S)Nc1ccc(S(=O)(=O)NCc2ccc(S(N)(=O)=O)cc2)cc1	13.9	7.7	6.9	ACTIVE	ACTIVE	ACTIVE	ACTIVE	ACTIVE	ACTIVE	2.171000000000003	157.1404999999998	236.21027092686774	182.70999999999998	597.5940000000002	597.192077272	11	7	15	5	8	0	15	39	75	1	0	2	2	0	0	0	0	0	2	0	0	0.4166666666666667	24.50167505553929	16.014908558393593	12.633080444565667	8.457175710225673	5.220490032291261	12.577177542413777	8.896455865861828	5.86439947507923	3.467396007125759	-2.5550649350649346	32.65572930079539
CHEMBL1797792	CCB(CC)OC(=O)[C@@H](N)CCCCNC(=S)Nc1ccc(S(=O)(=O)Nc2nnc(S(N)(=O)=O)s2)cc1	15.0	8.6	7.0	ACTIVE	ACTIVE	ACTIVE	ACTIVE	ACTIVE	ACTIVE	1.3448000000000004	147.39049999999995	225.89344161318036	208.48999999999998	591.5720000000001	591.12334608	13	7	14	5	11	0	18	37	67	1	0	2	2	0	0	1	0	0	1	0	0	0.47368421052631576	23.604339259985743	15.608393039052674	12.709881864402837	8.896876931609622	5.732002962932306	11.35416544214513	7.906575281217205	5.0177299060184115	2.9485949243030176	-2.375064935064935	30.846345127275104
CHEMBL1797783	CCB(CC)OC(=O)[C@@H](N)CCCCNC(=S)Nc1ccc(S(N)(=O)=O)cc1	9.6	9.3	6.4	ACTIVE	ACTIVE	ACTIVE	ACTIVE	ACTIVE	ACTIVE	1.6925000000000008	116.67300000000003	172.47759653038395	136.54	428.38900000000007	428.17232780800003	8	6	11	4	6	0	11	28	57	1	0	1	1	0	0	0	0	0	1	0	0	0.5294117647058824	17.943925745274925	11.261689700769539	8.397625612646578	5.340064415739555	3.154615076487872	9.307121932384113	6.4279542647151295	4.1644335424146135	2.4192620477002937	-1.685064935064935	24.352936298741355
CHEMBL1797789	CCB(CC)OC(=O)[C@@H](N)CCCCNC(=S)Nc1ccc(S(N)(=O)=O)cc1Br	486.0	92.0	81.0	INACTIVE	INACTIVE	INACTIVE	ACTIVE	INACTIVE	ACTIVE	2.455	124.37300000000005	186.3451441360253	136.54	507.2850000000001	506.082839876	8	6	11	4	6	0	12	29	57	1	0	1	1	0	0	0	0	0	1	0	0	0.5294117647058824	19.83053648820923	12.16033687349817	9.369237709786214	6.054485784220815	3.838015762356706	9.412770835555394	6.545229462680245	4.240999212400889	2.4567168761700326	-1.205064935064935	25.830912842816673
CHEMBL1797787	CCB(CC)OC(=O)[C@@H](N)CCCCNC(=S)Nc1ccc(S(N)(=O)=O)cc1Cl	351.0	91.0	78.0	INACTIVE	INACTIVE	INACTIVE	ACTIVE	INACTIVE	ACTIVE	2.3459000000000003	121.68300000000004	182.78086275726565	136.54	462.83400000000006	462.133355456	8	6	11	4	6	0	12	29	57	1	0	1	1	0	0	0	0	0	1	0	0	0.5294117647058824	19.00046889511298	11.745303076950046	8.9221009373523	5.711107460923931	3.501055332958427	9.412770835555394	6.545229462680245	4.240999212400889	2.4567168761700326	-1.395064935064935	25.641160471647588
CHEMBL1797788	CCB(CC)OC(=O)[C@@H](N)CCCCNC(=S)Nc1ccc(S(N)(=O)=O)cc1F	295.0	89.0	79.0	INACTIVE	INACTIVE	INACTIVE	ACTIVE	INACTIVE	ACTIVE	1.8315999999999997	116.63100000000004	176.6431319333102	136.54	446.3790000000001	446.162905996	8	6	11	4	6	0	12	29	57	1	0	1	1	0	0	0	0	0	1	0	0	0.5294117647058824	18.244539949094527	11.36733860394082	8.514900810611692	5.398398452435632	3.194190995206319	9.412770835555394	6.545229462680245	4.240999212400889	2.4567168761700326	-1.755064935064935	25.28163913479673
CHEMBL1797784	CCB(CC)OC(=O)[C@@H](N)CCCCNC(=S)Nc1cccc(S(N)(=O)=O)c1	88.0	9.5	7.1	INACTIVE	ACTIVE	ACTIVE	ACTIVE	ACTIVE	ACTIVE	1.6925	116.67300000000003	172.47759653038395	136.54	428.38900000000007	428.17232780800003	8	6	11	4	6	0	11	28	57	1	0	1	1	0	0	0	0	0	1	0	0	0.5294117647058824	17.943925745274925	11.261689700769539	8.401079936340526	5.30155241611963	3.2215379056904174	9.307121932384113	6.431408588409077	4.1441531760848855	2.442145378050133	-1.685064935064935	24.352936298741355
CHEMBL204740	CCC(=O)NC1Cc2ccc(S(N)(=O)=O)cc2C1	10.0	2015.0	9.0	ACTIVE	ACTIVE	INACTIVE	INACTIVE	ACTIVE	ACTIVE	0.3273999999999998	67.44490000000003	106.42727552542699	89.25999999999999	268.338	268.088163372	5	3	3	2	3	1	6	18	34	1	1	2	1	0	1	0	0	0	1	0	1	0.4166666666666667	10.957561432290952	7.384575902315768	6.063187977773964	4.036115641069699	2.7675500665712995	5.838256424394207	4.501764920306378	3.1251160409483285	2.203304828543245	-1.4	13.041632231404959
CHEMBL278395	CCC(=O)Nc1ccc(S(N)(=O)=O)cc1	232.0	106.0	56.0	INACTIVE	INACTIVE	INACTIVE	INACTIVE	INACTIVE	ACTIVE	0.6825000000000001	56.73590000000002	88.3382803357664	89.25999999999999	228.27299999999997	228.056863244	5	3	3	2	3	1	6	15	27	0	0	1	1	0	0	0	0	0	1	0	0	0.2222222222222222	9.043347869917856	5.905630738940013	4.5325394465994755	2.7169515767581878	1.4927635918315971	4.359311261018452	2.971116389131889	1.7877203433466191	0.9773237658577436	-1.4	11.673529411764706
CHEMBL3092943	CCC(=O)OC[C@H]1O[C@@H](n2cc(-c3ccc(S(N)(=O)=O)cc3)nn2)[C@H](OC(=O)CC)[C@@H](OC(=O)CC)[C@@H]1OC(=O)CC	71.1	475.0	7.4	INACTIVE	ACTIVE	INACTIVE	INACTIVE	ACTIVE	ACTIVE	1.4085000000000008	142.50419999999986	242.16144037462013	205.29999999999995	610.6420000000003	610.194478908	15	2	12	1	14	0	16	42	76	5	0	3	2	1	1	1	1	1	1	0	0	0.5384615384615384	24.44350372001258	14.903928043111703	10.74035318211693	7.1540421426034095	4.490754681151036	13.35760856519014	9.17893012464935	6.224810909191841	3.975314855177183	-3.8900000000000006	32.62237183012236
CHEMBL3092819	CCC(=O)OC[C@H]1O[C@@H](n2cc(-c3ccc(S(N)(=O)=O)cc3)nn2)[C@H](OC(=O)CC)[C@@H](OC(=O)CC)[C@H]1OC(=O)CC	8.1	5.1	5.4	ACTIVE	ACTIVE	ACTIVE	ACTIVE	ACTIVE	ACTIVE	1.4085000000000008	142.50419999999986	242.16144037462013	205.29999999999995	610.6420000000003	610.194478908	15	2	12	1	14	0	16	42	76	5	0	3	2	1	1	1	1	1	1	0	0	0.5384615384615384	24.44350372001258	14.903928043111703	10.74035318211693	7.1540421426034095	4.490754681151036	13.35760856519014	9.17893012464935	6.224810909191841	3.975314855177183	-3.8900000000000006	32.62237183012236
CHEMBL3092938	CCC(=O)OC[C@H]1O[C@@H](n2cc(-c3cccc(S(N)(=O)=O)c3)nn2)[C@H](OC(=O)CC)[C@@H](OC(=O)CC)[C@@H]1OC(=O)CC	79.4	874.0	73.2	INACTIVE	ACTIVE	INACTIVE	INACTIVE	INACTIVE	ACTIVE	1.4085000000000008	142.50419999999986	242.16144037462013	205.29999999999995	610.6420000000003	610.194478908	15	2	12	1	14	0	16	42	76	5	0	3	2	1	1	1	1	1	1	0	0	0.5384615384615384	24.44350372001258	14.903928043111703	10.743807505810878	7.115530142983485	4.551820991023493	13.35760856519014	9.182384448343297	6.204530542862112	3.992341666196934	-3.8900000000000006	32.62237183012236
CHEMBL3092813	CCC(=O)OC[C@H]1O[C@@H](n2cc(-c3cccc(S(N)(=O)=O)c3)nn2)[C@H](OC(=O)CC)[C@@H](OC(=O)CC)[C@H]1OC(=O)CC	253.0	126.0	53.3	INACTIVE	INACTIVE	INACTIVE	INACTIVE	INACTIVE	ACTIVE	1.4085000000000008	142.50419999999986	242.16144037462013	205.29999999999995	610.6420000000003	610.194478908	15	2	12	1	14	0	16	42	76	5	0	3	2	1	1	1	1	1	1	0	0	0.5384615384615384	24.44350372001258	14.903928043111703	10.743807505810878	7.115530142983485	4.551820991023493	13.35760856519014	9.182384448343297	6.204530542862112	3.992341666196934	-3.8900000000000006	32.62237183012236
CHEMBL1084856	CCC(C(=O)Nc1ccc(S(N)(=O)=O)cc1)C(C)(C)C	9.6			ACTIVE	ACTIVE					2.3448	79.68090000000005	120.16299090774943	89.25999999999999	298.408	298.135113564	5	3	4	2	3	1	6	20	42	1	1	1	1	0	0	0	0	0	1	0	0	0.5	13.120698139107482	8.037675908000228	7.446920042916894	4.1497409329132875	2.663812820920822	6.4913564300786675	5.885496985449308	3.220509699501721	2.1483729949469677	-1.4	16.653763440860217
CHEMBL147385	CCC(C)C(/N=C(\S)Nc1ccc(S(N)(=O)=O)cc1)C(=O)O	3.9905			ACTIVE	ACTIVE					1.5310000000000001	88.73770000000005	134.6426716948107	121.84999999999998	345.44600000000014	345.08169808799994	7	4	6	4	4	0	9	22	41	2	2	1	1	0	0	0	0	0	1	0	0	0.38461538461538464	13.934116385796898	8.535917254425431	6.800729913855406	4.292830289983424	2.4391211295021265	6.5423841810039125	4.81570005863784	3.1363256038589427	1.6701801650690624	-1.58	18.468971596474045
CHEMBL1085467	CCC(C)C(=O)Nc1ccc(S(N)(=O)=O)cc1	339.0			INACTIVE	INACTIVE					1.3185999999999998	65.89990000000003	101.06816456455961	89.25999999999999	256.327	256.088163372	5	3	4	2	3	1	6	17	33	1	1	1	1	0	0	0	0	0	1	0	0	0.36363636363636365	10.620698139107482	6.826351042595042	5.429356351661793	3.4395742893047867	1.694241730806631	5.280031564673481	3.8679332941942057	2.5103430558932196	1.178801904832778	-1.4	13.664102564102564
CHEMBL1083382	CCC(C)C(C(=O)Nc1ccc(S(N)(=O)=O)cc1)C(C)C	106.0			INACTIVE	INACTIVE					2.5908000000000007	84.22790000000005	126.52793302214604	89.25999999999999	312.43500000000006	312.150763628	5	3	6	2	3	1	6	21	45	2	2	1	1	0	0	0	0	0	1	0	0	0.5333333333333333	13.775398677486734	8.647718247640961	7.2753930244834	4.657601894053867	2.9411416711186322	7.1013987697194	5.713969967015815	3.7283706606423004	2.425701845144777	-1.4	17.651020408163266
CHEMBL1083381	CCC(C)C(CC)C(=O)Nc1ccc(S(N)(=O)=O)cc1	142.0			INACTIVE	INACTIVE					2.3448	79.68090000000004	120.16299090774945	89.25999999999999	298.408	298.135113564	5	3	6	2	3	1	6	20	42	2	2	1	1	0	0	0	0	0	1	0	0	0.5	12.905155189483656	8.275039447578786	6.520334028321876	4.487051551604572	2.6090391403598616	6.728719969657225	4.958910970854289	3.557820318193005	2.0935993143860068	-1.4	16.653763440860217
CHEMBL1085033	CCC(C)CC(=O)Nc1ccc(S(N)(=O)=O)cc1	10.3			ACTIVE	ACTIVE					1.7086999999999999	70.51690000000004	107.43310667895622	89.25999999999999	270.354	270.103813436	5	3	5	2	3	1	6	18	36	1	1	1	1	0	0	0	0	0	1	0	0	0.4166666666666667	11.32780492029403	7.299477589057366	5.896530207224535	3.6266178577014565	1.916233602485549	5.7531581111358046	4.335107149756949	2.6973866242898894	1.4007937765116958	-1.4	14.660240963855422
CHEMBL4162920	CCC(C)NCC(O)COc1ccc(C(=O)NCCc2ccc(S(N)(=O)=O)cc2)cc1.Cl	55.7	53.6	2.8	INACTIVE	ACTIVE	INACTIVE	ACTIVE	ACTIVE	ACTIVE	1.856100000000001	126.79990000000001	195.56070376046708	130.74999999999997	486.03400000000016	485.175119804	8	5	12	4	6	1	10	32	64	2	2	2	2	0	0	0	0	0	2	0	0	0.4090909090909091	19.916083367157214	11.775873169922415	8.963033003631471	5.753549864392899	3.2191090552670905	10.229553692000852	7.401609946163886	4.824318630981328	2.703669229293235	-2.169999999999999	27.863523298692595
CHEMBL544826	CCC(C)NCc1cccc(S(=O)(=O)c2csc(S(N)(=O)=O)c2)c1.Cl	26.0			INACTIVE	ACTIVE					2.5382000000000002	101.42670000000003	158.38259157532733	106.32999999999998	424.9970000000001	424.035197832	6	3	7	2	6	0	10	25	46	1	1	2	2	0	0	1	0	0	1	0	0	0.3333333333333333	17.06498836331191	11.239583170608029	10.136668842245774	7.884106801290479	5.362656976828469	7.3304476338371805	5.487491980351876	3.6178335345783994	1.9855688528616067	-0.9699999999999998	22.07161464835622
CHEMBL1083684	CCC(CC(C)C)C(=O)Nc1ccc(S(N)(=O)=O)cc1	104.0			INACTIVE	INACTIVE					2.3448	79.68090000000004	120.16299090774945	89.25999999999999	298.408	298.135113564	5	3	6	2	3	1	6	20	42	1	1	1	1	0	0	0	0	0	1	0	0	0.5	12.905155189483656	8.220197892712394	6.854781316942731	3.9991301595453277	2.5158443313927754	6.673878414790832	5.293358259475145	3.0698989261337606	2.0004045054189215	-1.4	16.653763440860217
CHEMBL1082898	CCC(CC)C(=O)NCCc1ccc(S(N)(=O)=O)cc1	33.8			INACTIVE	ACTIVE					1.4288999999999998	78.60090000000004	120.16299090774945	89.25999999999999	298.408	298.135113564	5	3	7	2	3	1	6	20	42	0	0	1	1	0	0	0	0	0	1	0	0	0.5	12.742018482667126	8.321462626242376	6.3048303480594114	4.250411319050854	2.495079637711102	6.775143148320813	4.743407290591825	3.3211800856392872	1.9796398117372485	-1.4	16.653763440860217
CHEMBL73460	CCC(CC)C(=O)NCc1ccc(S(N)(=O)=O)cc1	143.0			INACTIVE	INACTIVE					1.3863999999999999	73.73390000000003	113.79804879335283	89.25999999999999	284.38100000000003	284.1194635	5	3	6	2	3	1	6	19	39	0	0	1	1	0	0	0	0	0	1	0	0	0.46153846153846156	12.034911701480578	7.821462626242375	5.981607043356048	4.0042486773362915	2.305404214736401	6.275143148320813	4.420183985888462	3.0750174439247244	1.7899643887625476	-1.4	15.656818181818181
CHEMBL1083756	CCC(CC)C(=O)Nc1ccc(S(N)(=O)=O)cc1	2810.0			INACTIVE	INACTIVE					1.7086999999999999	70.51690000000004	107.43310667895622	89.25999999999999	270.354	270.103813436	5	3	5	2	3	1	6	18	36	0	0	1	1	0	0	0	0	0	1	0	0	0.4166666666666667	11.32780492029403	7.364355845055827	5.633480496893725	3.7360071217166153	2.147174524010023	5.818036367134265	4.072057439426137	2.806775888305048	1.6317346980361698	-1.4	14.660240963855422
CHEMBL2382405	CCC(Sc1nc(-c2cccc(OC)c2)c(C#N)c(=O)[nH]1)C(=O)Nc1ccc(S(N)(=O)=O)cc1	6.4	24.0	24.0	ACTIVE	ACTIVE	INACTIVE	ACTIVE	INACTIVE	ACTIVE	2.47398	127.94160000000002	199.7773480893619	168.03	499.5740000000002	499.098410772	10	4	8	3	8	1	12	34	55	1	1	3	3	0	0	1	0	0	2	0	0	0.18181818181818182	19.86576785918522	12.377164169511342	9.764684207913234	6.897924472783455	4.4122336117713745	9.951191880334884	7.011824965254298	4.720156383041236	2.9990493524884196	-3.66	24.972140189521575
CHEMBL2314156	CCCC(=O)/C(=N\Nc1cccc(-n2nc(C(=O)Nc3ccc(S(N)(=O)=O)cc3)c(C(=O)O)c2-c2ccccc2)c1)C(=O)OCC	111.0			INACTIVE	INACTIVE					3.8374000000000024	169.33339999999973	263.47905718323284	212.13999999999996	646.6820000000002	646.18458292	14	5	13	4	11	1	15	46	76	0	0	4	4	0	0	1	0	0	3	0	0	0.16129032258064516	25.57556139885287	15.491600829717857	11.256317287799366	7.329018350162148	4.857134914454871	13.945281351796293	9.694894230331782	6.399787116750577	4.341695088481016	-5.669999999999999	33.227581871189756
CHEMBL205743	CCCC(=O)NC1Cc2ccc(S(N)(=O)=O)cc2C1	46.0	2320.0	5.9	INACTIVE	ACTIVE	INACTIVE	INACTIVE	ACTIVE	ACTIVE	0.7175000000000001	72.06190000000004	112.79221763982359	89.25999999999999	282.36500000000007	282.103813436	5	3	4	2	3	1	6	19	37	1	1	2	1	0	1	0	0	0	1	0	1	0.46153846153846156	11.6646682134775	7.884575902315768	6.459634587180691	4.192063451091621	2.9647188502200033	6.338256424394206	4.898211529713104	3.2810638509702508	2.400473612191948	-1.4	14.018545496589201
CHEMBL23591	CCCC(=O)Nc1ccc(S(N)(=O)=O)cc1	227.0	83.0	85.0	INACTIVE	INACTIVE	INACTIVE	ACTIVE	INACTIVE	ACTIVE	1.0725999999999998	61.35290000000003	94.703222450163	89.25999999999999	242.29999999999998	242.072513308	5	3	4	2	3	1	6	16	30	0	0	1	1	0	0	0	0	0	1	0	0	0.3	9.750454651104404	6.405630738940014	4.928986056006201	2.87289938678011	1.6939373167992442	4.859311261018452	3.3675629985386144	1.9436681533685414	1.178497490825391	-1.4	12.668493150684933
CHEMBL3092942	CCCC(=O)OC[C@H]1O[C@@H](n2cc(-c3ccc(S(N)(=O)=O)cc3)nn2)[C@H](OC(=O)CCC)[C@@H](OC(=O)CCC)[C@@H]1OC(=O)CCC	76.3	633.0	50.2	INACTIVE	ACTIVE	INACTIVE	INACTIVE	INACTIVE	ACTIVE	2.9689000000000014	160.97219999999967	267.6212088322065	205.29999999999995	666.75	666.2570791640001	15	2	16	1	14	0	16	46	88	5	0	3	2	1	1	1	1	1	1	0	0	0.6	27.271930844758764	16.903928043111698	12.326139619743836	7.815838185151884	5.2041346684081375	15.35760856519014	10.764716562276252	6.886606951740314	4.688694842434283	-3.8900000000000006	36.57683131416322
CHEMBL3092818	CCCC(=O)OC[C@H]1O[C@@H](n2cc(-c3ccc(S(N)(=O)=O)cc3)nn2)[C@H](OC(=O)CCC)[C@@H](OC(=O)CCC)[C@H]1OC(=O)CCC	6.9	51.8	9.5	ACTIVE	ACTIVE	INACTIVE	ACTIVE	ACTIVE	ACTIVE	2.9689000000000014	160.97219999999967	267.6212088322065	205.29999999999995	666.75	666.2570791640001	15	2	16	1	14	0	16	46	88	5	0	3	2	1	1	1	1	1	1	0	0	0.6	27.271930844758764	16.903928043111698	12.326139619743836	7.815838185151884	5.2041346684081375	15.35760856519014	10.764716562276252	6.886606951740314	4.688694842434283	-3.8900000000000006	36.57683131416322
CHEMBL3092936	CCCC(=O)OC[C@H]1O[C@@H](n2cc(-c3cccc(S(N)(=O)=O)c3)nn2)[C@H](OC(=O)CCC)[C@@H](OC(=O)CCC)[C@@H]1OC(=O)CCC	181.0	583.0	71.9	INACTIVE	INACTIVE	INACTIVE	INACTIVE	INACTIVE	ACTIVE	2.9689000000000014	160.97219999999967	267.6212088322065	205.29999999999995	666.75	666.2570791640001	15	2	16	1	14	0	16	46	88	5	0	3	2	1	1	1	1	1	1	0	0	0.6	27.271930844758764	16.903928043111698	12.329593943437784	7.777326185531959	5.265200978280594	15.35760856519014	10.7681708859702	6.866326585410586	4.7057216534540345	-3.8900000000000006	36.57683131416322
CHEMBL3092812	CCCC(=O)OC[C@H]1O[C@@H](n2cc(-c3cccc(S(N)(=O)=O)c3)nn2)[C@H](OC(=O)CCC)[C@@H](OC(=O)CCC)[C@H]1OC(=O)CCC	6.3	69.2	61.1	ACTIVE	ACTIVE	INACTIVE	ACTIVE	INACTIVE	ACTIVE	2.9689000000000014	160.97219999999967	267.6212088322065	205.29999999999995	666.75	666.2570791640001	15	2	16	1	14	0	16	46	88	5	0	3	2	1	1	1	1	1	1	0	0	0.6	27.271930844758764	16.903928043111698	12.329593943437784	7.777326185531959	5.265200978280594	15.35760856519014	10.7681708859702	6.866326585410586	4.7057216534540345	-3.8900000000000006	36.57683131416322
CHEMBL312635	CCCC(=O)Oc1ccc2nc(S(N)(=O)=O)sc2c1	3.2			ACTIVE	ACTIVE					1.6491999999999998	71.53620000000002	113.80858127915505	99.35	300.361	300.023848864	6	2	4	1	6	0	8	19	31	0	0	2	2	0	0	1	0	0	1	0	0	0.2727272727272727	11.753311139270188	7.902504162962091	6.644167934264473	4.607293148661395	3.1405825000708534	5.5396881041128045	3.8783838083917628	2.2694842931982118	1.4555883221698773	-1.5099999999999998	13.910966297833657
CHEMBL82230	CCCC(=O)Oc1ccc2sc(S(N)(=O)=O)nc2c1	4.0			ACTIVE	ACTIVE					1.6492	71.53620000000002	113.80858127915504	99.35000000000001	300.361	300.023848864	6	2	4	1	6	0	8	19	31	0	0	2	2	0	0	1	0	0	1	0	0	0.2727272727272727	11.753311139270188	7.902504162962091	6.644167934264472	4.624654721783485	3.094766030256886	5.5396881041128045	3.8783838083917628	2.268614233030107	1.4578843747883794	-1.5099999999999998	13.910966297833657
CHEMBL1083383	CCCC(C(=O)Nc1ccc(S(N)(=O)=O)cc1)C(C)(C)C	10.1			ACTIVE	ACTIVE					2.7349000000000006	84.29790000000004	126.52793302214604	89.25999999999999	312.43500000000006	312.150763628	5	3	5	2	3	1	6	21	45	1	1	1	1	0	0	0	0	0	1	0	0	0.5333333333333333	13.82780492029403	8.53767590800023	7.8273468870478435	4.3188429116390505	2.718827164510343	6.991356430078668	6.265923829580257	3.3896116782274834	2.2033873385364884	-1.4	17.651020408163266
CHEMBL1084064	CCCC(C(=O)Nc1ccc(S(N)(=O)=O)cc1)C(C)C	190.0			INACTIVE	INACTIVE					2.3448	79.68090000000004	120.16299090774943	89.25999999999999	298.408	298.135113564	5	3	6	2	3	1	6	20	42	1	1	1	1	0	0	0	0	0	1	0	0	0.5	12.905155189483656	8.237034645118001	6.759245633652543	4.12080509387439	2.5565255540749066	6.690715167196441	5.197822576184956	3.1915738604628228	2.0410857281010517	-1.4	16.653763440860217
CHEMBL1084702	CCCC(C(=O)Nc1ccc(S(N)(=O)=O)cc1)C(C)CC	233.0			INACTIVE	INACTIVE					2.7349000000000006	84.29790000000004	126.52793302214604	89.25999999999999	312.43500000000006	312.150763628	5	3	7	2	3	1	6	21	45	2	2	1	1	0	0	0	0	0	1	0	0	0.5333333333333333	13.612261970670204	8.775039447578786	6.900760872452825	4.64690451453601	2.7478911869244596	7.2287199696572255	5.339337814985239	3.7176732811244437	2.232451360950605	-1.4	17.651020408163266
CHEMBL1085095	CCCC(C)C(=O)Nc1ccc(S(N)(=O)=O)cc1	220.0			INACTIVE	INACTIVE					1.7086999999999999	70.51690000000004	107.43310667895622	89.25999999999999	270.354	270.103813436	5	3	5	2	3	1	6	18	36	1	1	1	1	0	0	0	0	0	1	0	0	0.4166666666666667	11.32780492029403	7.326351042595042	5.809783195792742	3.5488896900960243	2.072953375497133	5.780031564673481	4.248360138325156	2.619658456684457	1.5575135495232801	-1.4	14.660240963855422
CHEMBL1084063	CCCC(CC)C(=O)Nc1ccc(S(N)(=O)=O)cc1	321.0			INACTIVE	INACTIVE					2.0987999999999998	75.13390000000004	113.79804879335285	89.25999999999999	284.38100000000003	284.1194635	5	3	6	2	3	1	6	19	39	1	1	1	1	0	0	0	0	0	1	0	0	0.46153846153846156	12.034911701480578	7.864355845055827	6.013907341024674	3.880344689014022	2.356784189974763	6.318036367134265	4.452484283557088	2.9511134556024547	1.8413443640009095	-1.4	15.656818181818181
CHEMBL419553	CCCC(CCC)C(=O)/N=c1/sc(S(N)(=O)=O)nn1C	10.0			ACTIVE	ACTIVE					0.7727	76.33420000000004	122.13147761170268	107.41	320.44000000000005	320.0976825	7	2	6	1	6	1	9	20	40	0	0	1	1	0	0	1	0	0	0	0	0	0.7272727272727273	13.499003063800085	8.809374297901371	7.234580696735198	5.069542291217209	3.3662776706867623	6.446558239052085	4.543474604819825	2.759825738849894	1.8137363520542282	-1.06	16.992798310454067
CHEMBL204941	CCCC(CCC)C(=O)NC1CCc2cc(S(N)(=O)=O)ccc21	1.2	37.5	6.2	ACTIVE	ACTIVE	INACTIVE	ACTIVE	ACTIVE	ACTIVE	2.6539	90.32590000000005	138.25198609741005	89.25999999999999	338.47300000000007	338.16641369199994	5	3	7	2	3	1	6	23	49	1	1	2	1	0	1	0	0	0	1	0	1	0.5882352941176471	14.656232045040221	9.870174461969258	7.841175386599162	5.393291007904367	3.8780721949130275	8.323854984047696	6.279752329131576	4.482291407782995	3.3138269568849723	-1.4	17.94615083405122
CHEMBL381730	CCCC(CCC)C(=O)NC1Cc2ccc(S(N)(=O)=O)cc2C1	0.9	282.0	28.0	ACTIVE	ACTIVE	INACTIVE	INACTIVE	INACTIVE	ACTIVE	2.1338	90.45990000000005	138.25198609741005	89.25999999999999	338.4730000000001	338.16641369199994	5	3	7	2	3	1	6	23	49	1	1	2	1	0	1	0	0	0	1	0	1	0.5882352941176471	14.656232045040221	9.843301008431581	7.924982716330114	5.341337145339922	3.860302376904691	8.296981530510019	6.3635596588625285	4.43033754521855	3.2960571388766358	-1.4	17.94615083405122
CHEMBL111504	CCCC(CCC)C(=O)NCCC(=O)Nc1nnc(S(N)(=O)=O)s1	9.0			ACTIVE	ACTIVE					0.8467000000000002	90.84460000000003	145.01731433530034	144.14	377.4920000000001	377.11914621599993	9	4	10	3	7	2	11	24	47	0	0	1	1	0	0	1	0	0	0	0	0	0.6923076923076923	15.374251321137086	10.076178033319936	7.994264970709442	5.3412552947856975	3.453665213660605	7.713361974470648	5.281608919397191	3.1925629688565604	2.1040456056819643	-1.5899999999999996	20.454622936189203
CHEMBL111245	CCCC(CCC)C(=O)NCCc1ccc(S(N)(=O)=O)cc1	84.0			INACTIVE	ACTIVE					2.2091000000000003	87.83490000000005	132.89287513654267	89.25999999999999	326.46200000000005	326.16641369199994	5	3	9	2	3	1	6	22	48	0	0	1	1	0	0	0	0	0	1	0	0	0.5625	14.156232045040221	9.321462626242376	7.065684036321313	4.539086453645667	2.9390633810689386	7.775143148320813	5.504260978853727	3.6098552202341	2.4236235550950833	-1.4	18.64854368932039
CHEMBL432626	CCCC(CCC)C(=O)NCc1ccc(S(N)(=O)=O)cc1	96.0			INACTIVE	ACTIVE					2.1666	82.96790000000004	126.52793302214607	89.25999999999999	312.43500000000006	312.150763628	5	3	8	2	3	1	6	21	45	0	0	1	1	0	0	0	0	0	1	0	0	0.5333333333333333	13.449125263853674	8.821462626242376	6.742460731617949	4.292923811931104	2.749387958094237	7.275143148320813	5.181037674150363	3.3636925785195366	2.2339481321203825	-1.4	17.651020408163266
CHEMBL322581	CCCC(CCC)C(=O)NNc1ccc(S(N)(=O)=O)cc1	300.0			INACTIVE	INACTIVE					1.9934999999999998	82.88660000000004	125.68298911159248	101.28999999999999	313.42300000000006	313.146012596	6	4	8	3	4	1	7	21	44	0	0	1	1	0	0	0	0	0	1	0	0	0.5	13.242018482667126	8.614355845055828	6.519334185155625	4.087182256311428	2.5826680625626937	7.068036367134265	4.957911127688038	3.1579510228998617	2.067228236588839	-1.6	17.451546391752576
CHEMBL324906	CCCC(CCC)C(=O)Nc1c(S(N)(=O)=O)cc(S(N)(=O)=O)c(Cl)c1Cl	26.0			INACTIVE	ACTIVE					2.4431000000000003	101.14410000000004	162.8701899509406	149.42	446.37800000000016	445.02996813199996	8	5	8	3	5	1	12	26	47	0	0	1	1	0	0	0	0	0	1	0	0	0.5	17.396346234662555	11.573711545109559	9.544965412191338	6.492814147993096	4.720141323783854	7.725143643247981	5.729346581564883	3.643429965819485	2.457280174823735	-0.9100000000000001	23.129856516540453
CHEMBL419188	CCCC(CCC)C(=O)Nc1cc(Cl)c(S(N)(=O)=O)cc1S(N)(=O)=O	70.0			INACTIVE	ACTIVE					1.7897	96.13410000000003	152.5669237240589	149.42	411.93300000000016	411.0689404839999	8	5	8	3	5	1	11	25	47	0	0	1	1	0	0	0	0	0	1	0	0	0.5	16.339803084824496	11.084115104785344	9.099222452464193	5.87647369143713	4.296421755284332	7.613511675932994	5.632332441115584	3.5500812077054493	2.4240998696916582	-1.2000000000000002	21.84201680672269
CHEMBL111074	CCCC(CCC)C(=O)Nc1ccc(S(N)(=O)=O)cc1	240.0			INACTIVE	INACTIVE					2.4889	79.75090000000004	120.16299090774946	89.25999999999999	298.4080000000001	298.135113564	5	3	7	2	3	1	6	20	42	0	0	1	1	0	0	0	0	0	1	0	0	0.5	12.742018482667126	8.364355845055828	6.394334185155625	4.024682256311428	2.59115826736786	6.818036367134265	4.832911127688038	3.0954510228998613	2.075718441394005	-1.4	16.653763440860217
CHEMBL111360	CCCC(CCC)C(=O)Nc1ccc(S(N)(=O)=O)cc1Br	36.0			INACTIVE	ACTIVE					3.251400000000001	87.45090000000003	134.0305385133908	89.25999999999999	377.3040000000001	376.045625632	5	3	7	2	3	1	7	21	42	0	0	1	1	0	0	0	0	0	1	0	0	0.5	14.628629225601431	9.26300301778446	7.365946282295262	4.73910362479269	3.2817055990096278	6.923685270305546	4.950186325653155	3.172016692886137	2.1124253868457816	-0.9199999999999999	18.12980079681275
CHEMBL107989	CCCC(CCC)C(=O)Nc1ccc(S(N)(=O)=O)cc1Cl	50.0			INACTIVE	ACTIVE					3.1423000000000005	84.76090000000003	130.46625713463112	89.25999999999999	332.85300000000007	332.096141212	5	3	7	2	3	1	7	21	42	0	0	1	1	0	0	0	0	0	1	0	0	0.5	13.798561632505182	8.847969221236335	6.918809509861347	4.395725301495807	2.9447451696113482	6.923685270305546	4.950186325653155	3.172016692886137	2.1124253868457816	-1.1099999999999999	17.94027652086476
CHEMBL108389	CCCC(CCC)C(=O)Nc1ccc(S(N)(=O)=O)cc1F	45.0			INACTIVE	ACTIVE					2.628	79.70890000000003	124.32852631067568	89.25999999999999	316.3980000000001	316.125691752	5	3	7	2	3	1	7	21	42	0	0	1	1	0	0	0	0	0	1	0	0	0.5	13.042632686486726	8.470004748227108	6.5116093831207404	4.083016293007508	2.63788083185924	6.923685270305546	4.950186325653155	3.172016692886137	2.1124253868457816	-1.47	17.58120327700973
CHEMBL109142	CCCC(CCC)C(=O)Nc1ccc(S(N)(=O)=O)cc1I	43.0			INACTIVE	ACTIVE					3.0935000000000006	92.46790000000004	139.42482902879306	89.25999999999999	424.3040000000001	424.031761532	5	3	7	2	3	1	7	21	42	0	0	1	1	0	0	0	0	0	1	0	0	0.5	15.200130977663049	9.548753893815269	7.6738000655082255	4.975519688997951	3.5137029416094387	6.923685270305546	4.950186325653155	3.172016692886137	2.1124253868457816	-0.6699999999999999	18.379188391539596
CHEMBL326240	CCCC(CCC)C(=O)Nc1ccc2nc(S(N)(=O)=O)sc2c1	7.0			ACTIVE	ACTIVE					3.0986000000000002	92.92890000000003	139.70466669084263	102.15	355.4850000000001	355.10243353199996	6	3	7	2	5	1	8	23	44	0	0	2	2	0	0	1	0	0	1	0	0	0.4666666666666667	14.836626680369047	9.952980978614042	8.23659473227909	5.86261948645651	4.146506857803358	7.590164919764754	5.470810606406379	3.524810630993325	2.450699637235972	-1.5099999999999998	17.837805387938833
CHEMBL109153	CCCC(CCC)C(=O)Nc1cccc(S(N)(=O)=O)c1	221.0			INACTIVE	INACTIVE					2.4889	79.75090000000004	120.16299090774946	89.25999999999999	298.4080000000001	298.135113564	5	3	7	2	3	1	6	20	42	0	0	1	1	0	0	0	0	0	1	0	0	0.5	12.742018482667126	8.364355845055826	6.397788508849573	3.9861702566915036	2.6580810965704047	6.818036367134265	4.836365451381988	3.075170656570133	2.098601771743845	-1.4000000000000004	16.653763440860217
CHEMBL325321	CCCC(CCC)C(=O)Nc1ccccc1S(N)(=O)=O	255.0			INACTIVE	INACTIVE					2.4889	79.75090000000004	120.16299090774946	89.25999999999999	298.4080000000001	298.13511356399994	5	3	7	2	3	1	6	20	42	0	0	1	1	0	0	0	0	0	1	0	0	0.5	12.742018482667126	8.370338909199534	6.334538092500739	4.065566352151211	2.850098111794616	6.824019431277972	4.804693150196737	3.096519735767279	2.1562544173267395	-1.4	16.653763440860217
CHEMBL320711	CCCC(CCC)C(=O)Nc1nnc(S(N)(=O)=O)s1	6.0			ACTIVE	ACTIVE					1.3404	73.21790000000003	116.21110370845867	115.03999999999999	306.41300000000007	306.082032436	7	3	7	2	6	1	9	19	37	0	0	1	1	0	0	1	0	0	0	0	0	0.7	12.551789468300127	8.414947106901456	6.8943119402027975	4.673742801905449	3.0225404253560493	6.052131048052169	4.181655888890548	2.525050475976311	1.6861640359272336	-1.06	15.99574136008919
CHEMBL108381	CCCC(CCC)C(=O)OCCOc1ccc2nc(S(N)(=O)=O)sc2c1	7.0			ACTIVE	ACTIVE					3.0821000000000005	100.75320000000004	157.1117791950416	108.57999999999998	400.5220000000001	400.1126638679999	7	2	10	1	7	0	9	26	50	0	0	2	2	0	0	1	0	0	1	0	0	0.5294117647058824	16.56733682366987	10.93857953826753	8.710330106756187	6.125472494162116	4.276868256688837	8.575763479418242	5.944545980883476	3.7876636386989317	2.5918740787878622	-1.71	20.600076501276373
CHEMBL419006	CCCC(CCC)C(=O)OCCc1ccc(S(N)(=O)=O)cc1	844.0			INACTIVE	INACTIVE					2.6361000000000008	85.78420000000006	132.4565581824415	86.46000000000001	327.446	327.15042927999997	5	2	9	1	4	0	6	22	47	0	0	1	1	0	0	0	0	0	1	0	0	0.5625	14.064480335504085	9.210708515475845	6.942153877171733	4.423781162479877	2.8255275178868344	7.664389037554284	5.380730819704147	3.4945499290683095	2.3100876919129796	-1.4	18.64854368932039
CHEMBL107722	CCCC(CCC)C(=O)OCc1ccc(S(N)(=O)=O)cc1	115.0			INACTIVE	INACTIVE					2.5936000000000003	80.91720000000005	126.0916160680449	86.46000000000001	313.41900000000004	313.134779216	5	2	8	1	4	0	6	21	44	0	0	1	1	0	0	0	0	0	1	0	0	0.5333333333333333	13.357373554317537	8.710708515475845	6.632367299237207	4.169817332968502	2.640074280363259	7.164389037554284	5.070944241769621	3.240586099556935	2.1246344543894042	-1.4	17.651020408163266
CHEMBL326036	CCCC(CCC)C(=O)Oc1ccc2nc(S(N)(=O)=O)sc2c1	7.0			ACTIVE	ACTIVE					3.065500000000001	89.93420000000003	139.26834973674147	99.35	356.4690000000001	356.08644912	6	2	7	1	6	0	8	23	43	0	0	2	2	0	0	1	0	0	1	0	0	0.4666666666666667	14.74487497083291	9.861229269077905	8.115468754313477	5.747532812461276	4.030431953026515	7.498413210228617	5.349684628440766	3.4097239569980906	2.3454377751255393	-1.5099999999999998	17.837805387938833
CHEMBL288606	CCCC/C(=N\O)c1csc(S(N)(=O)=O)c1	15.0			ACTIVE	ACTIVE					1.7640000000000002	63.54070000000002	98.6407382888534	92.75	262.35599999999994	262.044584308	5	3	5	2	5	0	7	16	30	0	0	1	1	0	0	1	0	0	0	0	0	0.4444444444444444	10.513784665839342	7.239250807078924	6.049168103720133	4.463122060928492	2.827654277789627	4.813278517902468	3.3496738587948474	2.076887747072403	1.2133829119379538	-0.92	13.146312997347483
CHEMBL208531	CCCCC(=O)NC1Cc2ccc(S(N)(=O)=O)cc2C1	7.5	3.4	52.0	ACTIVE	ACTIVE	ACTIVE	ACTIVE	INACTIVE	ACTIVE	1.1076000000000001	76.67890000000004	119.15715975422022	89.25999999999999	296.39200000000005	296.1194635	5	3	5	2	3	1	6	20	40	1	1	2	1	0	1	0	0	0	1	0	1	0.5	12.371774994664047	8.384575902315767	6.813187977773965	4.4723935369815315	3.0749906041976955	6.838256424394206	5.251764920306379	3.5613939368601613	2.510745366169641	-1.4	14.99775093710954
CHEMBL283097	CCCCC(=O)Nc1ccc(S(N)(=O)=O)cc1	214.0	79.0	147.0	INACTIVE	INACTIVE	INACTIVE	ACTIVE	INACTIVE	INACTIVE	1.4627	65.96990000000002	101.06816456455961	89.25999999999999	256.327	256.088163372	5	3	5	2	3	1	6	17	33	0	0	1	1	0	0	0	0	0	1	0	0	0.36363636363636365	10.457561432290952	6.905630738940014	5.282539446599475	3.1532294726700205	1.8042090707769365	5.359311261018453	3.721116389131888	2.2239982392584525	1.2887692448030836	-1.4	13.664102564102564
CHEMBL3092941	CCCCC(=O)OC[C@H]1O[C@@H](n2cc(-c3ccc(S(N)(=O)=O)cc3)nn2)[C@H](OC(=O)CCCC)[C@@H](OC(=O)CCCC)[C@@H]1OC(=O)CCCC	573.0	951.0	52.7	INACTIVE	INACTIVE	INACTIVE	INACTIVE	INACTIVE	ACTIVE	4.529300000000003	179.44019999999944	293.0809772897928	205.29999999999995	722.8579999999998	722.31967942	15	2	20	1	14	0	16	50	100	5	0	3	2	1	1	1	1	1	1	0	0	0.6470588235294118	30.10035796950495	18.903928043111698	13.740353182116928	8.937158528711524	5.672095137856582	17.357608565190137	12.178930124649346	8.007927295299956	5.156655311882727	-3.8900000000000006	40.53872287279364
CHEMBL3092817	CCCCC(=O)OC[C@H]1O[C@@H](n2cc(-c3ccc(S(N)(=O)=O)cc3)nn2)[C@H](OC(=O)CCCC)[C@@H](OC(=O)CCCC)[C@H]1OC(=O)CCCC	73.6	335.0	31.0	INACTIVE	ACTIVE	INACTIVE	INACTIVE	INACTIVE	ACTIVE	4.529300000000003	179.44019999999944	293.0809772897928	205.29999999999995	722.8579999999998	722.31967942	15	2	20	1	14	0	16	50	100	5	0	3	2	1	1	1	1	1	1	0	0	0.6470588235294118	30.10035796950495	18.903928043111698	13.740353182116928	8.937158528711524	5.672095137856582	17.357608565190137	12.178930124649346	8.007927295299956	5.156655311882727	-3.8900000000000006	40.53872287279364
CHEMBL3092935	CCCCC(=O)OC[C@H]1O[C@@H](n2cc(-c3cccc(S(N)(=O)=O)c3)nn2)[C@H](OC(=O)CCCC)[C@@H](OC(=O)CCCC)[C@@H]1OC(=O)CCCC	174.0	402.0	44.1	INACTIVE	INACTIVE	INACTIVE	INACTIVE	INACTIVE	ACTIVE	4.529300000000003	179.44019999999944	293.0809772897929	205.29999999999995	722.8579999999998	722.31967942	15	2	20	1	14	0	16	50	100	5	0	3	2	1	1	1	1	1	1	0	0	0.6470588235294118	30.10035796950495	18.903928043111694	13.743807505810876	8.898646529091598	5.733161447729038	17.357608565190137	12.182384448343294	7.987646928970228	5.173682122902479	-3.8900000000000006	40.53872287279364
CHEMBL3092811	CCCCC(=O)OC[C@H]1O[C@@H](n2cc(-c3cccc(S(N)(=O)=O)c3)nn2)[C@H](OC(=O)CCCC)[C@@H](OC(=O)CCCC)[C@H]1OC(=O)CCCC	8.0	800.0	43.2	ACTIVE	ACTIVE	INACTIVE	INACTIVE	INACTIVE	ACTIVE	4.529300000000003	179.44019999999944	293.0809772897929	205.29999999999995	722.8579999999998	722.31967942	15	2	20	1	14	0	16	50	100	5	0	3	2	1	1	1	1	1	1	0	0	0.6470588235294118	30.10035796950495	18.903928043111694	13.743807505810876	8.898646529091598	5.733161447729038	17.357608565190137	12.182384448343294	7.987646928970228	5.173682122902479	-3.8900000000000006	40.53872287279364
CHEMBL297821	CCCCC(=O)c1csc(S(N)(=O)=O)c1	6.3			ACTIVE	ACTIVE					1.7684000000000002	59.54770000000003	93.15866565136307	77.23	247.34099999999998	247.033685276	4	2	5	1	4	0	6	15	28	0	0	1	1	0	0	1	0	0	0	0	0	0.4444444444444444	10.027605765303289	7.019768154560876	5.925650461750096	4.321421741874991	2.7033308564906964	4.593795865384419	3.226156216824811	1.9351874280189016	1.093651595876027	-0.7200000000000001	12.350028011204481
CHEMBL1085034	CCCCC(CC)C(=O)Nc1ccc(S(N)(=O)=O)cc1	10.2			ACTIVE	ACTIVE					2.4889	79.75090000000004	120.16299090774945	89.25999999999999	298.408	298.135113564	5	3	7	2	3	1	6	20	42	1	1	1	1	0	0	0	0	0	1	0	0	0.5	12.742018482667126	8.364355845055828	6.367460731617948	4.149347090244414	2.458846262590729	6.818036367134265	4.806037674150361	3.2201158568328476	1.9434064366168753	-1.4	16.653763440860217
CHEMBL185041	CCCCC(CCCC)C(=O)NC1Cc2ccc(S(N)(=O)=O)cc2C1	3.4			ACTIVE	ACTIVE					2.9140000000000006	99.69390000000006	150.9818703262033	89.25999999999999	366.52700000000016	366.19771381999993	5	3	9	2	3	1	6	25	55	1	1	2	1	0	1	0	0	0	1	0	1	0.631578947368421	16.070445607413316	10.84330100843158	8.632089497516661	5.8793419478007065	4.064426522136622	9.296981530510019	7.0706664400490755	4.968342347679333	3.5001812841085673	-1.4	19.918593429836736
CHEMBL42080	CCCCC(N)c1csc(S(N)(=O)=O)c1	626.0			INACTIVE	INACTIVE					1.5855000000000001	62.14560000000002	94.337034248332	86.18	248.373	248.065319752	4	4	5	2	4	0	6	15	31	1	1	1	1	0	0	1	0	0	0	0	0	0.5555555555555556	10.274058013218678	7.242347377127681	6.192300532167534	4.57740042747402	2.944948834735282	4.816375087951225	3.492806287242249	2.172934480327734	1.2645755149543443	-0.4300000000000001	12.63863417982155
CHEMBL23058	CCCCCC(=O)Nc1ccc(S(N)(=O)=O)cc1	63.0			INACTIVE	ACTIVE					1.8528	70.58690000000004	107.43310667895622	89.25999999999999	270.354	270.103813436	5	3	6	2	3	1	6	18	36	0	0	1	1	0	0	0	0	0	1	0	0	0.4166666666666667	11.1646682134775	7.405630738940014	5.636092837192749	3.40322947267002	2.0024323754802995	5.859311261018452	4.074669779725161	2.473998239258453	1.4869925495064467	-1.4	14.660240963855422
CHEMBL442751	CCCCCC(=O)Oc1ccc2nc(S(N)(=O)=O)sc2c1	4.0			ACTIVE	ACTIVE					2.4294000000000002	80.77020000000003	126.53846550794825	99.35	328.415	328.055148992	6	2	6	1	6	0	8	21	37	0	0	2	2	0	0	1	0	0	1	0	0	0.38461538461538464	13.167524701643284	8.90250416296209	7.35127471545102	5.137623234551306	3.455795922136329	6.539688104112804	4.58549058957831	2.7998143790881214	1.7708017442353523	-1.5099999999999998	15.870906921468439
CHEMBL42278	CCCCCC/C(=N\N)c1csc(S(N)(=O)=O)c1	2.0			ACTIVE	ACTIVE					2.0287	75.17560000000003	111.93237698322031	98.53999999999999	289.42600000000004	289.091868848	5	4	7	2	5	0	7	18	37	0	0	1	1	0	0	1	0	0	0	0	0	0.5454545454545454	12.058134901902106	8.297449696826085	6.785374329780261	4.9982481981641556	3.234004572557448	5.871477407649628	4.085880084854975	2.612013884308068	1.6197332067057757	-0.92	15.13854800936768
CHEMBL42425	CCCCCC/C(=N\O)c1csc(S(N)(=O)=O)c1	5.8			ACTIVE	ACTIVE					2.5442	72.77470000000002	111.37062251764662	92.75	290.41	290.07588443599997	5	3	7	2	5	0	7	18	36	0	0	1	1	0	0	1	0	0	0	0	0	0.5454545454545454	11.927998228212438	8.239250807078925	6.75627488490668	4.963122060928492	3.202654277789627	5.813278517902468	4.056780639981395	2.576887747072404	1.5883829119379547	-0.92	15.13854800936768
CHEMBL42675	CCCCCC/C(=N\OC)c1csc(S(N)(=O)=O)c1	4.7			ACTIVE	ACTIVE					2.7164	77.99720000000003	118.0548761093541	81.75	304.43700000000007	304.09153449999997	5	2	8	1	5	0	7	19	39	0	0	1	1	0	0	1	0	0	0	0	0	0.5833333333333334	12.889032923176343	8.630073283377843	6.930136163659263	5.043891744622919	3.3034606938944555	6.2041009942013865	4.230641918733978	2.6576574307668315	1.6891893280427834	-0.92	16.135309734513275
CHEMBL44173	CCCCCCC(=O)c1csc(S(N)(=O)=O)c1	5.0			ACTIVE	ACTIVE					2.5486000000000004	68.78170000000003	105.88854988015626	77.23	275.39500000000004	275.064985404	4	2	7	1	4	0	6	17	34	0	0	1	1	0	0	1	0	0	0	0	0	0.5454545454545454	11.441819327676384	8.019768154560877	6.632757242936644	4.821421741874991	3.0783308564906964	5.59379586538442	3.9332629980113585	2.4351874280189025	1.468651595876028	-0.7200000000000001	14.341425061425063
CHEMBL43047	CCCCCCC(N)c1csc(S(N)(=O)=O)c1	160.0			INACTIVE	INACTIVE					2.3657000000000004	71.37960000000004	107.06691847712521	86.18	276.427	276.09661988	4	4	7	2	4	0	6	17	37	1	1	1	1	0	0	1	0	0	0	0	0	0.6363636363636364	11.688271575591774	8.24234737712768	6.899407313354081	5.077400427474019	3.311938952097394	5.816375087951225	4.199913068428796	2.6729344803277355	1.6315656323164567	-0.4300000000000001	14.630350030175016
CHEMBL44335	CCCCCCC(O)c1csc(S(N)(=O)=O)c1	13.0			ACTIVE	ACTIVE					2.3993	69.41100000000003	106.52126153230851	80.39	277.411	277.080635468	4	3	7	2	4	0	6	17	36	1	1	1	1	0	0	1	0	0	0	0	0	0.6363636363636364	11.558134901902106	8.167212933541508	6.808712017000535	4.996454314451044	3.2479661547294607	5.741240644365052	4.109217772075249	2.5919883673047592	1.5853021931353442	-0.4300000000000001	14.630350030175016
CHEMBL83708	CCCCCCCC(=O)Oc1ccc2nc(S(N)(=O)=O)sc2c1	1.6			ACTIVE	ACTIVE					3.209600000000001	90.00420000000003	139.26834973674147	99.35	356.4690000000001	356.08644912	6	2	8	1	6	0	8	23	43	0	0	2	2	0	0	1	0	0	1	0	0	0.4666666666666667	14.58173826401638	9.90250416296209	8.058381496637567	5.637623234551306	3.8093493127296028	7.539688104112804	5.292597370764856	3.299814379088122	2.1243551348286274	-1.5099999999999998	17.837805387938833
CHEMBL456889	CCCCCCCCCC(=O)NC1CCc2cc(S(N)(=O)=O)ccc21			5.7					ACTIVE	ACTIVE	3.5782000000000016	99.62990000000006	150.9818703262033	89.25999999999999	366.5270000000001	366.19771381999993	5	3	10	2	3	1	6	25	55	1	1	2	1	0	1	0	0	0	1	0	1	0.631578947368421	15.907308900596787	10.911449355853444	8.497147601009381	5.7743473995459755	3.9942116591874353	9.365129877931883	6.935724543541796	4.863347799424602	3.42996642115938	-1.4	19.918593429836736
CHEMBL208532	CCCCCCCCCC(=O)NC1Cc2ccc(S(N)(=O)=O)cc2C1	128.0	3.7	0.69	INACTIVE	INACTIVE	ACTIVE	ACTIVE	ACTIVE	ACTIVE	3.0581000000000005	99.76390000000006	150.9818703262033	89.25999999999999	366.52700000000016	366.19771381999993	5	3	10	2	3	1	6	25	55	1	1	2	1	0	1	0	0	0	1	0	1	0.631578947368421	15.907308900596787	10.884575902315767	8.580954930740333	5.722393536981531	3.980320690087607	9.338256424394205	7.019531873272747	4.811393936860158	3.4160754520595518	-1.4	19.918593429836736
CHEMBL83165	CCCCCCCCCCCC(=O)Oc1ccc2nc(S(N)(=O)=O)sc2c1	3.1			ACTIVE	ACTIVE					4.770000000000003	108.47220000000006	164.72811819432798	99.35	412.5770000000001	412.149049376	6	2	12	1	6	0	8	27	55	0	0	2	2	0	0	1	0	0	1	0	0	0.5789473684210527	17.41016538876257	11.90250416296209	9.472595059010661	6.637623234551307	4.5164560939161476	9.539688104112802	6.706810933137952	4.299814379088125	2.831461916015174	-1.5099999999999998	21.786300476500532
CHEMBL120422	CCCCCCCCCS(=O)(=O)C(F)S(N)(=O)=O	3.0			ACTIVE	ACTIVE					1.6934	69.78300000000004	108.91533043153963	94.29999999999998	303.42100000000005	303.09742840399997	5	2	10	1	4	0	8	18	40	1	1	0	0	0	0	0	0	0	0	0	0	1.0	12.272002165519492	9.412670418766622	8.389894836547876	6.196426848086348	4.272641662722912	6.087773253870568	4.351728418159177	2.573047654631211	1.5573595967788953	-0.2100000000000001	17.790000000000003
CHEMBL69113	CCCCCCCCS(=O)(=O)C(C)S(N)(=O)=O	2500.0			INACTIVE	INACTIVE					1.3962	69.73200000000004	104.7497950286134	94.29999999999998	285.43100000000004	285.106850216	5	2	9	1	4	0	7	17	40	1	1	0	0	0	0	0	0	0	0	0	0	1.0	12.186930911323717	9.271802797720255	8.91603252450285	7.229654309990773	4.315787737063337	5.946905632824201	4.291405387081986	2.750790141932685	1.4538904913612791	-0.14000000000000007	16.86
CHEMBL68840	CCCCCCCCS(=O)(=O)C(Cl)(Cl)S(N)(=O)=O	200.0			INACTIVE	INACTIVE					2.1391000000000004	74.70700000000004	118.99138536798013	94.29999999999998	340.2940000000001	339.013255448	5	2	9	1	4	0	9	18	37	0	0	0	0	0	0	0	0	0	0	0	0	1.0	13.377367480189456	9.638877256576805	10.52972826416249	8.832391039361712	4.318693430439994	5.684363606316634	4.0950168473262325	2.459912889287568	1.368202892925982	0.4399999999999999	18.44
CHEMBL304131	CCCCCCCCS(=O)(=O)C(Cl)S(N)(=O)=O	12.0			ACTIVE	ACTIVE					1.5726000000000002	69.91100000000004	108.68811914109847	94.29999999999998	305.84900000000005	305.05222779999997	5	2	9	1	4	0	8	17	37	1	1	0	0	0	0	0	0	0	0	0	0	1.0	12.3208243303514	9.349106199238607	9.1053864136043	7.505869581963728	4.3631262093386995	5.587773253870568	3.998175027565903	2.3230476546312104	1.3805829014822586	0.1499999999999998	17.150000000000002
CHEMBL302780	CCCCCCCCS(=O)(=O)C(F)S(N)(=O)=O	3.0			ACTIVE	ACTIVE					1.3033000000000001	65.16600000000004	102.55038831714303	94.29999999999998	289.39400000000006	289.08177833999997	5	2	9	1	4	0	8	17	37	1	1	0	0	0	0	0	0	0	0	0	0	1.0	11.564895384332944	8.912670418766623	8.036341445954603	5.946426848086348	4.095864967426276	5.587773253870568	3.998175027565903	2.3230476546312104	1.3805829014822586	-0.2100000000000001	16.789999999999996
CHEMBL421106	CCCCCCCCS(=O)(=O)CS(N)(=O)=O	22.0			INACTIVE	ACTIVE					1.0077000000000005	65.13700000000004	98.3848529142168	94.29999999999998	271.404	271.091200152	5	2	9	1	4	0	7	16	37	0	0	0	0	0	0	0	0	0	0	0	0	1.0	11.316687423320639	9.01228977372641	8.16009089935091	5.814002037642385	4.529077916843449	5.47550111203317	3.9961726746990327	2.152719996661939	1.4115078062823185	-0.14000000000000007	15.860000000000001
CHEMBL66465	CCCCCCCCSCS(N)(=O)=O	480.0			INACTIVE	INACTIVE					2.3261000000000003	63.80820000000004	91.88256455779545	60.160000000000004	239.40599999999998	239.101370912	3	2	9	1	3	0	5	14	35	0	0	0	0	0	0	0	0	0	0	0	0	1.0	10.500190842392913	8.012289773726412	6.541753191745883	4.447976633857945	2.9684177450636287	5.142167778699836	3.456726772164024	1.8898282851303343	1.1595337003971669	0.2599999999999999	14.26
CHEMBL1643299	CCCCCCCCc1ccc(NC(=O)Nc2ccc(S(N)(=O)=O)cc2)cc1	9600.0	47.1	52.8	INACTIVE	INACTIVE	INACTIVE	ACTIVE	INACTIVE	ACTIVE	4.881000000000003	113.97860000000003	167.13488941181814	101.28999999999999	403.5480000000002	403.192962788	6	4	10	3	3	2	7	28	57	0	0	2	2	0	0	0	0	0	2	0	0	0.38095238095238093	17.095389633795648	11.226997943985934	8.42462424405317	5.40075856379454	3.401026199457519	9.680678466064371	6.863201186585584	4.471527330382969	2.8855863734836635	-2.379999999999999	21.914881181060093
CHEMBL2325976	CCCCC[C@H](O)/C=C/[C@H]1[C@H](O)C[C@H](O)[C@@H]1C/C=C\CCCC(=O)N(CC)[C@H]1CN(CCCOC)S(=O)(=O)C2SC(S(N)(=O)=O)=CC21	5.012			ACTIVE	ACTIVE					2.676300000000002	184.72739999999945	285.1281424507376	187.76999999999998	722.0050000000005	721.31004334	12	5	19	4	10	1	15	47	102	8	2	3	0	2	3	0	1	2	0	1	1	0.78125	30.342191039724163	20.747434451677684	18.07394873789924	14.941094498219599	11.933860784345287	16.818242603373427	12.74968371037827	9.372491941476873	6.817475139449354	-1.3000000000000003	40.13234049286025
CHEMBL2325975	CCCCC[C@H](O)/C=C/[C@H]1[C@H](O)C[C@H](O)[C@@H]1C/C=C\CCCC(=O)NCCc1ccc(S(N)(=O)=O)cc1	39.81			INACTIVE	ACTIVE					2.964600000000001	145.0362999999999	221.26984454799225	149.95	536.7350000000004	536.292008128	8	6	16	5	6	1	9	37	81	5	0	2	1	1	1	0	0	0	1	1	1	0.6071428571428571	22.652208890989844	14.920157265484557	11.50930338308535	7.841325341662229	5.21022518354887	13.373837787562994	9.947880325617767	6.912094108250658	4.694785357575016	-2.039999999999999	31.17937612054427
CHEMBL2325977	CCCCC[C@H](O)/C=C/[C@H]1[C@H](O)C[C@H](O)[C@@H]1C/C=C\CCCC(=O)Nc1nnc(S(N)(=O)=O)s1	0.631			ACTIVE	ACTIVE					2.0959000000000003	130.41930000000008	204.58807311990824	175.73	516.6860000000003	516.207626872	10	6	14	5	9	1	12	34	70	5	0	2	1	1	1	1	0	0	0	1	1	0.6818181818181818	21.04776631424975	14.013641746143636	11.33793128696684	7.969263326537589	5.320988248227938	11.650825687294347	8.62527523565459	5.82057100060845	3.9713686402492954	-1.6999999999999995	28.536633029425815
CHEMBL3326412	CCCCCc1ccc(-c2cn(-c3c(F)c(F)c(S(N)(=O)=O)c(F)c3F)nn2)cc1	648.0	38.9	10.8	INACTIVE	INACTIVE	INACTIVE	ACTIVE	ACTIVE	ACTIVE	3.870800000000001	101.22920000000002	169.92844531105288	90.87	442.43800000000005	442.108659696	6	2	7	1	5	0	11	30	48	0	0	3	3	0	0	1	0	0	2	0	0	0.2631578947368421	16.687268870740045	10.601523159568469	8.179318264455338	5.453100074936992	3.656376803033222	9.055203681646907	6.681051437314921	4.525636986014121	2.9775700202645687	-2.79	21.907835422135875
CHEMBL3326402	CCCCCc1ccc(-c2cn(-c3ccc(S(N)(=O)=O)cc3)nn2)cc1	755.0	5.0	12.4	INACTIVE	INACTIVE	ACTIVE	ACTIVE	ACTIVE	ACTIVE	3.314400000000001	101.39720000000003	153.26630369934796	90.87	370.47800000000007	370.146346944	6	2	7	1	5	0	7	26	48	0	0	3	3	0	0	1	0	0	2	0	0	0.2631578947368421	15.484812055461642	10.166961418595932	7.80271575592482	5.171120274975131	3.2475633186157373	8.620641940674371	6.241292698457234	4.241889041563562	2.7321234926418825	-2.5099999999999993	18.286149106388848
CHEMBL4293703	CCCCN1C(=O)C(=NNC(=O)c2ccc(S(N)(=O)=O)cc2)c2ccccc21	565.1	27.4	44.1	INACTIVE	INACTIVE	INACTIVE	ACTIVE	INACTIVE	ACTIVE	1.6148000000000005	105.5214	162.63612612222985	121.93	400.46000000000015	400.12052611999997	8	3	6	2	5	2	9	28	48	0	0	3	2	0	1	0	0	1	2	0	0	0.21052631578947367	16.069637990513236	10.294206719785052	7.8596404376055204	5.276487668773827	3.3906194825126983	8.74788724186349	6.298217380137935	4.34725643536226	2.875179656538843	-3.0399999999999987	19.714167070239238
CHEMBL44238	CCCCNC(C)c1csc(S(N)(=O)=O)c1	590.0			INACTIVE	INACTIVE					1.8462	67.01790000000003	100.91194784932395	72.19	262.3999999999999	262.080969816	4	3	6	2	4	0	6	16	34	1	1	1	1	0	0	1	0	0	0	0	0	0.6	11.196707744029052	7.720344547708197	6.472944306997571	4.761420178594564	3.029400501900815	5.294372258531741	3.773450062072286	2.356954231448279	1.3196955018847225	-0.4300000000000001	13.63422607578677
CHEMBL554854	CCCCNC1CCS(=O)(=O)c2sc(S(N)(=O)=O)cc21.Cl	5.499999999999999			ACTIVE	ACTIVE					1.4255	85.26170000000003	135.0495504445273	106.32999999999998	374.93700000000007	374.019547768	6	3	5	2	6	0	10	21	40	1	1	2	1	0	1	1	0	1	0	0	0	0.6363636363636364	14.799557360923426	10.3962309283771	9.965927200491736	8.188322738861446	6.3486928798844655	6.381149643207658	4.82105433132403	3.236972453897412	2.178036587653553	-0.1900000000000001	18.85805382027871
CHEMBL541087	CCCCNCc1ccc(C(=O)c2csc(S(N)(=O)=O)c2)cc1.Cl	12.0			ACTIVE	ACTIVE					2.938000000000001	99.42940000000002	152.28365740798114	89.25999999999999	388.94200000000006	388.068212212	5	3	8	2	5	0	8	24	45	0	0	2	2	0	0	1	0	0	1	0	0	0.3125	15.76885849463993	9.798242140793343	7.9552983921273315	5.7565984025368335	3.6452419523204935	7.3722698516168865	5.2558041472020465	3.370364088680746	2.05997045994028	-1.25	20.793956043956044
CHEMBL539558	CCCCNCc1ccc(S(=O)(=O)c2csc(S(N)(=O)=O)c2)cc1.Cl	29.0			INACTIVE	ACTIVE					2.539800000000001	101.44870000000002	158.38259157532733	106.32999999999998	424.997	424.035197832	6	3	8	2	6	0	10	25	46	0	0	2	2	0	0	1	0	0	1	0	0	0.3333333333333333	16.90185165649538	11.318862866953001	9.973347903158697	7.696453869153015	5.3547325122119105	7.409727330182152	5.324171041264798	3.411948969150738	2.0475018770749713	-0.9699999999999998	22.07161464835622
CHEMBL170015	CCCCNS(N)(=O)=O	148.0			INACTIVE	INACTIVE					-0.42039999999999983	36.01789999999999	55.61998365468371	72.19	152.219	152.061948624	4	3	4	2	2	0	5	9	21	0	0	0	0	0	0	0	0	0	0	0	0	1.0	6.239912065068584	4.380139388662164	3.1715938975003244	1.4400696943310813	0.8200597415393833	2.8338199107406012	1.7929002262289566	0.8335766220369676	0.39120437737755237	-0.13	8.869999999999996
CHEMBL190056	CCCCNc1nc(NCCCC)nc(NCCc2ccc(S(N)(=O)=O)cc2)n1	163.0	204.0		INACTIVE	INACTIVE	INACTIVE	INACTIVE			2.5976	116.63130000000002	172.54711555261855	134.92000000000002	421.5710000000001	421.225994232	9	5	13	4	8	0	10	29	60	0	0	2	2	0	0	1	0	0	1	0	0	0.5263157894736842	17.9264878342597	11.560914333174324	8.294050333616608	5.140203108664145	3.046921999472343	10.014594855252762	6.732627276149023	4.210971875252576	2.5314821734984876	-2.4599999999999995	22.825212662218657
CHEMBL371632	CCCCNc1nc(NCCCC)nc(NCc2ccc(S(N)(=O)=O)cc2)n1	175.0	210.0		INACTIVE	INACTIVE	INACTIVE	INACTIVE			2.5551000000000004	111.76430000000003	166.18217343822195	134.92000000000002	407.54400000000004	407.210344168	9	5	12	4	8	0	10	28	57	0	0	2	2	0	0	1	0	0	1	0	0	0.5	17.219381053073153	11.060914333174324	7.970827028913245	4.894040466949582	2.8605845109512127	9.514594855252763	6.409403971445659	3.9648092335380145	2.345144684977358	-2.4599999999999995	21.835752980387056
CHEMBL190531	CCCCNc1nc(NCCCC)nc(Nc2ccc(S(N)(=O)=O)cc2)n1	146.0	185.0		INACTIVE	INACTIVE	INACTIVE	INACTIVE			2.6866000000000003	107.72030000000002	159.81723132382533	134.92000000000002	393.51700000000005	393.194694104	9	5	11	4	8	0	10	27	54	0	0	2	2	0	0	1	0	0	1	0	0	0.47058823529411764	16.512274271886604	10.603807551987776	7.622700482450922	4.63051946350446	2.7163741059090545	9.057488074066216	6.061277424983336	3.701288230092893	2.2009342799352	-2.4599999999999995	20.847101915768963
CHEMBL371155	CCCCOC1CS(=O)(=O)c2cc(S(N)(=O)=O)ccc21	6.3	3.1		ACTIVE	ACTIVE	ACTIVE	ACTIVE			0.9791000000000001	73.46900000000004	118.45483485306866	103.53	319.40400000000005	319.05481464400003	6	2	5	1	5	0	8	20	37	1	1	2	1	0	1	0	0	1	1	0	0	0.5	12.705909665796815	9.464318529310715	8.303120903397769	5.859475648630039	4.447142517507222	6.265733825068996	4.7390423547622715	3.183220043757584	2.1136663782962017	-0.9600000000000001	15.429241477125588
CHEMBL311548	CCCCOS(=O)(=O)c1ccc2nc(S(N)(=O)=O)sc2c1	1.8			ACTIVE	ACTIVE					1.4491	79.03900000000003	126.4814614369559	116.41999999999999	350.4430000000001	350.00648454799995	7	2	6	1	7	0	10	21	35	0	0	2	2	0	0	1	0	0	1	0	0	0.36363636363636365	13.593411082312189	9.83762590696363	8.665105276625665	6.254784508168617	4.282671407487987	6.06656155765048	4.283966079102545	2.6087236032357946	1.5420184909756758	-1.07	16.303095402073986
CHEMBL2331762	CCCCOc1ccc(NC(=O)Nc2ccc(NS(N)(=O)=O)cc2)cc1	2.139	3.429	3.679	ACTIVE	ACTIVE	ACTIVE	ACTIVE	ACTIVE	ACTIVE	3.1249000000000002	102.65830000000001	152.47390587797508	122.54999999999998	378.45400000000006	378.13617618399996	8	5	8	4	4	2	9	26	48	0	0	2	2	0	0	0	0	0	2	0	0	0.23529411764705882	15.17521079951332	9.616243833219404	6.824080935397228	3.801903446014792	2.5127750986552635	8.069924355297841	5.529938253488742	3.2816833887548515	2.0481594819494795	-2.78	19.543486673562803
CHEMBL1643298	CCCCOc1ccc(NC(=O)Nc2ccc(S(N)(=O)=O)cc2)cc1	2.1	0.8	2.5	ACTIVE	ACTIVE	ACTIVE	ACTIVE	ACTIVE	ACTIVE	3.156900000000001	97.30160000000002	146.78866618373854	110.51999999999998	363.4390000000001	363.12527715199997	7	4	7	3	4	2	8	25	46	0	0	2	2	0	0	0	0	0	2	0	0	0.23529411764705882	14.67521079951332	9.366243833219404	6.936326364141065	4.248753543575567	2.5056780792240354	7.819924355297841	5.374903306673479	3.3195223101639995	1.9902382532501814	-2.579999999999999	18.754295721904466
CHEMBL1338403	CCCCOc1ccc(S(N)(=O)=O)cc1	7.3	10.1	8.5	ACTIVE	ACTIVE	ACTIVE	ACTIVE	ACTIVE	ACTIVE	1.5129000000000001	58.21820000000003	90.10538339601808	69.39	229.30099999999996	229.07726434	4	2	5	1	3	0	5	15	30	0	0	1	1	0	0	0	0	0	1	0	0	0.4	9.457561432290952	6.340752482941553	4.779851949719506	2.848116156905037	1.5753448475545495	4.794433005019991	3.21842889225192	1.9188849234934684	1.0599050215806964	-1.07	12.001787508973438
CHEMBL3309358	CCCCOc1nonc1S(N)(=O)=O	5.5	4.8	23.7	ACTIVE	ACTIVE	ACTIVE	ACTIVE	INACTIVE	ACTIVE	-0.10409999999999997	46.07420000000002	81.24172123352659	108.31	221.23799999999997	221.047026832	7	2	5	1	6	0	8	14	25	0	0	1	1	0	0	1	0	0	0	0	0	0.6666666666666666	8.450835836996227	5.581747245065704	4.098270211949225	2.224751047992516	1.2243888069451183	4.035427767144141	2.621553344205683	1.436596771788306	0.7475767675557854	-1.1500000000000001	10.92782101167315
CHEMBL2436872	CCCCc1c(C)nn(-c2ccncc2S(N)(=O)=O)c1C	76.3	48.6	39.1	INACTIVE	ACTIVE	INACTIVE	ACTIVE	INACTIVE	ACTIVE	1.8741400000000001	80.81820000000003	124.6056980392758	90.87	308.4070000000001	308.13069687999996	6	2	5	1	5	0	7	21	41	0	0	2	2	0	0	2	0	0	0	0	0	0.42857142857142855	13.313603659137337	8.428041163929382	6.582984473651081	4.446528704149668	3.045519652397433	6.881721686007822	5.053139531347079	3.518930575613182	2.3917208211475014	-1.7299999999999995	15.654936558239786
CHEMBL77483	CCCCc1cc(-c2ccccc2)cc(-c2ccccc2)[n+]1-c1ccc(S(=O)(=O)Nc2nnc(S(N)(=O)=O)s2)cc1.[O-][Cl+3]([O-])([O-])[O-]	4.95	45.0		ACTIVE	ACTIVE	INACTIVE	ACTIVE			0.18360000000000282	159.5486999999997	271.6520097643275	228.23	706.2240000000003	705.0788535360001	13	3	10	2	11	0	17	46	74	0	0	5	5	0	0	2	0	0	3	0	0	0.13793103448275862	27.352030063196512	18.54673826821142	14.838092361535805	10.015095640727047	6.995381184793896	13.466332162071009	9.687105122795579	6.382348255049204	4.431886348978335	-3.839999999999999	35.022203553784955
CHEMBL446175	CCCCc1cc(-c2ccccc2)cc(-c2ccccc2)[n+]1-c1ccc(S(N)(=O)=O)cc1.[O-][Cl+3]([O-])([O-])[O-]	620.0	500.0		INACTIVE	INACTIVE	INACTIVE	INACTIVE			0.5313000000000013	128.83120000000002	218.23616468153105	156.28	543.0410000000003	542.1278352639998	8	2	7	1	6	0	10	37	64	0	0	4	4	0	0	1	0	0	3	0	0	0.14814814814814814	21.691616548485694	14.200034929928291	10.525836109779547	6.458283124856977	4.4179932983494625	11.419288652309994	8.208484106293502	5.529051891445406	3.9025534723756086	-3.149999999999999	28.421768701528336
CHEMBL366948	CCCCc1cc(-c2ccccc2)cc(-c2ccccc2)[n+]1CCc1ccc(S(N)(=O)=O)cc1.[O-][Cl+3]([O-])([O-])[O-]	544.0	120.0		INACTIVE	INACTIVE	INACTIVE	INACTIVE			0.7848000000000016	137.64019999999996	230.96604891032428	156.28	571.0950000000004	570.1591353919998	8	2	9	1	6	0	10	39	70	0	0	4	4	0	0	1	0	0	3	0	0	0.20689655172413793	23.10583011085879	15.146209288788425	11.242113276513086	7.020177068624098	4.755587196201649	12.365463011170128	8.924761273027041	6.090945835212527	4.2401473702277945	-3.149999999999999	30.392257293878885
CHEMBL170041	CCCCc1cc(-c2ccccc2)cc(-c2ccccc2)[n+]1Cc1ccc(S(N)(=O)=O)cc1.[O-][Cl+3]([O-])([O-])[O-]	595.0	135.0		INACTIVE	INACTIVE	INACTIVE	INACTIVE			0.5904000000000021	133.03820000000002	224.60110679592765	156.28	557.0680000000003	556.1434853279999	8	2	8	1	6	0	10	38	67	0	0	4	4	0	0	1	0	0	3	0	0	0.17857142857142858	22.398723329672244	14.646209288788425	10.926620361771526	6.73677980624779	4.558660304252255	11.865463011170128	8.609268358285481	5.807548572836219	4.0432204782784025	-3.149999999999999	29.40662234037657
CHEMBL309890	CCCCc1cc(-c2ccccc2)cc(CCCC)[n+]1-c1ccc(S(=O)(=O)Nc2nnc(S(N)(=O)=O)s2)cc1.[O-][Cl+3]([O-])([O-])[O-]	4.62	40.0		ACTIVE	ACTIVE	INACTIVE	ACTIVE			-0.14079999999999732	152.72469999999979	262.0546840158499	228.23	686.2340000000003	685.1101536639999	13	3	12	2	11	0	17	44	76	0	0	4	4	0	0	2	0	0	2	0	0	0.2962962962962963	27.086599060808027	18.44671483746829	14.681717410412595	9.808215286001158	6.804587629182221	13.366308731327873	9.530730171672369	6.175467900323315	4.241092793366658	-3.0599999999999996	35.41929227836895
CHEMBL4293437	CCCCc1ccc(NC(=O)Nc2cc(S(N)(=O)=O)ccc2O)cc1	3406.2	157.0	5.2	INACTIVE	INACTIVE	INACTIVE	INACTIVE	ACTIVE	ACTIVE	3.0262000000000002	97.17540000000002	146.46935470642768	121.52	363.4390000000001	363.12527715199997	7	5	6	4	4	2	8	25	46	0	0	2	2	0	0	0	0	0	2	0	0	0.23529411764705882	14.636825835359788	9.36727140840258	7.164988660023457	4.486560567686116	2.7523929457079928	7.8209519304810176	5.6035656025558715	3.5755609675647455	2.212555475914393	-2.579999999999999	18.754295721904466
CHEMBL1643297	CCCCc1ccc(NC(=O)Nc2ccc(S(N)(=O)=O)cc2)cc1	2485.0	376.0	28.5	INACTIVE	INACTIVE	INACTIVE	INACTIVE	INACTIVE	ACTIVE	3.3206000000000007	95.51060000000003	141.67512095423166	101.28999999999999	347.44000000000005	347.130362532	6	4	6	3	3	2	7	24	45	0	0	2	2	0	0	0	0	0	2	0	0	0.23529411764705882	14.266962509049456	9.226997943985934	7.010410681680074	4.400758563794539	2.672472808864246	7.680678466064371	5.448987624212489	3.4715273303829717	2.1570329828903914	-2.379999999999999	17.965851694978195
CHEMBL189681	CCCN(C)c1nc(NCCc2ccc(S(N)(=O)=O)cc2)nc(N(C)CCC)n1	36.0	13.7		INACTIVE	ACTIVE	ACTIVE	ACTIVE			1.8659999999999999	116.95790000000008	172.96705852580922	117.33999999999999	421.5710000000002	421.22599423200006	9	3	11	2	8	0	10	29	60	0	0	2	2	0	0	1	0	0	1	0	0	0.5263157894736842	18.40670146288652	11.327903870521325	8.529287055387256	5.29058507434202	3.3250638320300268	9.781584392599767	6.967863997919671	4.3613538409304535	2.809624006056172	-2.46	22.825212662218657
CHEMBL190907	CCCN(C)c1nc(NCc2ccc(S(N)(=O)=O)cc2)nc(N(C)CCC)n1	33.0	12.6		INACTIVE	ACTIVE	ACTIVE	ACTIVE			1.8234999999999997	112.09090000000006	166.60211641141262	117.33999999999999	407.54400000000015	407.21034416800006	9	3	10	2	8	0	10	28	57	0	0	2	2	0	0	1	0	0	1	0	0	0.5	17.699594681699974	10.827903870521327	8.206063750683892	5.0444224326274565	3.1387263435088975	9.281584392599767	6.6446406932163065	4.11519119921589	2.6232865175350426	-2.46	21.835752980387056
CHEMBL190538	CCCN(C)c1nc(Nc2ccc(S(N)(=O)=O)cc2)nc(N(C)CCC)n1	39.0	10.5		INACTIVE	ACTIVE	ACTIVE	ACTIVE			1.9549999999999998	108.04690000000005	160.237174297016	117.33999999999999	393.51700000000017	393.19469410400006	9	3	9	2	8	0	10	27	54	0	0	2	2	0	0	1	0	0	1	0	0	0.47058823529411764	16.992487900513428	10.37079708933478	7.857937204221568	4.780901429182335	2.994515938466739	8.824477611413219	6.2965141467539825	3.851670195770768	2.4790761124928853	-2.46	20.847101915768963
CHEMBL229954	CCCN(CCC)S(N)(=O)=O	60300.0		3530.0	INACTIVE	INACTIVE			INACTIVE	INACTIVE	0.3119000000000002	45.262200000000014	68.55983937007224	63.4	180.27299999999997	180.093248752	4	2	5	1	2	0	5	11	27	0	0	0	0	0	0	0	0	0	0	0	0	1.0	7.89423244175509	5.301498433098485	3.990332838429774	2.3908330465555956	1.7391950839137893	3.798278873970675	2.4439912083098823	1.3059052565297287	0.8650858045658146	-0.13	10.87
CHEMBL4290292	CCCN1C(=O)C(=NNC(=O)c2ccc(S(N)(=O)=O)cc2)c2ccccc21	244.7	30.1	24.7	INACTIVE	INACTIVE	INACTIVE	ACTIVE	INACTIVE	ACTIVE	1.2247000000000003	100.90440000000001	156.27118400783326	121.93	386.4330000000001	386.10487605599997	8	3	5	2	5	2	9	27	45	0	0	3	2	0	1	0	0	1	2	0	0	0.16666666666666666	15.362531209326688	9.794206719785052	7.506087047012246	4.988427192922114	3.297998514245839	8.24788724186349	5.944663989544659	4.059195959510547	2.7825586882719837	-3.0399999999999987	18.742227487589062
CHEMBL1099125	CCCNC(=O)c1cc(S(N)(=O)=O)cnc1Sc1ccccc1	26.7			INACTIVE	ACTIVE					2.0200000000000005	88.79940000000002	139.10307466253877	102.14999999999999	351.45300000000003	351.071133404	6	3	6	2	5	1	8	23	40	0	0	2	2	0	0	1	0	0	1	0	0	0.2	14.15446392556483	9.317523099090225	7.3634078487355366	4.799360539208087	3.131785652980126	6.954707040240934	4.739757794177998	2.892495036178133	1.7665719958689021	-1.8999999999999995	17.45380110972339
CHEMBL543604	CCCNC1CCS(=O)(=O)c2sc(S(N)(=O)=O)cc21.Cl	3.933333333333333			ACTIVE	ACTIVE					1.0354	80.64470000000003	128.6846083301307	106.32999999999998	360.91	360.003897704	6	3	4	2	6	0	10	20	37	1	1	2	1	0	1	1	0	1	0	0	0	0.6	14.092450579736878	9.896230928377102	9.612373809898463	7.907992652971537	6.214191679269269	5.881149643207658	4.467500940730756	2.956642368007501	2.043535387038357	-0.1900000000000001	17.860479555779907
CHEMBL4159562	CCCNCC(O)COc1ccc(C(=O)NCCc2ccc(S(N)(=O)=O)cc2)cc1.Cl	18.4	7.4	1.5	ACTIVE	ACTIVE	ACTIVE	ACTIVE	ACTIVE	ACTIVE	1.4676000000000002	122.20490000000001	189.19576164607045	130.74999999999997	472.0070000000001	471.15946974	8	5	12	4	6	1	10	31	61	1	1	2	2	0	0	0	0	0	2	0	0	0.38095238095238093	19.045839879154137	11.355152866267387	8.449612997645069	5.245978848564051	3.182999626401145	9.808833388345827	6.888189940177483	4.316747615152482	2.6675598004272896	-2.169999999999999	26.86468609087756
CHEMBL322014	CCCNCc1cc2cc(S(N)(=O)=O)oc2s1	8.0			ACTIVE	ACTIVE					1.6413000000000002	67.46190000000003	103.65805741634276	85.33	274.36699999999996	274.04458430799997	5	3	5	2	5	0	7	17	31	0	0	2	2	0	0	2	0	0	0	0	0	0.4	11.027605765303289	7.624939870083416	6.334412775603944	4.039888650851576	2.9925282060294873	5.262123811234129	3.742732959744348	2.2490551310812843	1.4836542442666645	-0.8899999999999999	12.56389939132802
CHEMBL192950	CCCNc1nc(NCCC)nc(NCCc2ccc(S(N)(=O)=O)cc2)n1	83.0	125.0		INACTIVE	ACTIVE	INACTIVE	INACTIVE			1.8173999999999997	107.39730000000003	159.81723132382533	134.92000000000002	393.5170000000001	393.194694104	9	5	11	4	8	0	10	27	54	0	0	2	2	0	0	1	0	0	1	0	0	0.47058823529411764	16.512274271886604	10.560914333174324	7.5869435524300615	4.579542936884324	2.766591913582432	9.014594855252763	6.025520494962476	3.650311703472757	2.2511520876085775	-2.4599999999999995	20.847101915768963
CHEMBL434909	CCCNc1nc(NCCC)nc(NCc2ccc(S(N)(=O)=O)cc2)n1	63.0	78.0		INACTIVE	ACTIVE	INACTIVE	ACTIVE			1.7748999999999997	102.53030000000003	153.4522892094287	134.92000000000002	379.4900000000001	379.17904404	9	5	10	4	8	0	10	26	51	0	0	2	2	0	0	1	0	0	1	0	0	0.4375	15.80516749070006	10.060914333174326	7.263720247726698	4.333380295169761	2.580254425061302	8.514594855252763	5.702297190259112	3.4041490617581935	2.0648145990874474	-2.4599999999999995	19.85935618643015
CHEMBL193513	CCCNc1nc(NCCC)nc(Nc2ccc(S(N)(=O)=O)cc2)n1	49.0	56.0		INACTIVE	ACTIVE	INACTIVE	ACTIVE			1.9063999999999999	98.48630000000001	147.08734709503207	134.92000000000002	365.4630000000001	365.163393976	9	5	9	4	8	0	10	25	48	0	0	2	2	0	0	1	0	0	1	0	0	0.4	15.098060709513511	9.603807551987776	6.915593701264373	4.069859291724638	2.4360440200191436	8.057488074066216	5.354170643796787	3.1406280583130717	1.92060419404529	-2.4599999999999995	18.872628566932477
CHEMBL3402959	CCCOc1ccc(S(N)(=O)=O)cc1	12.8	13.2	7.9	ACTIVE	ACTIVE	ACTIVE	ACTIVE	ACTIVE	ACTIVE	1.1228000000000002	53.60120000000003	83.74044128162147	69.39	215.27399999999997	215.061614276	4	2	4	1	3	0	5	14	27	0	0	1	1	0	0	0	0	0	1	0	0	0.3333333333333333	8.750454651104404	5.840752482941553	4.426298559126233	2.5543493442462886	1.460900569224406	4.294433005019991	2.8648755016586467	1.6251181108347197	0.9454607432505522	-1.07	11.007339520494973
CHEMBL4075030	CCCOc1ccc2c(c1)CCN(C(=O)c1ccc(S(N)(=O)=O)cc1)C2c1ccccc1	33.2	44.5	6.7	INACTIVE	ACTIVE	INACTIVE	ACTIVE	ACTIVE	ACTIVE	3.910700000000003	123.0687	188.22992276805385	89.69999999999999	450.56000000000006	450.16132831199997	6	2	6	1	4	1	7	32	58	1	1	4	3	0	1	0	0	1	3	0	0	0.24	18.716282522147957	12.172531215705911	9.401658405548954	6.55079877715653	4.595051648249709	10.626211737784349	7.840235348081369	5.621567543744959	4.079611822275856	-3.159999999999999	22.048934117825304
CHEMBL2048935	CCCOc1ccc2c(c1)CCN(S(N)(=O)=O)C2c1ccc(S(N)(=O)=O)cc1	6.3	7.8		ACTIVE	ACTIVE	ACTIVE	ACTIVE			1.2738000000000007	105.40340000000003	164.8824084476058	132.79	425.5320000000001	425.10791283599997	8	4	6	2	5	0	10	28	51	1	1	3	2	0	1	0	0	1	2	0	0	0.3333333333333333	17.039874607244904	11.838946008892751	9.691708986049964	6.59899196005917	4.740067828261274	8.78940697184338	6.631324677531759	4.622629603901962	3.349732924971622	-1.9799999999999995	20.746538248146397
CHEMBL2048927	CCCOc1ccc2c(c1)CCN=C2c1ccc(S(N)(=O)=O)cc1	8.8	16.1		ACTIVE	ACTIVE	ACTIVE	ACTIVE			2.5163	94.25320000000004	141.7818531632062	81.75	344.43600000000004	344.11946349999994	5	2	5	1	4	0	6	24	44	0	0	3	2	0	1	0	0	1	2	0	0	0.2777777777777778	14.343932616546336	9.47217430901423	7.278552281947619	4.8412574317268975	3.2556771722108473	7.925854831092668	5.717129224480034	3.9120261983153304	2.740237346236992	-2.1799999999999993	16.669888014009352
CHEMBL2048931	CCCOc1ccc2c(c1)CCNC2c1ccc(S(N)(=O)=O)cc1	8.9	9.2		ACTIVE	ACTIVE	ACTIVE	ACTIVE			2.3579000000000008	93.59290000000004	142.43639286095413	81.41999999999999	346.45200000000006	346.13511356399994	5	3	5	2	4	0	6	24	46	1	1	3	2	0	1	0	0	1	2	0	0	0.3333333333333333	14.474069290236004	9.651918539625127	7.5216865159685815	5.112292222348359	3.513874539149887	8.105599061703563	5.960263458500996	4.1830609889367905	2.9984347131760316	-1.8899999999999992	16.950042381446433
CHEMBL2048923	CCCOc1cccc(CCNC(=O)c2ccc(S(N)(=O)=O)cc2)c1	5.3	8.3		ACTIVE	ACTIVE	ACTIVE	ACTIVE			2.0953	96.08040000000003	147.60374611452713	98.48999999999998	362.451	362.13002818399997	6	3	8	2	4	1	7	25	47	0	0	2	2	0	0	0	0	0	2	0	0	0.2777777777777778	14.882317580699867	9.573350614405951	7.132577148407428	4.444801206594997	2.744553388617081	8.02703113648439	5.571154090939842	3.51556997318343	2.2291135626432266	-2.3799999999999994	18.951526333185402
CHEMBL415964	CCC[C@@H]1C[C@H](NCC)c2cc(S(N)(=O)=O)sc2S1(=O)=O	0.17			ACTIVE	ACTIVE					1.3922	82.60870000000004	129.26139930637453	106.32999999999998	352.50300000000004	352.0585201199999	6	3	5	2	6	0	9	21	41	2	0	2	1	0	1	1	0	1	0	0	0	0.6666666666666666	14.445055977534915	10.760915667893483	10.418716336490405	8.98621076122765	7.491860670587775	6.851780131122635	5.1549023066504684	3.6151942562447874	2.6736281626735425	-0.4800000000000001	16.883109962548886
CHEMBL2430111	CCC[C@H](C(=O)Nc1ccc(S(N)(=O)=O)cc1)C(C)(C)C		96.0	78.0			INACTIVE	ACTIVE	INACTIVE	ACTIVE	2.7349000000000006	84.29790000000004	126.52793302214604	89.25999999999999	312.43500000000006	312.150763628	5	3	5	2	3	1	6	21	45	1	0	1	1	0	0	0	0	0	1	0	0	0.5333333333333333	13.82780492029403	8.53767590800023	7.8273468870478435	4.3188429116390505	2.718827164510343	6.991356430078668	6.265923829580257	3.3896116782274834	2.2033873385364884	-1.4	17.651020408163266
CHEMBL273599	CCC[C@H]1C[C@H](NCC)c2cc(S(N)(=O)=O)sc2S1(=O)=O	0.14			ACTIVE	ACTIVE					1.3922	82.60870000000004	129.26139930637453	106.32999999999998	352.50300000000004	352.0585201199999	6	3	5	2	6	0	9	21	41	2	0	2	1	0	1	1	0	1	0	0	0	0.6666666666666666	14.445055977534915	10.760915667893483	10.418716336490405	8.98621076122765	7.491860670587775	6.851780131122635	5.1549023066504684	3.6151942562447874	2.6736281626735425	-0.4800000000000001	16.883109962548886
CHEMBL308820	CCCc1cc(-c2ccccc2)cc(-c2ccccc2)[n+]1-c1ccc(S(=O)(=O)Nc2nnc(S(N)(=O)=O)s2)cc1.[O-][Cl+3]([O-])([O-])[O-]	3.9	40.0		ACTIVE	ACTIVE	INACTIVE	ACTIVE			-0.20649999999999696	154.93169999999975	265.28706764993086	228.23	692.1970000000003	691.0632034719999	13	3	9	2	11	0	17	45	71	0	0	5	5	0	0	2	0	0	3	0	0	0.10714285714285714	26.644923282009966	18.04673826821142	14.484538970942532	9.734765554837136	6.89362644154948	12.966332162071009	9.333551732202306	6.102018169159293	4.330131605733916	-3.839999999999999	34.04118304977946
CHEMBL171625	CCCc1cc(-c2ccccc2)cc(-c2ccccc2)[n+]1-c1ccc(S(N)(=O)=O)cc1.[O-][Cl+3]([O-])([O-])[O-]	580.0	500.0		INACTIVE	INACTIVE	INACTIVE	INACTIVE			0.14120000000000188	124.21420000000002	211.87122256713442	156.28	529.0140000000002	528.1121851999999	8	2	6	1	6	0	10	36	61	0	0	4	4	0	0	1	0	0	3	0	0	0.11538461538461539	20.984509767299148	13.700034929928291	10.172282719186274	6.177953038967066	4.316238555105047	10.919288652309994	7.854930715700228	5.248721805555495	3.8007987291311918	-3.149999999999999	27.437761857026114
CHEMBL169903	CCCc1cc(-c2ccccc2)cc(-c2ccccc2)[n+]1CCc1ccc(S(N)(=O)=O)cc1.[O-][Cl+3]([O-])([O-])[O-]	270.0	84.0		INACTIVE	INACTIVE	INACTIVE	ACTIVE			0.39470000000000216	133.02320000000003	224.60110679592765	156.28	557.0680000000003	556.1434853279999	8	2	8	1	6	0	10	38	67	0	0	4	4	0	0	1	0	0	3	0	0	0.17857142857142858	22.398723329672244	14.646209288788425	10.888559885919813	6.739846982734186	4.653832452957232	11.865463011170128	8.571207882433768	5.810615749322615	4.1383926269833795	-3.149999999999999	29.40662234037657
CHEMBL353693	CCCc1cc(-c2ccccc2)cc(-c2ccccc2)[n+]1Cc1ccc(S(N)(=O)=O)cc1.[O-][Cl+3]([O-])([O-])[O-]	390.0	85.0		INACTIVE	INACTIVE	INACTIVE	ACTIVE			0.20030000000000248	128.42120000000003	218.236164681531	156.28	543.0410000000003	542.1278352639998	8	2	7	1	6	0	10	37	64	0	0	4	4	0	0	1	0	0	3	0	0	0.14814814814814814	21.691616548485694	14.146209288788425	10.573066971178253	6.4564497203578775	4.456905561007839	11.365463011170128	8.255714967692208	5.527218486946307	3.9414657350339857	-3.149999999999999	28.421768701528336
CHEMBL76078	CCCc1cc(-c2ccccc2)cc(CCC)[n+]1-c1ccc(S(=O)(=O)Nc2nnc(S(N)(=O)=O)s2)cc1.[O-][Cl+3]([O-])([O-])[O-]	3.45	35.0		ACTIVE	ACTIVE	INACTIVE	ACTIVE			-0.9209999999999967	143.49069999999992	249.32479978705663	228.23	658.1800000000002	657.0788535359999	13	3	10	2	11	0	17	42	70	0	0	4	4	0	0	2	0	0	2	0	0	0.24	25.67238549843493	17.446714837468285	13.97461062922605	9.247555114221335	6.601078142693388	12.366308731327873	8.823623390485821	5.614807728543495	4.037583306877824	-3.0599999999999996	33.442206453186465
CHEMBL171792	CCCc1cc(-c2ccccc2)cc(CCC)[n+]1-c1ccc(S(N)(=O)=O)cc1.[O-][Cl+3]([O-])([O-])[O-]	120.0	178.0		INACTIVE	INACTIVE	INACTIVE	INACTIVE			-0.5732999999999981	112.77320000000005	195.9089547042602	156.28	494.9970000000002	494.12783526399994	8	2	7	1	6	0	10	33	60	0	0	3	3	0	0	1	0	0	2	0	0	0.2608695652173913	20.011971983724113	13.100011499185154	9.66235437746979	5.690742598351267	4.023690256248955	10.319265221566857	7.345002373983744	4.761511364939697	3.5082504302751	-2.3699999999999997	26.878926265589254
CHEMBL168976	CCCc1cc(-c2ccccc2)cc(CCC)[n+]1CCc1ccc(S(N)(=O)=O)cc1.[O-][Cl+3]([O-])([O-])[O-]	42.0	205.0		INACTIVE	ACTIVE	INACTIVE	INACTIVE			-0.319799999999997	121.58220000000004	208.63883893305336	156.28	523.0510000000003	522.1591353919999	8	2	9	1	6	0	10	35	66	0	0	3	3	0	0	1	0	0	2	0	0	0.32	21.42618554609721	14.046185858045288	10.378631544203328	6.262227757422452	4.354119897273097	11.26543958042699	8.061279540717283	5.332996524010881	3.838680071299242	-2.3699999999999997	28.86434607727179
CHEMBL352612	CCCc1cc(-c2ccccc2)cc(CCC)[n+]1Cc1ccc(S(N)(=O)=O)cc1.[O-][Cl+3]([O-])([O-])[O-]	90.0	230.0		INACTIVE	ACTIVE	INACTIVE	INACTIVE			-0.5141999999999973	116.98020000000004	202.2738968186568	156.28	509.0240000000002	508.14348532799994	8	2	8	1	6	0	10	34	63	0	0	3	3	0	0	1	0	0	2	0	0	0.2916666666666667	20.71907876491066	13.546185858045288	10.063138629461768	5.978830495046145	4.150410991942379	10.76543958042699	7.745786625975723	5.049599261634574	3.634971165968524	-2.3699999999999997	27.871416286338643
CHEMBL3759134	CCCc1ccc(-c2ccc(=O)n(-c3ccc(S(N)(=O)=O)cc3)n2)cc1	2.9			ACTIVE	ACTIVE					2.4994000000000005	100.6382	151.52032758117943	95.05	369.4460000000001	369.114712468	6	2	5	1	5	0	7	26	45	0	0	3	3	0	0	1	0	0	2	0	0	0.15789473684210525	15.108983457242077	9.75850193975883	7.515871712250385	4.927698811469418	3.1734146183211878	8.212182461837267	5.954448654782799	3.9984675780578516	2.657974792347333	-2.769999999999999	18.034065145253447
CHEMBL2443191	CCCc1cnc(SCC(=O)c2cccc(S(N)(=O)=O)c2)nc1	167.0			INACTIVE	INACTIVE					2.0515	88.89670000000002	139.13780257427388	103.01	351.45300000000003	351.071133404	6	2	7	1	6	0	8	23	40	0	0	2	2	0	0	1	0	0	1	0	0	0.26666666666666666	14.23143403306171	9.528543613197426	7.412501077614608	4.823749154187997	3.1360097884199374	6.996625575622377	4.908579379287285	3.037205888849002	1.895189549466616	-1.7700000000000005	17.58177971110921
CHEMBL2326217	CCN(C(=O)/C=C/[C@H]1[C@H](O)C[C@H](O)[C@@H]1C/C=C\CCCC(=O)O)[C@H]1C[C@H](C)S(=O)(=O)C2SC(S(N)(=O)=O)=CC21	50.12			INACTIVE	ACTIVE					1.3448000000000015	148.22739999999988	233.72631333966626	192.37	606.7850000000002	606.173943796	11	5	11	4	9	1	14	39	77	8	2	3	0	2	3	0	1	2	0	1	1	0.68	24.44522997591838	17.072557060766034	16.14575083149909	13.762161003488053	10.992161803801949	13.037109063340854	10.385040930590275	7.79525386207626	5.695497454727259	-1.709999999999999	31.812826881136093
CHEMBL2325980	CCN(C(=O)/C=C/[C@H]1[C@H](O)C[C@H](O)[C@@H]1C/C=C\CCCC(=O)OC(C)C)[C@H]1C[C@H](C)S(=O)(=O)C2SC(S(N)(=O)=O)=CC21	50.12			INACTIVE	ACTIVE					2.2118	161.8195999999997	253.140451160167	181.37	648.8660000000002	648.220893988	11	4	12	3	10	1	14	42	86	8	2	3	0	2	3	0	1	2	0	1	1	0.7142857142857143	26.98361494007191	18.443477207022752	17.290626676382296	14.119567793390349	11.307090922576924	14.408029209597574	11.529916775473485	8.152660651978556	6.010426573502235	-1.709999999999999	34.77650667918555
CHEMBL568854	CCN(C(=O)CCCCCO[N+](=O)[O-])[C@H]1C[C@H](C)S(=O)(=O)c2sc(S(N)(=O)=O)cc21	14.0			ACTIVE	ACTIVE					1.6197000000000001	108.49940000000005	178.81322080208474	166.98	483.5900000000002	483.08037776	11	2	10	1	9	1	14	30	55	2	0	2	1	0	1	1	0	1	0	0	0	0.6875	19.093796673949928	13.272791021683776	12.409499903897835	10.271098944785304	7.811528278519646	9.363655484912927	7.007614686600207	4.954014453985265	3.4146474247216565	-1.7699999999999996	24.499009726087372
CHEMBL205458	CCN(C(=O)CCCN)C1CC(C)S(=O)(=O)c2sc(S(N)(=O)=O)cc21	1.6668633589E8			INACTIVE	INACTIVE					0.5899000000000013	95.37340000000003	151.70266781881955	140.63	409.5550000000001	409.079983836	8	4	6	2	7	1	11	25	48	2	2	2	1	0	1	1	0	1	0	0	0	0.6428571428571429	16.58497491387491	11.844641620047659	11.43423786945061	9.634189174463355	7.3706662615362255	7.9355060832768105	6.03235265215298	4.317104683663313	2.9737854077382377	-1.0100000000000002	20.303722928146847
CHEMBL2112600	CCN(C(=O)CN(C)C(=N)N)C1CC(C)S(=O)(=O)c2sc(S(N)(=O)=O)cc21	2.0			ACTIVE	ACTIVE					-0.3237299999999976	101.62910000000004	162.14785248828773	167.72	437.5690000000002	437.08613183600005	10	5	5	3	7	1	13	27	50	2	2	2	1	0	1	1	0	1	0	0	0	0.5714285714285714	17.617974947001773	11.962116623445384	11.783312085092156	9.823100965682213	7.35265924691677	8.052981086674535	6.381426867794527	4.506016474882172	2.955778393118782	-1.6999999999999997	21.598399572062633
CHEMBL2112599	CCN(C(=O)CN)C1CC(C)S(=O)(=O)c2sc(S(N)(=O)=O)cc21	6.0			ACTIVE	ACTIVE					-0.19029999999999786	86.13940000000004	138.9727835900263	140.63	381.5010000000001	381.048683708	8	4	4	2	7	1	11	23	42	2	2	2	1	0	1	1	0	1	0	0	0	0.5833333333333334	15.170761351501815	10.844641620047659	10.746133489494456	9.214043288694693	7.091026149932611	6.9355060832768105	5.344248272196827	3.8969587978946523	2.694145296134623	-1.0100000000000002	18.33040936534427
CHEMBL2112602	CCN(C(=O)CNC(=O)CN)C1CC(C)S(=O)(=O)c2sc(S(N)(=O)=O)cc21	6.0			ACTIVE	ACTIVE					-1.0740999999999972	99.14910000000003	161.41405210247137	169.73	438.55300000000017	438.07014742399997	10	5	6	3	8	2	13	27	49	2	2	2	1	0	1	1	0	1	0	0	0	0.5714285714285714	17.286116423152226	12.005872546466138	11.52286321529774	9.661601124843065	7.321683083772117	8.096737009695289	6.120977998000108	4.344516634043024	2.9248022299741296	-1.5400000000000005	21.75662994785552
CHEMBL571337	CCN(C(=O)OCC(CO[N+](=O)[O-])O[N+](=O)[O-])[C@H]1C[C@H](C)S(=O)(=O)c2sc(S(N)(=O)=O)cc21	63.0			INACTIVE	ACTIVE					0.24620000000000208	108.23980000000003	190.91744125428306	228.57999999999998	532.5310000000002	532.0239850800001	16	2	10	1	13	1	19	33	53	3	1	2	1	0	1	1	0	1	0	0	0	0.6428571428571429	19.63003335693532	13.011958309745657	12.19557998447893	9.947262715181363	7.501769489358466	9.102822772974807	6.793694767181302	4.630178224381321	3.1048886355604775	-2.77	26.48206269700729
CHEMBL585756	CCN(C(=O)OCCCCO[N+](=O)[O-])[C@H]1C[C@H](C)S(=O)(=O)c2sc(S(N)(=O)=O)cc21	76.0			INACTIVE	ACTIVE					1.4495000000000002	105.60640000000005	177.561823917195	176.20999999999998	485.5620000000002	485.059642316	12	2	9	1	10	1	15	30	53	2	0	2	1	0	1	1	0	1	0	0	0	0.6666666666666666	18.79493818322724	12.912036910917248	12.026577201778936	9.9144955637605	7.465544777728937	9.002901374146399	6.6246919844813075	4.597411072960458	3.068663923930948	-1.9699999999999993	24.30083057200618
CHEMBL584939	CCN(C(=O)OCCCO[N+](=O)[O-])[C@H]1C[C@H](C)S(=O)(=O)c2sc(S(N)(=O)=O)cc21	13.0			ACTIVE	ACTIVE					1.0594	100.98940000000005	171.19688180279837	176.20999999999998	471.5350000000002	471.043992252	12	2	8	1	10	1	15	29	50	2	0	2	1	0	1	1	0	1	0	0	0	0.6428571428571429	18.087831402040695	12.412036910917248	11.673023811185663	9.664495563760498	7.3203461975958835	8.502901374146399	6.2711385938880335	4.347411072960458	2.9234653437978957	-1.9699999999999993	23.310317365485147
CHEMBL570894	CCN(C(=O)c1ccc(CO[N+](=O)[O-])cc1)[C@H]1C[C@H](C)S(=O)(=O)c2sc(S(N)(=O)=O)cc21	71.0			INACTIVE	ACTIVE					1.8731000000000002	114.63390000000004	188.41054655056237	166.98	503.5800000000002	503.049077632	11	2	7	1	9	1	14	32	53	2	0	3	2	0	1	1	0	1	1	0	0	0.3888888888888889	19.57477062596224	13.344158226729695	12.647390600427295	10.517451027294655	7.945361090555145	9.435022689958846	7.245505383129668	5.200366536494618	3.548480236757155	-2.5499999999999994	24.099528233929245
CHEMBL313770	CCN(C(=O)c1cccc(C(=O)O)n1)C1CC(C)S(=O)(=O)c2sc(S(N)(=O)=O)cc21	5.0			ACTIVE	ACTIVE					1.258	107.60480000000004	176.86539093226398	164.79999999999998	473.55400000000014	473.03851294799995	10	3	5	2	8	1	13	30	49	2	2	3	2	0	1	2	0	1	0	0	0	0.35294117647058826	18.4210305901583	12.701801413328685	12.166643573886288	10.167267501226279	7.7288130422027965	8.792665876557836	6.7647583565886595	4.85018301042624	3.331932188404807	-2.3499999999999996	22.337788106890677
CHEMBL327487	CCN(C(=O)c1cccnc1C(=O)O)C1CC(C)S(=O)(=O)c2sc(S(N)(=O)=O)cc21.CCN(C(=O)c1ncccc1C(=O)O)C1CC(C)S(=O)(=O)c2sc(S(N)(=O)=O)cc21	5.0			ACTIVE	ACTIVE					2.516000000000002	215.20959999999965	352.36230410462406	329.59999999999997	947.108	946.0770258960002	20	6	10	4	16	2	26	60	98	4	4	6	4	0	2	4	0	2	0	0	0	0.35294117647058826	36.84206118031657	25.39543674146209	24.316290523942058	20.441273195676526	15.604850901750462	17.577165667920404	13.512520089346813	9.807104214076423	6.811089194154473	-4.699999999999998	46.367683968957685
CHEMBL14198	CCN(C)C(=S)SNCCc1ccc(S(N)(=O)=O)cc1	11.0			ACTIVE	ACTIVE					1.3508999999999998	88.01490000000003	129.64868603231446	75.43	333.5040000000001	333.06393984799996	5	3	6	2	5	0	8	20	39	0	0	1	1	0	0	0	0	0	1	0	0	0.4166666666666667	13.946016480110226	8.879225450655515	7.3014805667026	5.0387768405555615	2.7948057060638556	6.108161101342364	4.21544319107149	2.713116206946523	1.360954046924285	-0.6700000000000002	17.38173305742369
CHEMBL266387	CCN(C)C(=S)SNCc1ccc(S(N)(=O)=O)cc1	13.0			ACTIVE	ACTIVE					1.3083999999999998	83.14790000000004	123.28374391791785	75.43	319.4770000000001	319.04828978399996	5	3	5	2	5	0	8	19	36	0	0	1	1	0	0	0	0	0	1	0	0	0.36363636363636365	13.238909698923678	8.379225450655515	6.978257261999237	4.739545984290892	2.653719559922698	5.608161101342364	3.8922198863681268	2.4736719286163793	1.1851565956996888	-0.6700000000000002	16.38455537370431
CHEMBL13851	CCN(C)C(=S)SNc1ccc(S(N)(=O)=O)cc1	48.0			INACTIVE	ACTIVE					1.6307	79.93090000000004	116.91880180352123	75.43	305.45000000000005	305.03263972	5	3	4	2	5	0	8	18	33	0	0	1	1	0	0	0	0	0	1	0	0	0.3	12.53180291773713	7.922118669468967	6.555080926789227	4.540020042955115	2.417973991004034	5.151054320155817	3.5535945405209994	2.2250567888639323	1.022254353117558	-0.8300000000000001	15.228241118229471
CHEMBL86282	CCN(CC)CC1CCC(C(=O)Oc2ccc3nc(S(N)(=O)=O)sc3c2)CC1	2.8			ACTIVE	ACTIVE					2.997300000000001	109.86420000000004	169.4821207110021	102.59	425.5760000000002	425.144298344	7	2	7	1	7	0	9	28	55	0	0	3	2	1	1	1	0	0	1	1	1	0.5789473684210527	17.890759179082135	12.034657438520007	10.04469453840621	7.730837428026946	5.381147788120761	9.67184137967072	7.2789104125335005	5.393028572563763	3.6961536102197874	-1.5499999999999998	21.1658984559598
CHEMBL99337	CCN(CC)CCNC(=O)c1ccc(S(=O)(=O)/N=c2/sc(S(N)(=O)=O)nn2C)cc1	1.7			ACTIVE	ACTIVE					-0.5097999999999965	111.77020000000003	178.89410144959663	156.82	476.6060000000002	476.0970308680001	11	3	9	2	9	1	14	30	54	0	0	2	2	0	0	1	0	0	1	0	0	0.4375	19.219508919188232	12.764294671519519	10.487891713203615	7.857589980233078	5.19532795558815	8.961415283869593	6.192674235005836	4.151125957159481	2.4257416100168037	-2.13	24.142305087279563
CHEMBL309431	CCN(CC)CCNC(=O)c1ccc(S(=O)(=O)Nc2nnc(S(N)(=O)=O)s2)cc1	1.4	16.0		ACTIVE	ACTIVE	ACTIVE	ACTIVE			0.057900000000001506	108.65390000000002	172.97372754635262	164.45	462.5790000000002	462.08138080400005	11	4	10	3	9	1	14	29	51	0	0	2	2	0	0	1	0	0	1	0	0	0.4	18.27229532368828	12.408124156460213	10.225849536114609	7.5390970634644345	4.858260129793523	8.562144850016534	5.8307912433928415	3.9063496777865954	2.29476529397796	-2.13	23.15189725504222
CHEMBL317383	CCN(CC)CCNC(=O)c1cccc(S(=O)(=O)/N=c2/sc(S(N)(=O)=O)nn2C)c1	1.9			ACTIVE	ACTIVE					-0.5097999999999974	111.77020000000003	178.89410144959663	156.82	476.6060000000002	476.0970308680001	11	3	9	2	9	1	14	30	54	0	0	2	2	0	0	1	0	0	1	0	0	0.4375	19.219508919188232	12.764294671519519	10.491346036897562	7.8190779806131525	5.261251782636619	8.961415283869593	6.196128558699785	4.130845590829753	2.4452533341002525	-2.13	24.142305087279563
CHEMBL100329	CCN(CC)CCNC(=O)c1cccc(S(=O)(=O)Nc2nnc(S(N)(=O)=O)s2)c1	1.7			ACTIVE	ACTIVE					0.05790000000000067	108.65390000000002	172.97372754635265	164.45	462.5790000000002	462.08138080400005	11	4	10	3	9	1	14	29	51	0	0	2	2	0	0	1	0	0	1	0	0	0.4	18.27229532368828	12.408124156460211	10.229303859808558	7.50058506384451	4.922740383287664	8.562144850016532	5.834245567086791	3.886069311456867	2.3137958268766328	-2.13	23.15189725504222
CHEMBL190278	CCN(CC)CCNc1nc(NCCN(CC)CC)nc(Nc2ccc(S(N)(=O)=O)cc2)n1	216.0	174.0		INACTIVE	INACTIVE	INACTIVE	INACTIVE			1.7700000000000018	133.4803	196.79666712181847	141.39999999999998	479.65500000000014	479.27909242400005	11	5	15	4	10	0	12	33	70	0	0	2	2	0	0	1	0	0	1	0	0	0.5714285714285714	20.820915025259616	12.915387710461902	8.969359147331556	6.214776003508123	3.6937443124446023	11.36906823254034	7.407936089863971	5.2855447700965525	3.178304486470747	-2.5399999999999996	26.710249663646184
CHEMBL1778440	CCN(CC)CCOC(=O)c1ccc(S(=O)(=O)Nc2nnc(S(N)(=O)=O)s2)cc1	1.4			ACTIVE	ACTIVE					0.48490000000000094	106.60320000000003	172.53741059225146	161.64999999999998	463.56300000000016	463.065396392	11	3	10	2	10	0	14	29	50	0	0	2	2	0	0	1	0	0	1	0	0	0.4	18.180543614152143	12.297370045693684	10.105867886680644	7.43969361047385	4.764133514474631	8.451390739250003	5.710809593958876	3.8069462247960106	2.200638678659069	-2.13	23.15189725504222
CHEMBL542219	CCN(CC)Cc1cc(C(=O)c2csc(S(N)(=O)=O)c2)ccc1O.Cl	12.8			ACTIVE	ACTIVE					2.595700000000001	101.10450000000002	157.28786264677245	100.7	404.9410000000001	404.06312683199997	6	3	7	2	6	0	9	25	46	0	0	2	2	0	0	1	0	0	1	0	0	0.3125	16.378828635263673	9.887198903260503	8.032926210234947	6.134305413353323	3.878274688706372	7.461226614084047	5.333431965309664	3.748071099497235	2.2930031963261572	-1.4499999999999995	21.592462845010612
CHEMBL538536	CCN(CC)Cc1cc(S(=O)(=O)c2coc(S(N)(=O)=O)c2)ccc1O.Cl	7.0			ACTIVE	ACTIVE					1.729	97.51280000000003	158.54076280778406	130.91	424.92800000000005	424.052956072	8	3	7	2	7	0	11	26	47	0	0	2	2	0	0	1	0	0	1	0	0	0.3333333333333333	16.6953252161914	10.528166818165266	8.843868940079766	6.275836498099112	4.072151755625223	7.498684092649311	5.401798859372414	3.7917047130067587	2.270333852058527	-1.59	22.450966816878324
CHEMBL545057	CCN(CC)Cc1cc(S(=O)(=O)c2csc(S(N)(=O)=O)c2)ccc1O.Cl	9.0			ACTIVE	ACTIVE					2.1975000000000007	103.12380000000003	163.3867968141187	117.77	440.99600000000015	440.03011245199997	7	3	7	2	7	0	11	26	47	0	0	2	2	0	0	1	0	0	1	0	0	0.3333333333333333	17.511821797119126	11.40781962942016	10.050975721266312	8.057977979718839	5.627780120992431	7.498684092649311	5.401798859372414	3.7917047130067587	2.270333852058527	-1.1700000000000002	22.87027386226339
CHEMBL545527	CCN(CC)Cc1ccc(S(=O)(=O)c2csc(S(N)(=O)=O)c2)cc1O.Cl	16.0			ACTIVE	ACTIVE					2.1975000000000007	103.12380000000003	163.3867968141187	117.77	440.99600000000015	440.03011245199997	7	3	7	2	7	0	11	26	47	0	0	2	2	0	0	1	0	0	1	0	0	0.3333333333333333	17.511821797119126	11.40781962942016	10.050975721266314	8.063781160487428	5.585996553323054	7.498684092649312	5.401798859372414	3.797507893775349	2.2591789900530115	-1.1699999999999997	22.870273862263392
CHEMBL1822702	CCN(CC)c1ccc2c(c1)Oc1cc(N(CC)CC)ccc1C21c2ccccc2C(=O)N1CCc1ccc(S(N)(=O)=O)cc1	955.0	19.4	25.3	INACTIVE	INACTIVE	ACTIVE	ACTIVE	INACTIVE	ACTIVE	6.122500000000006	178.95969999999951	265.6255637329785	96.18	624.8070000000002	624.27702676	8	2	10	1	6	1	9	45	85	0	0	6	4	0	2	0	0	2	4	0	0	0.3055555555555556	27.102273544710588	17.21418340666242	13.020734370041174	10.189555749353316	7.503756880857407	15.66786392874086	11.459311312573591	9.260324515941752	6.988317054883553	-4.339999999999999	30.676158971959232
CHEMBL1822701	CCN(CC)c1ccc2c(c1)Oc1cc(N(CC)CC)ccc1C21c2ccccc2C(=O)N1Cc1ccc(S(N)(=O)=O)cc1	980.0	10.2	8.6	INACTIVE	INACTIVE	ACTIVE	ACTIVE	ACTIVE	ACTIVE	6.080000000000005	174.09269999999955	259.2606216185818	96.18	610.7800000000002	610.2613766960001	8	2	9	1	6	1	9	44	82	0	0	6	4	0	2	0	0	2	4	0	0	0.2857142857142857	26.395166763524042	16.71418340666242	12.705241455299614	9.906158486977008	7.305309211634243	15.16786392874086	11.143818397832032	8.976927253565444	6.789869385660389	-4.339999999999999	29.719327086737252
CHEMBL1822699	CCN(CC)c1ccc2c(c1)Oc1cc(N(CC)CC)ccc1C21c2ccccc2C(=O)N1c1ccc(S(N)(=O)=O)cc1	279.0	18.5	9.1	INACTIVE	INACTIVE	ACTIVE	ACTIVE	ACTIVE	ACTIVE	6.084400000000005	171.0286999999996	252.89567950418524	96.18	596.7530000000002	596.245726632	8	2	8	1	6	1	9	43	79	0	0	6	4	0	2	0	0	2	4	0	0	0.2647058823529412	25.688059982337496	16.26800904780229	12.304457203307633	9.62551110174028	7.14381098610738	14.721689569880729	10.743034145840051	8.696279868328716	6.6283711601335265	-4.339999999999999	28.76438005417703
CHEMBL1822700	CCN(CC)c1ccc2c(c1)Oc1cc(N(CC)CC)ccc1C21c2ccccc2C(=O)N1c1cccc(S(N)(=O)=O)c1	21.5	24.0	10.5	INACTIVE	ACTIVE	INACTIVE	ACTIVE	ACTIVE	ACTIVE	6.084400000000005	171.02869999999956	252.89567950418524	96.18	596.7530000000002	596.245726632	8	2	8	1	6	1	9	43	79	0	0	6	4	0	2	0	0	2	4	0	0	0.2647058823529412	25.688059982337496	16.26800904780229	12.307911527001583	9.588177774991783	7.196318300095324	14.721689569880729	10.746488469534	8.677178174870415	6.643059912698171	-4.339999999999999	28.76438005417703
CHEMBL440026	CCN(CC)c1nc(NCCc2ccc(S(N)(=O)=O)cc2)nc(N(CC)CC)n1	77.0	6.3		INACTIVE	ACTIVE	ACTIVE	ACTIVE			1.8659999999999999	116.95790000000008	172.96705852580922	117.33999999999999	421.5710000000002	421.22599423200006	9	3	11	2	8	0	10	29	60	0	0	2	2	0	0	1	0	0	1	0	0	0.5263157894736842	18.40670146288652	11.480145773928179	8.03075675793781	5.582276521100336	3.4085638154665956	9.93382629600662	6.469333700470226	4.653045287688769	2.8931239894927403	-2.46	22.825212662218657
CHEMBL193178	CCN(CC)c1nc(NCc2ccc(S(N)(=O)=O)cc2)nc(N(CC)CC)n1	62.0	7.5		INACTIVE	ACTIVE	ACTIVE	ACTIVE			1.8234999999999997	112.09090000000006	166.60211641141262	117.33999999999999	407.5440000000002	407.21034416800006	9	3	10	2	8	0	10	28	57	0	0	2	2	0	0	1	0	0	1	0	0	0.5	17.699594681699974	10.98014577392818	7.707533453234449	5.336113879385772	3.2222263269454654	9.43382629600662	6.146110395766862	4.406882645974206	2.7067865009716106	-2.46	21.835752980387056
CHEMBL191576	CCN(CC)c1nc(Nc2ccc(S(N)(=O)=O)cc2)nc(N(CC)CC)n1	65.0	5.9		INACTIVE	ACTIVE	ACTIVE	ACTIVE			1.9549999999999998	108.04690000000005	160.237174297016	117.33999999999999	393.51700000000017	393.19469410400006	9	3	9	2	8	0	10	27	54	0	0	2	2	0	0	1	0	0	1	0	0	0.47058823529411764	16.992487900513428	10.523038992741634	7.359406906772124	5.07259287594065	3.078015921903307	8.976719514820072	5.797983849304538	4.143361642529084	2.5625760959294532	-2.46	20.847101915768963
CHEMBL348997	CCN(Cc1cc(=O)oc2cc(Cl)ccc12)C1CC(C)S(=O)(=O)c2sc(S(N)(=O)=O)cc21	8.0			ACTIVE	ACTIVE					3.2844000000000007	123.27600000000002	194.11479256730703	127.75	517.0500000000003	516.025027072	8	2	5	1	8	0	12	32	53	2	2	4	3	0	1	2	0	1	1	0	0	0.35	20.444953868562237	14.069593438730571	13.592943123930146	11.24989564033517	8.61169160914498	9.782493428950495	7.754622126160535	5.697714046747395	4.0527186636343835	-1.7599999999999998	23.399926494545742
CHEMBL418163	CCN(SC(=S)N1CCOCC1)C1CC(C)S(=O)(=O)c2sc(S(N)(=O)=O)cc21	6.0			ACTIVE	ACTIVE					1.5897000000000003	114.65900000000003	179.0510126655394	110.00999999999999	485.70000000000016	485.02412583599994	8	2	4	1	9	0	13	28	51	2	2	3	1	1	2	1	1	2	0	0	0	0.6666666666666666	19.611434764154968	13.860989023878648	13.735588005015067	11.769474625082538	9.057723297369103	8.770208534509962	6.650296163120555	4.809012255896814	3.2364287772324176	-0.2800000000000001	22.40621625978853
CHEMBL2208445	CCN(c1ccccc1)c1nc(N)nc(Cn2ccc(=O)c(S(N)(=O)=O)c2)n1	573.0	50.1	73.8	INACTIVE	INACTIVE	INACTIVE	ACTIVE	INACTIVE	ACTIVE	0.4691999999999995	104.53860000000002	161.09089434188385	150.08999999999997	401.4520000000001	401.12700846800004	10	4	6	2	9	0	11	28	47	0	0	3	3	0	0	2	0	0	1	0	0	0.17647058823529413	15.873273974552326	9.882013567062659	7.410171456317712	4.806208955812704	3.2728702394135842	8.335694089141098	5.88032651401371	3.886564586860414	2.6420905071618286	-3.31	19.451543278705692
CHEMBL4294784	CCN1C(=O)C(=NNC(=O)c2ccc(S(N)(=O)=O)cc2)c2ccccc21	76.2	8.9	9.2	INACTIVE	ACTIVE	ACTIVE	ACTIVE	ACTIVE	ACTIVE	0.8346000000000006	96.28740000000002	149.90624189343666	121.93	372.40600000000006	372.08922599199997	8	3	4	2	5	2	9	26	42	0	0	3	2	0	1	0	0	1	2	0	0	0.11764705882352941	14.65542442814014	9.29420671978505	7.0987080152791036	4.857441363438994	3.1663457470880534	7.7478872418634905	5.537284957811518	3.928210130027427	2.6509059211141985	-3.0399999999999987	17.77245377218935
CHEMBL26	CCN1CCCC1CNC(=O)c1cc(S(N)(=O)=O)ccc1OC	40.00000000000001	43.00000000000001	3.8999999999999995	INACTIVE	ACTIVE	INACTIVE	ACTIVE	ACTIVE	ACTIVE	0.5567000000000012	86.96940000000005	136.3954807683271	101.73	341.4330000000001	341.140927216	7	3	6	2	5	1	8	23	46	1	1	2	1	1	1	0	1	1	1	0	0	0.5333333333333333	14.227236880627869	9.141820844011038	7.103188953837079	5.058598273781707	3.429711912182788	7.5955013660894775	5.541765896369493	4.147598673660337	2.889874442389188	-1.64	17.709781266701015
CHEMBL196677	CCN1CCC[C@@H]1CNC(=O)c1cc(S(N)(=O)=O)ccc1OC	40.0	31.0		INACTIVE	ACTIVE	INACTIVE	ACTIVE			0.5567000000000012	86.96940000000005	136.3954807683271	101.73	341.4330000000001	341.140927216	7	3	6	2	5	1	8	23	46	1	0	2	1	1	1	0	1	1	1	0	0	0.5333333333333333	14.227236880627869	9.141820844011038	7.103188953837079	5.058598273781707	3.429711912182788	7.5955013660894775	5.541765896369493	4.147598673660337	2.889874442389188	-1.64	17.709781266701015
CHEMBL1099003	CCNC(=O)c1cc(S(N)(=O)=O)cc(F)c1SC(C)C	3.77			ACTIVE	ACTIVE					1.7233000000000005	76.77340000000002	121.72175210724768	89.25999999999999	320.411	320.066462624	5	3	5	2	4	1	8	20	37	0	0	1	1	0	0	0	0	0	1	0	0	0.4166666666666667	13.068706945129046	8.402126064039555	7.5010330416990145	4.295955962259934	2.984116065576667	5.976153774863098	4.352850391789985	2.2811652062496828	1.5127577538744534	-1.12	16.932966101694916
CHEMBL1095883	CCNC(=O)c1cc(S(N)(=O)=O)cc(F)c1SCC(C)C	2.79			ACTIVE	ACTIVE					1.9709000000000003	81.34240000000003	128.08669422164428	89.25999999999999	334.43800000000005	334.082112688	5	3	6	2	4	1	8	21	40	0	0	1	1	0	0	0	0	0	1	0	0	0.46153846153846156	13.775813726315594	8.96929297710131	7.482775371552591	4.918308492372332	3.1077663653433154	6.437374939526259	4.891095555692995	2.488616049620482	1.553974520463336	-1.12	17.930301810865192
CHEMBL1096823	CCNC(=O)c1cc(S(N)(=O)=O)ccc1SC1CCCC1	16.5			ACTIVE	ACTIVE					2.1184000000000003	83.93540000000004	129.28026977958547	89.25999999999999	328.4590000000001	328.09153449999997	5	3	5	2	4	1	7	21	41	0	0	2	1	1	1	0	0	0	1	1	1	0.5	13.596519866055637	9.458273203416748	7.99036427051828	5.783021493071022	4.301018682361306	7.032300914240292	5.086745880361063	3.4573541788378934	2.407829845650114	-1.0499999999999998	16.32274793376661
CHEMBL1098204	CCNC(=O)c1cc(S(N)(=O)=O)ccc1Sc1ccccc1	21.3			INACTIVE	ACTIVE					2.2349000000000006	86.38740000000003	133.51848456719569	89.25999999999999	336.438	336.06023437199997	5	3	5	2	4	1	7	22	38	0	0	2	2	0	0	0	0	0	2	0	0	0.13333333333333333	13.57749381806795	8.95772587952123	7.1543219631780905	4.827311177387877	3.308452798794156	6.59490982067194	4.477543834060091	2.832534620779676	1.8238011985948672	-1.8299999999999992	16.538968038612232
CHEMBL1098349	CCNC(=O)c1cc(S(N)(=O)=O)cnc1Sc1cccc(F)c1	19.9			ACTIVE	ACTIVE					1.7690000000000001	84.14040000000003	136.90366795106837	102.14999999999999	355.416	355.046061528	6	3	5	2	5	1	9	23	37	0	0	2	2	0	0	1	0	0	1	0	0	0.14285714285714285	13.747971348197883	8.917188938117796	7.111283184069126	4.635782780407741	3.120664356841182	6.554372879268507	4.487633129511589	2.7471489106679856	1.7305490144441806	-1.9699999999999998	17.384899201744663
CHEMBL1086703	CCNC(=O)c1cc(S(N)(=O)=O)cnc1Sc1ccccc1	20.0			INACTIVE	ACTIVE					1.6299000000000003	84.18240000000003	132.73813254814215	102.14999999999999	337.426	337.05548334	6	3	5	2	5	1	8	22	37	0	0	2	2	0	0	1	0	0	1	0	0	0.14285714285714285	13.447357144378282	8.817523099090224	6.9669612393288105	4.601137234504725	3.053811747969165	6.454707040240933	4.343311184771273	2.6942717314747697	1.6885980908579408	-1.8999999999999995	16.470162395274144
CHEMBL545239	CCNC1CCS(=O)(=O)c2sc(S(N)(=O)=O)cc21.Cl	2.9299999999999997			ACTIVE	ACTIVE					0.6453000000000004	76.02770000000002	122.3196662157341	106.32999999999998	346.8830000000001	345.98824764	6	3	3	2	6	0	10	19	34	1	1	2	1	0	1	1	0	1	0	0	0	0.5555555555555556	13.38534379855033	9.396230928377102	9.215927200491738	7.717779230906063	6.142022895620566	5.381149643207658	4.07105433132403	2.766428945942027	1.9713666033896535	-0.1900000000000001	16.863163211057945
CHEMBL4167473	CCNCC(O)COc1ccc(C(=O)NCCc2ccc(S(N)(=O)=O)cc2)cc1.Cl	48.8	22.1	1.9	INACTIVE	ACTIVE	INACTIVE	ACTIVE	ACTIVE	ACTIVE	1.0775000000000006	117.58790000000002	182.83081953167382	130.74999999999997	457.9800000000001	457.143819676	8	5	11	4	6	1	10	30	58	1	1	2	2	0	0	0	0	0	2	0	0	0.35	18.338733097967587	10.855152866267387	8.053166388238342	5.0692021532674145	3.048498425785948	9.308833388345827	6.491743330770757	4.1399709198558465	2.533058599812093	-2.169999999999999	25.865932446999643
CHEMBL1095856	CCNCc1cc(S(N)(=O)=O)cnc1Sc1ccc(F)c(F)c1	321.0			INACTIVE	INACTIVE					2.2679	83.47190000000002	136.90768125395087	85.08	359.42300000000006	359.05737516000005	5	3	6	2	5	0	9	23	38	0	0	2	2	0	0	1	0	0	1	0	0	0.21428571428571427	13.847444042740168	9.025820477243691	7.262262926771242	4.8307193086317755	3.1571582374939955	6.6630044183944035	4.638612872213704	2.8998099442105834	1.761668153880728	-1.5500000000000003	17.79841097018368
CHEMBL103621	CCNCc1cc2cc(S(N)(=O)=O)oc2s1	15.0			ACTIVE	ACTIVE					1.2511999999999999	62.844900000000024	97.29311530194614	85.33	260.3399999999999	260.028934244	5	3	4	2	5	0	7	16	28	0	0	2	2	0	0	2	0	0	0	0	0	0.3333333333333333	10.32049898411674	7.1249398700834154	5.937966166197217	3.863111955554939	2.852363163084532	4.762123811234128	3.346286350337622	2.0722784357846478	1.3434892013217086	-0.8899999999999999	11.591173619756477
CHEMBL1907940	CCN[C@H]1CC(CCCOC)S(=O)(=O)c2sc(S(N)(=O)=O)cc21	3.0			ACTIVE	ACTIVE					1.0187000000000006	88.81070000000004	140.73988665027798	115.56	382.5290000000001	382.069084804	7	3	7	2	7	0	10	23	45	2	1	2	1	0	1	1	0	1	0	0	0	0.6923076923076923	15.560411049185326	11.250732311765614	10.765069006910421	9.250121484394109	7.556191602690717	7.341596774994764	5.501254977070489	3.879104979411244	2.8069946885053327	-0.5200000000000001	18.813460061700265
CHEMBL1788291	CCN[C@H]1CCS(=O)(=O)c2sc(S(N)(=O)=O)cc21.Cl	1.54			ACTIVE	ACTIVE					0.6453000000000004	76.02770000000002	122.3196662157341	106.32999999999998	346.8830000000001	345.98824764	6	3	3	2	6	0	10	19	34	1	0	2	1	0	1	1	0	1	0	0	0	0.5555555555555556	13.38534379855033	9.396230928377102	9.215927200491738	7.717779230906063	6.142022895620566	5.381149643207658	4.07105433132403	2.766428945942027	1.9713666033896535	-0.1900000000000001	16.863163211057945
CHEMBL121031	CCN[C@H]1CN(CCCCOC)S(=O)(=O)c2sc(S(N)(=O)=O)cc21	3.2			ACTIVE	ACTIVE					0.47700000000000153	91.97870000000005	146.63509783110987	118.79999999999998	397.5440000000001	397.079983836	8	3	8	2	7	0	11	24	47	1	0	2	1	0	1	1	0	1	0	0	0	0.6923076923076923	16.137381156682206	11.407307039190181	10.50012553296469	8.738453939447108	6.941466990241618	7.604427651540254	5.526466247317343	3.775094696176807	2.6345809333459305	-0.56	19.76063559242582
CHEMBL3415384	CCN[C@H]1CN(CCCO)S(=O)(=O)c2sc(S(N)(=O)=O)cc21	165.0			INACTIVE	INACTIVE					-0.5671999999999988	82.57150000000003	133.5859021250058	129.79999999999998	369.4900000000001	369.048683708	8	4	6	3	7	0	11	22	41	1	0	2	1	0	1	1	0	1	0	0	0	0.6363636363636364	14.469239680531754	10.526611380148342	9.877379660294652	8.298106109926188	6.653974629571911	6.723731992498416	4.903720374647304	3.334746866655888	2.3470885726762236	-0.56	17.788562695212587
CHEMBL220491	CCN[C@H]1CN(CCCOC)S(=O)(=O)c2sc(S(N)(=O)=O)cc21	3.0	38.772727272727266	3.05	ACTIVE	ACTIVE	INACTIVE	ACTIVE	ACTIVE	ACTIVE	0.08690000000000164	87.36170000000004	140.27015571671325	118.79999999999998	383.5170000000001	383.064333772	8	3	7	2	7	0	11	23	44	1	0	2	1	0	1	1	0	1	0	0	0	0.6666666666666666	15.430274375495658	10.907307039190181	10.146572142371417	8.488453939447107	6.792151241187453	7.104427651540254	5.17291285672407	3.525094696176807	2.485265184291766	-0.56	18.77401670374728
CHEMBL3415383	CCN[C@H]1CN(CCCO[N+](=O)[O-])S(=O)(=O)c2sc(S(N)(=O)=O)cc21	31.0			INACTIVE	ACTIVE					-0.3511999999999981	88.43210000000003	148.51222782429446	161.94	414.48700000000014	414.033761916	11	3	8	2	9	0	14	25	43	1	0	2	1	0	1	1	0	1	0	0	0	0.6363636363636364	15.693984551923343	11.046781306231484	10.210603250400164	8.481026142471649	6.786898995576829	7.243901918581558	5.236943964752817	3.5176668992013496	2.4800129386811425	-1.3199999999999998	19.997582068302474
CHEMBL9660	CCN[C@H]1C[C@@H](CC)S(=O)(=O)c2sc(S(N)(=O)=O)cc21	1.0			ACTIVE	ACTIVE					1.0020999999999998	77.99170000000004	122.89645719197789	106.32999999999998	338.47600000000006	338.04287005599997	6	3	4	2	6	0	9	20	38	2	0	2	1	0	1	1	0	1	0	0	0	0.6363636363636364	13.737949196348367	10.260915667893483	10.038289492359453	8.928533225402449	7.175795131803893	6.351780131122635	4.774475462519521	3.4598856474817645	2.4647339105702324	-0.4800000000000001	15.900363948641367
CHEMBL218490	CCN[C@H]1C[C@H](C)S(=O)(=O)c2sc(S(N)(=O)=O)cc21	9.0	52.0	3.4722222222222205	ACTIVE	ACTIVE	INACTIVE	ACTIVE	ACTIVE	ACTIVE	0.612	73.37470000000003	116.53151507758128	106.32999999999998	324.44900000000007	324.02721999199997	6	3	3	2	6	0	9	19	35	2	0	2	1	0	1	1	0	1	0	0	0	0.6	13.03084241516182	9.7229108654327	9.956721138951188	8.48154905385552	6.598518947743171	5.81377532866185	4.554835921653558	3.1644645630554784	2.1790374708038187	-0.4800000000000001	14.919338215533458
CHEMBL9688	CCN[C@H]1C[C@H](CC)S(=O)(=O)c2sc(S(N)(=O)=O)cc21	0.3			ACTIVE	ACTIVE					1.0020999999999998	77.99170000000004	122.89645719197789	106.32999999999998	338.47600000000006	338.04287005599997	6	3	4	2	6	0	9	20	38	2	0	2	1	0	1	1	0	1	0	0	0	0.6363636363636364	13.737949196348367	10.260915667893483	10.038289492359453	8.928533225402449	7.175795131803893	6.351780131122635	4.774475462519521	3.4598856474817645	2.4647339105702324	-0.4800000000000001	15.900363948641367
CHEMBL3415382	CCN[C@H]1C[C@H](CCCO)S(=O)(=O)c2sc(S(N)(=O)=O)cc21	82.0			INACTIVE	ACTIVE					0.3646000000000004	84.02050000000003	134.05563305857052	126.56	368.5020000000001	368.05343474	7	4	6	3	7	0	10	22	42	2	0	2	1	0	1	1	0	1	0	0	0	0.6666666666666666	14.599376354221421	10.870036652723774	10.495876524833655	9.05977365487319	7.419807794977505	6.960901115952926	5.232062494993723	3.688757149890325	2.67061088079212	-0.5200000000000001	17.827956586162788
CHEMBL3415379	CCN[C@H]1C[C@H](CCCO[N+](=O)[O-])S(=O)(=O)c2sc(S(N)(=O)=O)cc21	31.0			INACTIVE	ACTIVE					0.5806000000000006	89.88110000000003	148.98195875785922	158.7	413.49900000000014	413.03851294800006	10	3	8	2	9	0	13	25	44	2	0	2	1	0	1	1	0	1	0	0	0	0.6666666666666666	15.82412122561301	11.390206578806916	10.829100114939166	9.242693687418651	7.550939357080094	7.481071042036068	5.565286085099236	3.8716771824357865	2.8017424428947093	-1.2799999999999998	20.03707879054471
CHEMBL3415380	CCN[C@H]1C[C@H](CCO[N+](=O)[O-])S(=O)(=O)c2sc(S(N)(=O)=O)cc21	47.0			INACTIVE	ACTIVE					0.1905000000000009	85.26410000000003	142.61701664346253	158.7	399.4720000000001	399.02286288400006	10	3	7	2	9	0	13	24	41	2	0	2	1	0	1	1	0	1	0	0	0	0.6363636363636364	15.117014444426463	10.890206578806916	10.475546724345893	9.012083105087072	7.289094262312776	6.981071042036068	5.2117326945059625	3.6410666001042062	2.610338969929121	-1.2799999999999998	19.050158766269774
CHEMBL3415381	CCN[C@H]1C[C@H](CO[N+](=O)[O-])S(=O)(=O)c2sc(S(N)(=O)=O)cc21	156.0			INACTIVE	INACTIVE					-0.19959999999999883	80.64710000000002	136.25207452906596	158.7	385.4450000000001	385.00721282000006	10	3	6	2	9	0	13	23	38	2	0	2	1	0	1	1	0	1	0	0	0	0.6	14.409907663239915	10.390206578806916	10.149414111185814	8.641778220826263	6.8925000782319925	6.481071042036067	4.885600081345885	3.370381212750959	2.3802604958408002	-1.2799999999999998	18.064363717516365
CHEMBL364919	CCNc1nc(NCC)nc(NCCc2ccc(S(N)(=O)=O)cc2)n1	23.0	2.9		INACTIVE	ACTIVE	ACTIVE	ACTIVE			1.0372000000000006	98.16330000000002	147.0873470950321	134.92000000000002	365.4630000000001	365.163393976	9	5	9	4	8	0	10	25	48	0	0	2	2	0	0	1	0	0	1	0	0	0.4	15.098060709513511	9.560914333174326	6.794050333616607	4.183096327477598	2.609212881849291	8.014594855252763	5.232627276149021	3.2538650940660307	2.093773055875436	-2.4599999999999995	18.872628566932477
CHEMBL191380	CCNc1nc(NCC)nc(NCc2ccc(S(N)(=O)=O)cc2)n1	14.0	2.5		ACTIVE	ACTIVE	ACTIVE	ACTIVE			0.9946999999999997	93.29630000000002	140.72240498063547	134.92000000000002	351.4360000000001	351.147743912	9	5	8	4	8	0	10	24	45	0	0	2	2	0	0	1	0	0	1	0	0	0.35714285714285715	14.390953928326963	9.060914333174324	6.470827028913243	3.9369336857630346	2.422875393328161	7.514594855252764	4.909403971445657	3.0077024523514675	1.907435567354307	-2.4599999999999995	17.8870513624994
CHEMBL3298344	CCO/C=N/c1c(C#N)c(-c2ccc(Br)cc2)cn1-c1ccc(S(N)(=O)=O)cc1	3.2	3.9	31.6	ACTIVE	ACTIVE	ACTIVE	ACTIVE	INACTIVE	ACTIVE	4.122180000000003	114.77120000000001	176.79415348872598	110.47	473.35200000000015	472.020473504	7	2	6	1	6	0	9	29	46	0	0	3	3	0	0	1	0	0	2	0	0	0.1	17.813051283679417	10.875178414302074	8.435939595760557	5.563871700987129	3.5157283024167096	8.53586066682316	5.958841009501281	4.1059749545373245	2.735955719923736	-2.9299999999999993	20.79528485900116
CHEMBL2314154	CCOC(=O)/C(=N/Nc1cccc(-n2nc(C(=O)Nc3ccc(S(N)(=O)=O)cc3)c(C(=O)O)c2-c2ccccc2)c1)C(=O)c1ccccc1	126.0			INACTIVE	INACTIVE					4.351100000000003	180.1908999999997	279.44132504610707	212.13999999999996	680.6990000000003	680.1689328559999	14	5	12	4	11	1	15	49	77	0	0	5	5	0	0	1	0	0	4	0	0	0.058823529411764705	26.548099182427904	16.091624260460996	11.778290501605726	7.8388904536749555	5.20520184774281	14.545304782539434	10.216867444138144	6.909659220263385	4.6897620217689555	-6.4499999999999975	33.90019918985741
CHEMBL2314155	CCOC(=O)/C(=N/Nc1cccc(-n2nc(C(=O)Nc3ccc(S(N)(=O)=O)cc3)c(C(=O)O)c2-c2ccccc2)c1)C(C)=O	197.0			INACTIVE	INACTIVE					3.0572000000000017	160.09939999999975	250.7491729544397	212.13999999999996	618.6280000000003	618.1532827919999	14	5	11	4	11	1	15	44	70	0	0	4	4	0	0	1	0	0	3	0	0	0.10344827586206896	24.161347836479774	14.430940657938034	10.639327170437255	6.921314387268644	4.557937660054063	12.884621180016472	9.077904112969673	5.992083153857073	4.042497834080209	-5.669999999999998	31.269719719753706
CHEMBL1276020	CCOC(=O)/C(=N/Nc1cccc(-n2nc(C(=O)Nc3nnc(S(N)(=O)=O)s3)c(C(=O)OCC)c2-c2ccccc2)c1)C(=O)c1ccccc1	1686.6666666666665			INACTIVE	INACTIVE					3.6811000000000025	182.65509999999966	288.53863355292043	226.91999999999996	716.7580000000003	716.1471518559999	16	4	13	3	15	1	18	50	78	0	0	5	5	0	0	2	0	0	3	0	0	0.125	28.02601164421136	17.118514785569936	12.693585872701895	8.753641589054931	5.825618766455176	14.75569872672065	9.980929821389651	6.6049492631258	4.497136905817256	-6.1099999999999985	35.203674700247724
CHEMBL1276021	CCOC(=O)/C(=N/Nc1cccc(-n2nc(C(=O)Nc3nnc(S(N)(=O)=O)s3)c(C(=O)OCC)c2-c2ccccc2)c1)C(C)=O	130.0			INACTIVE	INACTIVE					2.3872	162.56359999999972	259.84648146125306	226.91999999999996	654.6870000000002	654.131501792	16	4	12	3	15	1	18	45	71	0	0	4	4	0	0	2	0	0	2	0	0	0.18518518518518517	25.639260298263228	15.457831183046977	11.554622541533424	7.836065522648626	5.17835457876643	13.095015124197689	8.84196649022118	5.687373196719489	3.849872718128509	-5.329999999999999	32.581063695424405
CHEMBL3098531	CCOC(=O)/C(C#N)=C1\SC(C(C)=O)=NN1c1ccc(S(N)(=O)=O)cc1	5.4			ACTIVE	ACTIVE					1.0879800000000002	95.27320000000002	153.69868586550763	142.92	394.4340000000001	394.040561548	9	2	5	1	9	0	11	26	40	0	0	2	1	0	1	0	0	1	1	0	0	0.2	15.426230108737048	9.568172835796922	7.46548468080274	5.154865443204294	3.3552392890870246	7.205356776947634	4.926540815969248	3.092767845825471	1.9267118661209381	-2.6799999999999997	19.642184470221604
CHEMBL120002	CCOC(=O)C(C)Oc1ccc(S(N)(=O)=O)cc1	5.37031796370253E15			INACTIVE	INACTIVE					0.6644	64.53820000000003	105.74539283996533	95.69	273.31	273.06709358000006	6	2	5	1	5	0	7	18	33	1	1	1	1	0	0	0	0	0	1	0	0	0.36363636363636365	10.937194720035208	6.850728437585371	5.089964797603808	3.012879689506388	1.7351793319795177	5.30440895966381	3.5285417401362213	2.0836484560948194	1.2197395060056644	-1.6	14.460975609756094
CHEMBL3298838	CCOC(=O)C1=C(N)N=C2c3c(-c4ccc(Br)cc4)cn(-c4ccc(S(N)(=O)=O)cc4)c3N=CN2N=C1	7.3	3.0	0.83	ACTIVE	ACTIVE	ACTIVE	ACTIVE	ACTIVE	ACTIVE	3.0090000000000003	143.14459999999988	220.18210438481609	157.73000000000002	582.44	581.04808522	11	4	5	2	10	0	13	37	57	0	0	5	3	0	2	1	0	2	2	0	0	0.08333333333333333	21.770427303522446	13.288686088554325	10.422790114269318	7.074772091374072	4.6609808077458625	10.949368341075411	7.945691528010048	5.61687534492427	3.8812082252528888	-4.069999999999999	24.616763454751414
CHEMBL2436873	CCOC(=O)CCc1c(C)nn(-c2ccncc2S(N)(=O)=O)c1C	134.0	19.5	22.6	INACTIVE	INACTIVE	ACTIVE	ACTIVE	INACTIVE	ACTIVE	1.0272400000000004	87.16020000000003	140.24570748322304	117.16999999999999	352.4160000000001	352.12052611999997	8	2	6	1	7	0	9	24	44	0	0	2	2	0	0	2	0	0	0	0	0	0.4	14.630100240065063	8.978517979581333	6.784452252878173	4.550647968503941	3.1521847557836726	7.432198501659772	5.254607310574172	3.6230498399674547	2.49838592453374	-2.2599999999999993	18.0840676563253
CHEMBL4278568	CCOC(=O)CN1C(=O)C(=NNC(=O)c2ccc(S(N)(=O)=O)cc2)c2ccccc21	38.1	17.7	9.6	INACTIVE	ACTIVE	ACTIVE	ACTIVE	ACTIVE	ACTIVE	0.37780000000000175	107.2464	171.9111934517805	148.23	430.4420000000002	430.094705296	10	3	6	2	7	2	11	30	48	0	0	3	2	0	1	0	0	1	2	0	0	0.15789473684210525	16.679027790254413	10.344683535437003	7.745615302091052	5.133752130316406	3.3451010269538743	8.798364057515439	6.184192244623466	4.20452089690484	2.8296612009800195	-3.569999999999999	21.14638642232268
CHEMBL3298348	CCOC(=O)Cc1nc2c3c(-c4ccc(Br)cc4)cn(-c4ccc(S(N)(=O)=O)cc4)c3ncn2n1	24.5	3.0	184.0	INACTIVE	ACTIVE	ACTIVE	ACTIVE	INACTIVE	INACTIVE	3.2507	132.46119999999996	208.09499585963272	134.47	555.4140000000001	554.037186188	10	2	6	1	9	0	12	35	54	0	0	5	5	0	0	3	0	0	2	0	0	0.13043478260869565	20.82283354632974	12.883850508554064	10.15686052059338	6.8317865078164814	4.60811830069034	10.54453276107515	7.679761934334109	5.373889761366679	3.8283457181973666	-3.6099999999999994	23.14683365455653
CHEMBL2208441	CCOC(=O)Cn1ccc(=O)c(S(N)(=O)=O)c1	674.0	60.1	70.6	INACTIVE	INACTIVE	INACTIVE	ACTIVE	INACTIVE	ACTIVE	-0.9411999999999989	58.70820000000002	97.85804706364742	108.45999999999998	260.27099999999996	260.046692484	7	2	4	1	6	0	8	17	29	0	0	1	1	0	0	1	0	0	0	0	0	0.3333333333333333	9.936814558342462	6.274496106986891	4.725547683903654	2.7864825684344843	1.801331892004792	4.72817662906533	3.195702741599652	1.8668381994821923	1.170552159753037	-1.67	13.395231572080887
CHEMBL3235172	CCOC(=O)NC(=S)N(CC(=O)c1ccc(Cl)cc1)c1ccc(S(N)(=O)=O)cc1	510.0	25.0	14.0	INACTIVE	INACTIVE	INACTIVE	ACTIVE	ACTIVE	ACTIVE	2.7077	113.69940000000001	178.1871483588608	118.79999999999998	455.94500000000016	455.037640356	8	3	6	2	6	1	11	29	47	0	0	2	2	0	0	0	0	0	2	0	0	0.16666666666666666	17.682204194709865	10.616681875771041	8.090304740294544	5.178079578284576	3.183469793391475	8.284149634376387	5.705747571287985	3.674423419126449	2.2887494986388064	-2.5299999999999994	22.755925977559794
CHEMBL3235171	CCOC(=O)NC(=S)N(CC(=O)c1ccccc1)c1ccc(S(N)(=O)=O)cc1	415.0	25.0	24.0	INACTIVE	INACTIVE	INACTIVE	ACTIVE	INACTIVE	ACTIVE	2.0543000000000005	108.6894	167.88388213197922	118.79999999999998	421.5000000000001	421.07661270799997	8	3	6	2	6	1	10	28	47	0	0	2	2	0	0	0	0	0	2	0	0	0.16666666666666666	16.62566104487181	10.13905156373424	7.513001338776192	4.855670660830904	3.0457458752652142	8.184483795348815	5.564879950241618	3.6039908170122623	2.2770137381822897	-2.8199999999999994	21.4797407032818
CHEMBL80028	CCOC(=O)Oc1ccc2nc(S(N)(=O)=O)sc2c1	6.8			ACTIVE	ACTIVE					1.479	68.64320000000002	112.55718439426532	108.57999999999998	302.33299999999997	302.00311342000003	7	2	3	1	7	0	9	19	29	0	0	2	2	0	0	1	0	0	1	0	0	0.2	11.454452648547504	7.541750052195562	6.205172168228547	4.384855583942591	2.997520420377272	5.178933993346274	3.4393880423558363	2.0470467284794087	1.312526242476296	-1.71	13.715440199973633
CHEMBL2314161	CCOC(=O)c1c(C(=O)Nc2ccc(S(N)(=O)=O)cc2)nn(-c2cccc([N+](=O)[O-])c2)c1-c1ccccc1	144.0			INACTIVE	INACTIVE					3.523900000000001	137.37929999999986	216.40978157736635	176.51999999999998	535.5380000000002	535.1161690120001	12	3	8	2	9	1	13	38	59	0	0	4	4	0	0	1	0	0	3	0	0	0.08	20.71413424097982	12.69062714364432	9.432408332918312	6.282343086030964	4.195107333535957	11.144307665722764	7.870985275450727	5.3531118526194	3.6796675075621033	-4.879999999999999	26.190628359510384
CHEMBL1276016	CCOC(=O)c1c(C(=O)Nc2nnc(S(N)(=O)=O)s2)nn(-c2cccc(/N=N/c3ccc(O)cc3)c2)c1-c1ccccc1	623.3333333333333			INACTIVE	INACTIVE					4.588200000000002	156.47469999999976	248.10302445832488	204.11000000000004	618.6570000000002	618.110372424	14	4	9	3	13	1	16	43	65	0	0	5	5	0	0	2	0	0	3	0	0	0.07407407407407407	23.911236913443513	14.844650834365718	11.391674082374749	7.85123447174933	5.204895513546668	12.48183477551643	8.679018031062515	5.702542145820197	3.8764136529087536	-5.3199999999999985	29.181937806005728
CHEMBL1276018	CCOC(=O)c1c(C(=O)Nc2nnc(S(N)(=O)=O)s2)nn(-c2cccc(N/N=C(\C(C)=O)C(=O)c3ccccc3)c2)c1-c1ccccc1	369.99999999999994			INACTIVE	INACTIVE					3.7070000000000007	176.70309999999972	277.06014620901686	217.69	686.7320000000002	686.1365871720001	15	4	12	3	14	1	17	48	74	0	0	5	5	0	0	2	0	0	3	0	0	0.0967741935483871	26.910656572560953	16.41860872455664	12.52930191009231	8.618338489118187	5.72642727569362	14.055792665707358	9.816645858780067	6.469646163189056	4.3979454150557	-5.909999999999998	33.4532096324411
CHEMBL1276019	CCOC(=O)c1c(C(=O)Nc2nnc(S(N)(=O)=O)s2)nn(-c2cccc(NN=C(C(=O)c3ccccc3)C(=O)c3ccccc3)c2)c1-c1ccccc1	340.0			INACTIVE	INACTIVE					5.000900000000002	196.79459999999966	305.75229830068423	217.69	748.8030000000002	748.152237236	15	4	13	3	14	1	17	53	81	0	0	6	6	0	0	2	0	0	4	0	0	0.05555555555555555	29.297407918509084	18.079292327079596	13.66826524126078	9.535914555524494	6.367956981536359	15.71647626823032	10.955609189948536	7.387222229595367	5.039475120898437	-6.689999999999998	36.112609859832595
CHEMBL1276017	CCOC(=O)c1c(C(=O)Nc2nnc(S(N)(=O)=O)s2)nn(-c2cccc(NN=C(C(C)=O)C(C)=O)c2)c1-c1ccccc1	276.6666666666667			INACTIVE	INACTIVE					2.413099999999999	156.61159999999975	248.36799411734947	217.69	624.6610000000002	624.120937108	15	4	11	3	14	1	17	43	67	0	0	4	4	0	0	2	0	0	2	0	0	0.15384615384615385	24.523905226612822	14.757925122033683	11.390338578923838	7.700762422711881	5.116147569850881	12.395109063184396	8.677682527611594	5.552070096782745	3.787665709212963	-5.129999999999999	30.81997661876932
CHEMBL215990	CCOC(=O)c1cc(S(N)(=O)=O)c(S)cc1Cl	18.5	56.0	53.0	ACTIVE	ACTIVE	INACTIVE	ACTIVE	INACTIVE	ACTIVE	1.4528000000000003	66.03370000000002	109.36029627194863	86.46000000000001	295.769	294.97397748	5	2	3	2	5	0	8	17	27	0	0	1	1	0	0	0	0	0	1	0	0	0.2222222222222222	11.272429827530022	6.865977064270595	5.484109286351952	3.635307618616319	2.660863729182083	4.4944795178398484	3.0652585298102037	1.8504984382329777	1.1360531934274223	-0.7600000000000002	14.301576354679803
CHEMBL384791	CCOC(=O)c1cc(S(N)(=O)=O)c(SSc2cc(Cl)c(C(=O)OCC)cc2S(N)(=O)=O)cc1Cl	5570.0	10000.0	10000.0	INACTIVE	INACTIVE	INACTIVE	INACTIVE	INACTIVE	INACTIVE	3.4410000000000016	129.2774	213.68233244074105	172.92	589.5220000000003	587.932304896	10	4	9	2	10	0	16	34	52	0	0	2	2	0	0	0	0	0	2	0	0	0.2222222222222222	22.31106782484348	15.115058213432908	12.342280727094817	9.12256691670438	7.742539198911658	9.11666039731027	6.255204444417382	3.8917715323950555	2.4655452109433753	-1.5199999999999996	28.715380098177345
CHEMBL367844	CCOC(=O)c1ccc(NC(=O)NNC(=O)c2ccc(S(N)(=O)=O)cc2)cc1	9.0	8.5		ACTIVE	ACTIVE	ACTIVE	ACTIVE			0.9772000000000003	99.8343	160.6317085876691	156.69	406.42000000000013	406.09470529600003	10	5	5	4	6	3	11	28	46	0	0	2	2	0	0	0	0	0	2	0	0	0.11764705882352941	15.57749381806795	9.524492123683267	6.961878460907167	4.317734092527211	2.5635448033265376	7.978172645761704	5.400455403439581	3.3885028591156447	2.048104977352683	-3.4399999999999995	20.86686641147529
CHEMBL166708	CCOC(=O)c1ccc(NS(N)(=O)=O)cc1	19.0			ACTIVE	ACTIVE					0.47869999999999985	59.12840000000002	93.58720307590177	98.48999999999998	244.272	244.051777864	6	3	4	2	4	0	7	16	28	0	0	1	1	0	0	0	0	0	1	0	0	0.2222222222222222	9.451596160381719	6.044876628173484	4.2390344725098394	2.176364441790166	1.5176617381351993	4.498557150251923	2.9448917906013534	1.6561443845302257	1.0530461214294153	-1.6	12.469444444444445
CHEMBL4250387	CCOC(=O)c1cccc(CSCc2ccc(S(N)(=O)=O)cc2)c1	59.0			INACTIVE	ACTIVE					2.9441000000000006	95.21270000000003	145.8120518418877	86.46000000000001	365.47600000000006	365.075550088	5	2	7	1	5	0	7	24	43	0	0	2	2	0	0	0	0	0	2	0	0	0.23529411764705882	14.899955670904909	10.05540142197483	7.649628645355586	5.231604734697762	3.525517664016976	7.354381405674016	5.10260702823451	3.2274585441556654	2.064602776707976	-1.8299999999999996	18.507823175198833
CHEMBL3298347	CCOC(=O)c1nc2c3c(-c4ccc(Br)cc4)cn(-c4ccc(S(N)(=O)=O)cc4)c3ncn2n1	4.7	2.7	365.0	ACTIVE	ACTIVE	ACTIVE	ACTIVE	INACTIVE	INACTIVE	3.3218000000000014	128.0807	201.73005374523615	134.47	541.3870000000002	540.0215361240001	10	2	5	1	9	0	12	34	51	0	0	5	5	0	0	3	0	0	2	0	0	0.09090909090909091	20.115726765143194	12.426743727367516	9.802911867667001	6.638150034193081	4.429983203933106	10.087425979888604	7.32581328140773	5.1802532877432785	3.650210621440132	-3.6099999999999994	22.195530036601017
CHEMBL4074030	CCOC(=O)c1nn(-c2ccc(S(N)(=O)=O)cc2)c2nc3nc(-c4ccc(Cl)cc4)cc(-c4ccc(Cl)cc4)c3c(=O)n12	3650.0	1460.0		INACTIVE	INACTIVE	INACTIVE	INACTIVE			4.8933000000000035	162.10669999999973	253.69814245939807	151.54	635.489	634.0592941	11	2	6	1	10	0	14	43	63	0	0	6	6	0	0	3	0	0	3	0	0	0.06896551724137931	24.559851689107372	15.039046849214353	11.748900933108168	8.015405512432253	5.3589062556110205	12.736798425274335	9.314606314696618	6.582221648341714	4.591490114297683	-4.619999999999998	28.49734952527983
CHEMBL4088226	CCOC(=O)c1nn(-c2ccc(S(N)(=O)=O)cc2)c2nc3nc(-c4ccc(Cl)cc4)cc(-c4ccc(F)cc4)c3c(=O)n12	4660.0	3240.0		INACTIVE	INACTIVE	INACTIVE	INACTIVE			4.379000000000003	157.05469999999974	247.56041163544262	151.54	619.0340000000001	618.08884464	11	2	6	1	10	0	14	43	63	0	0	6	6	0	0	3	0	0	3	0	0	0.06896551724137931	23.80392274308892	14.661082376205126	11.312465152636182	7.7634291970927665	5.232918097941277	12.736798425274335	9.314606314696618	6.582221648341714	4.591490114297683	-4.979999999999998	28.154260799200138
CHEMBL4084349	CCOC(=O)c1nn(-c2ccc(S(N)(=O)=O)cc2)c2nc3nc(-c4ccc(Cl)cc4)cc(-c4ccc(OC)cc4)c3c(=O)n12	1580.0	1450.0		INACTIVE	INACTIVE	INACTIVE	INACTIVE			4.248500000000003	163.64869999999968	254.8733635764199	160.76999999999998	631.07	630.108831136	12	2	7	1	11	0	14	44	67	0	0	6	6	0	0	3	0	0	3	0	0	0.1	24.834206560543553	15.084472575396306	11.53407366802764	8.009226063306496	5.374048164338338	13.160188624465516	9.536214830088076	6.828018514555443	4.732620180694743	-5.109999999999998	28.9838445660538
CHEMBL4103258	CCOC(=O)c1nn(-c2ccc(S(N)(=O)=O)cc2)c2nc3nc(-c4ccc(Cl)cc4)cc(-c4ccc([N+](=O)[O-])cc4)c3c(=O)n12	3050.0	2460.0		INACTIVE	INACTIVE	INACTIVE	INACTIVE			4.148100000000003	163.75109999999972	258.0478519550162	194.67999999999998	646.041	645.0833446600001	14	2	7	1	12	0	16	45	65	0	0	6	6	0	0	3	0	0	3	0	0	0.06896551724137931	24.689668446507373	15.0608553091206	11.609555937232399	7.997330748600903	5.366175742246434	13.136571358189808	9.611697099292835	6.816123199849851	4.72474775860284	-5.509999999999998	29.556849786453718
CHEMBL4060983	CCOC(=O)c1nn(-c2ccc(S(N)(=O)=O)cc2)c2nc3nc(-c4ccc(Cl)cc4)cc(-c4ccccc4)c3c(=O)n12	3540.0	3260.0		INACTIVE	INACTIVE	INACTIVE	INACTIVE			4.239900000000003	157.09669999999971	243.3948762325164	151.54	601.0440000000001	600.0982664520001	11	2	6	1	10	0	13	42	63	0	0	6	6	0	0	3	0	0	3	0	0	0.06896551724137931	23.503308539269316	14.561416537177553	11.171597531589821	7.692996594978582	5.22118233748476	12.637132586246763	9.173738693650257	6.51178904622753	4.579754353841167	-4.909999999999998	27.269221899513774
CHEMBL4096540	CCOC(=O)c1nn(-c2ccc(S(N)(=O)=O)cc2)c2nc3nc(-c4cccs4)cc(-c4ccc(Cl)cc4)c3c(=O)n12	1710.0	390.0		INACTIVE	INACTIVE	INACTIVE	INACTIVE			4.301400000000004	154.97369999999975	241.03523950292788	151.54	607.0730000000001	606.054687388	11	2	6	1	11	0	14	41	60	0	0	6	6	0	0	4	0	0	2	0	0	0.07407407407407407	23.573352872281653	14.925553952798415	11.730567740997635	8.289441575118964	5.701110562483426	12.12161719061273	8.7850147100592	6.2158615423273265	4.373488975465565	-4.429999999999998	26.775194955351502
CHEMBL4061590	CCOC(=O)c1nn(-c2ccc(S(N)(=O)=O)cc2)c2nc3nc(-c4cccs4)cc(-c4ccc(F)cc4)c3c(=O)n12	1480.0	1620.0		INACTIVE	INACTIVE	INACTIVE	INACTIVE			3.7871000000000024	149.9216999999998	234.89750867897243	151.54	590.6180000000002	590.084237928	11	2	6	1	11	0	14	41	60	0	0	6	6	0	0	4	0	0	2	0	0	0.07407407407407407	22.8174239262632	14.547589479789188	11.29413196052565	8.037465259779479	5.5751224048136825	12.12161719061273	8.7850147100592	6.2158615423273265	4.373488975465565	-4.789999999999998	26.433541085276435
CHEMBL4088844	CCOC(=O)c1nn(-c2ccc(S(N)(=O)=O)cc2)c2nc3nc(-c4cccs4)cc(-c4ccc(OC)cc4)c3c(=O)n12	720.0	380.0		INACTIVE	INACTIVE	INACTIVE	INACTIVE			3.6566000000000027	156.51569999999973	242.2104606199497	160.76999999999998	602.6540000000001	602.104224424	12	2	7	1	12	0	14	42	64	0	0	6	6	0	0	4	0	0	2	0	0	0.10714285714285714	23.847707743717834	14.970979678980369	11.515740475917108	8.283262125993208	5.716252471210743	12.54500738980391	9.006623225450655	6.461658408541055	4.514619041862625	-4.919999999999998	27.259715624051235
CHEMBL4066599	CCOC(=O)c1nn(-c2ccc(S(N)(=O)=O)cc2)c2nc3nc(-c4cccs4)cc(-c4ccc([N+](=O)[O-])cc4)c3c(=O)n12	1750.0	1100.0		INACTIVE	INACTIVE	INACTIVE	INACTIVE			3.5562000000000022	156.61809999999977	245.38494899854604	194.67999999999998	617.6250000000001	617.0787379479999	14	2	7	1	13	0	16	43	62	0	0	6	6	0	0	4	0	0	2	0	0	0.07407407407407407	23.703169629681653	14.947362412704662	11.591222745121867	8.271366811287614	5.70838004911884	12.521390123528203	9.082105494655416	6.449763093835463	4.506746619770722	-5.3199999999999985	27.83048191067283
CHEMBL4065414	CCOC(=O)c1nn(-c2ccc(S(N)(=O)=O)cc2)c2nc3nc(-c4cccs4)cc(-c4ccccc4)c3c(=O)n12	1410.0	1900.0		INACTIVE	INACTIVE	INACTIVE	INACTIVE			3.6480000000000024	149.96369999999976	230.7319732760462	151.54	572.6280000000002	572.09365974	11	2	6	1	11	0	13	40	60	0	0	6	6	0	0	4	0	0	2	0	0	0.07407407407407407	22.516809722443597	14.447923640761616	11.15326433947929	7.967032657665294	5.563386644357165	12.021951351585157	8.644147089012835	6.145428940213142	4.36175321500905	-4.719999999999998	25.552375398033032
CHEMBL4248709	CCOC(=O)c1nnn(-c2ccc(S(N)(=O)=O)cc2)c1-c1ccc(Br)cc1	518.2	227.5		INACTIVE	INACTIVE	INACTIVE	INACTIVE			2.520900000000001	101.82470000000002	163.67903440574673	117.16999999999999	451.30200000000013	449.9997380600001	8	2	5	1	7	0	10	27	42	0	0	3	3	0	0	1	0	0	2	0	0	0.11764705882352941	16.56659903576403	10.169044732531306	7.941831923503461	5.12443054710576	3.223080886866508	7.829726985052393	5.464733337244184	3.6665338006559565	2.443308304373537	-2.5599999999999987	19.208502772812476
CHEMBL4246204	CCOC(=O)c1nnn(-c2ccc(S(N)(=O)=O)cc2)c1-c1ccc(C)cc1	747.6	198.3		INACTIVE	INACTIVE	INACTIVE	INACTIVE			2.0668200000000003	98.86170000000001	156.17642891450203	117.16999999999999	386.43300000000016	386.104876056	8	2	5	1	7	0	9	27	45	0	0	3	3	0	0	1	0	0	2	0	0	0.16666666666666666	15.602638023640099	9.687064226469342	7.385288773665405	4.803110209731116	3.0624207181791863	8.14074474854778	5.823865716197818	3.873878976319547	2.546980892205333	-3.0399999999999987	18.742227487589062
CHEMBL4246543	CCOC(=O)c1nnn(-c2ccc(S(N)(=O)=O)cc2)c1-c1ccc(Cl)cc1	91.5	1477.0		INACTIVE	ACTIVE	INACTIVE	INACTIVE			2.4118000000000004	99.13470000000001	160.11475302698707	117.16999999999999	406.8510000000001	406.05025364000005	8	2	5	1	7	0	10	27	42	0	0	3	3	0	0	1	0	0	2	0	0	0.11764705882352941	15.736531442667781	9.754010935983182	7.462592175183756	4.847741349407009	3.0847362880171327	7.829726985052393	5.464733337244184	3.6665338006559565	2.443308304373537	-2.7499999999999987	19.02387755102041
CHEMBL4245748	CCOC(=O)c1nnn(-c2ccc(S(N)(=O)=O)cc2)c1-c1ccc(F)cc1	356.3	633.0		INACTIVE	INACTIVE	INACTIVE	INACTIVE			1.8975000000000002	94.08270000000002	153.97702220303162	117.16999999999999	390.39600000000013	390.07980418000005	8	2	5	1	7	0	10	27	42	0	0	3	3	0	0	1	0	0	2	0	0	0.11764705882352941	14.980602496649325	9.376046462973955	7.026156394711771	4.595765034067524	2.95874813034739	7.829726985052393	5.464733337244184	3.6665338006559565	2.443308304373537	-3.1099999999999985	18.674270021979975
CHEMBL4239935	CCOC(=O)c1nnn(-c2ccc(S(N)(=O)=O)cc2)c1-c1ccccn1	666.3	1423.0		INACTIVE	INACTIVE	INACTIVE	INACTIVE			1.1534000000000002	91.9197	149.0311347810519	130.06	373.3940000000001	373.0844749600001	9	2	5	1	8	0	10	26	41	0	0	3	3	0	0	2	0	0	1	0	0	0.125	14.549851619140057	9.136177843515375	6.734241270426924	4.385618863035236	2.8246361977753245	7.589858365593814	5.172818212959338	3.4563876296236704	2.309196371801471	-3.109999999999999	17.704657211699338
CHEMBL4238246	CCOC(=O)c1nnn(-c2ccc(S(N)(=O)=O)cc2)c1-c1cccs1	376.4	237.2		INACTIVE	INACTIVE	INACTIVE	INACTIVE			1.8199000000000003	92.00170000000001	147.4518500705169	117.16999999999999	378.4350000000001	378.04564692800005	8	2	5	1	8	0	10	25	39	0	0	3	3	0	0	2	0	0	1	0	0	0.13333333333333333	14.750032625842062	9.640518039567244	7.444258983073221	5.109258375405662	3.48201339592351	7.214545750390788	4.935141732606763	3.303443715535304	2.2109219365062365	-2.5599999999999987	17.269112211742712
CHEMBL3298350	CCOC(=O)n1c(=O)nc2c3c(-c4ccc(Br)cc4)cn(-c4ccc(S(N)(=O)=O)cc4)c3ncn21	4.5	2.6	9.3	ACTIVE	ACTIVE	ACTIVE	ACTIVE	ACTIVE	ACTIVE	2.9163999999999994	131.00919999999994	206.10154733187522	143.58	557.3860000000001	556.016450744	11	2	4	1	10	0	13	35	52	0	0	5	5	0	0	3	0	0	2	0	0	0.09090909090909091	20.523975055607057	12.604474670349427	9.952132695230192	6.804838787601792	4.577125363140805	10.265156922870514	7.47503410897092	5.346942041151991	3.797352780647832	-3.809999999999999	22.95636213706441
CHEMBL84600	CCOC(C)(C)C(=O)Oc1ccc2nc(S(N)(=O)=O)sc2c1	1.2			ACTIVE	ACTIVE					1.6642	82.33320000000003	131.65201073745513	108.57999999999998	344.41400000000004	344.05006361200003	7	2	5	1	7	0	9	22	38	0	0	2	2	0	0	1	0	0	1	0	0	0.38461538461538464	13.954452648547505	8.791750052195562	7.752940009873639	5.128794365426863	3.4036844395881793	6.428933993346274	4.987155884000929	2.790985509963678	1.7186902616872028	-1.5499999999999998	16.81426665797295
CHEMBL103271	CCOCCNCc1cc2cc(S(N)(=O)=O)oc2s1	8.0			ACTIVE	ACTIVE					1.2677999999999998	73.66390000000003	115.13654476024625	94.55999999999999	304.39300000000003	304.055148992	6	3	7	2	6	0	8	19	35	0	0	2	2	0	0	2	0	0	0	0	0	0.45454545454545453	12.1429608369537	8.202290139273043	6.53133620066262	4.2404124359968804	3.1044266453276634	5.839474080423755	3.9396563848030244	2.4495789162265886	1.5955526835648408	-0.9299999999999999	14.478507942339226
CHEMBL311810	CCOCCOCCOC(C)(C)C(=O)Oc1ccc2nc(S(N)(=O)=O)sc2c1	3.2			ACTIVE	ACTIVE					1.6973999999999998	103.97120000000005	167.3388696540554	127.03999999999999	432.52000000000015	432.102493108	9	2	11	1	9	0	11	28	52	0	0	2	2	0	0	1	0	0	1	0	0	0.5294117647058824	17.59937635422142	10.946450590574814	8.977684881265228	5.890322384536241	3.7628387047612537	8.583634531725526	6.211900755392517	3.5525135290730567	2.0778445268602783	-1.63	22.656951208816675
CHEMBL310848	CCOP(=O)(OCC)Oc1ccc2nc(S(N)(=O)=O)sc2c1	1.8			ACTIVE	ACTIVE					2.5036000000000005	82.47970000000002	131.4237603126001	117.81	366.3570000000001	366.01091483	8	2	7	1	8	0	11	22	37	0	0	2	2	0	0	1	0	0	1	0	0	0.36363636363636365	14.41144850669779	10.116049762301792	8.387546397403925	6.29640035285014	4.466740938320109	6.292640216772062	4.028363115201924	2.3753128774310865	1.5975847944348665	-1.03	17.325845860070284
CHEMBL3759464	CCOc1ccc(-c2ccc(=O)n(-c3ccc(S(N)(=O)=O)cc3)n2)cc1	2.85			ACTIVE	ACTIVE					1.9455999999999998	97.8122	150.26893069628971	104.27999999999999	371.41800000000006	371.093977024	7	2	5	1	6	0	8	26	43	0	0	3	3	0	0	1	0	0	2	0	0	0.1111111111111111	14.810124966519393	9.3977478289923	7.026338384074257	4.600408413931115	2.9311547801375317	7.851428351070739	5.464915326606671	3.671177180519549	2.415714954163677	-2.9699999999999998	17.840262203932987
CHEMBL3402958	CCOc1ccc(S(N)(=O)=O)cc1	23.1	8.1	13.6	INACTIVE	ACTIVE	ACTIVE	ACTIVE	ACTIVE	ACTIVE	0.7327	48.98420000000002	77.37549916722486	69.39	201.24699999999999	201.045964212	4	2	3	1	3	0	5	13	24	0	0	1	1	0	0	0	0	0	1	0	0	0.25	8.043347869917856	5.340752482941553	4.010849548489115	2.3925006936957978	1.4076540330773488	3.7944330050199917	2.449426491021528	1.4632694602842289	0.8922142071034953	-1.07	10.013822296730932
CHEMBL3585749	CCOc1ccc(S(N)(=O)=O)cc1-c1nnc2c(n1)c(C)nn2-c1ccc(C)cc1	7070.0	28.7	77.5	INACTIVE	INACTIVE	INACTIVE	ACTIVE	INACTIVE	ACTIVE	2.5404400000000003	111.9072	173.13586730808643	125.88	424.48600000000016	424.13175950000004	9	2	5	1	8	0	10	30	50	0	0	4	4	0	0	2	0	0	2	0	0	0.2	17.511466654986528	10.794033938903992	8.337797306658617	5.47212489076397	3.612541086994789	9.24771446098243	6.7763742491910355	4.561125290642601	3.0727036172011903	-3.3699999999999997	19.925309492060308
CHEMBL3401465	CCOc1ccc(S(N)(=O)=O)cc1-c1nnc2c(n1)c(C)nn2C	422.0	31.6	5.5	INACTIVE	INACTIVE	INACTIVE	ACTIVE	ACTIVE	ACTIVE	0.7798199999999996	86.81420000000003	138.0787731020224	125.88	348.3880000000001	348.10045937200005	9	2	4	1	8	0	10	24	40	0	0	3	3	0	0	2	0	0	1	0	0	0.2857142857142857	14.202065578228021	8.696273531608051	6.714051546596818	4.349485713530223	2.8968671075395127	7.149954053686492	5.152628489129236	3.438486113408852	2.3570296377459137	-2.5900000000000003	16.274207510527287
CHEMBL2048934	CCOc1ccc2c(c1)CCN(S(N)(=O)=O)C2c1ccc(S(N)(=O)=O)cc1	33.2	52.1		INACTIVE	ACTIVE	INACTIVE	ACTIVE			0.883700000000001	100.78640000000003	158.51746633320914	132.79	411.5050000000001	411.09226277199997	8	4	5	2	5	0	10	27	48	1	1	3	2	0	1	0	0	1	2	0	0	0.29411764705882354	16.332767826058355	11.338946008892751	9.276259975412847	6.437143309508679	4.686821292114217	8.28940697184338	6.215875666894639	4.460780953351471	3.2964863888245652	-1.9799999999999995	19.77254725369973
CHEMBL2048926	CCOc1ccc2c(c1)CCN=C2c1ccc(S(N)(=O)=O)cc1	87.5	7.2		INACTIVE	ACTIVE	ACTIVE	ACTIVE			2.1262	89.63620000000002	135.4169110488096	81.75	330.40900000000005	330.10381343599994	5	2	4	1	4	0	6	23	41	0	0	3	2	0	1	0	0	1	2	0	0	0.23529411764705882	13.636825835359788	8.97217430901423	6.8631032713105	4.679408781176407	3.2024306360637906	7.425854831092668	5.301680213842914	3.7501775477648396	2.6869908100899353	-2.1799999999999993	15.705680027590848
CHEMBL2048930	CCOc1ccc2c(c1)CCNC2c1ccc(S(N)(=O)=O)cc1	43.5	9.2		INACTIVE	ACTIVE	ACTIVE	ACTIVE			1.9678	88.97590000000004	136.07145074655753	81.41999999999999	332.42500000000007	332.11946349999994	5	3	4	2	4	0	6	23	43	1	1	3	2	0	1	0	0	1	2	0	0	0.29411764705882354	13.766962509049456	9.151918539625125	7.106237505331461	4.9504435717978685	3.4606280030028302	7.605599061703564	5.5448144478638755	4.0212123383863005	2.945188177028975	-1.8899999999999992	15.984994218945344
CHEMBL18	CCOc1ccc2nc(S(N)(=O)=O)sc2c1	8.0	34.0	22.0	ACTIVE	ACTIVE	INACTIVE	ACTIVE	INACTIVE	ACTIVE	1.3424	62.16220000000002	96.91717495031807	82.28	258.32399999999996	258.01328418	5	2	3	1	5	0	7	16	26	0	0	2	2	0	0	1	0	0	1	0	0	0.2222222222222222	10.137956067619777	6.929377616499767	5.85311009561258	4.232486656880409	2.946943845109511	4.56656155765048	3.08732596973987	1.8946778014172263	1.261949667208535	-1.1800000000000002	11.309706415889247
CHEMBL2048922	CCOc1cccc(CCNC(=O)c2ccc(S(N)(=O)=O)cc2)c1	33.0	8.1		INACTIVE	ACTIVE	ACTIVE	ACTIVE			1.7051999999999996	91.46340000000004	141.2388040001305	98.48999999999998	348.42400000000004	348.11437811999997	6	3	7	2	4	1	7	24	44	0	0	2	2	0	0	0	0	0	2	0	0	0.23529411764705882	14.17521079951332	9.073350614405951	6.717128137770309	4.282952556044506	2.691306852470024	7.52703113648439	5.155705080302723	3.353721322632939	2.175867026496169	-2.3799999999999994	17.965851694978195
CHEMBL4278617	CCOc1ccccc1NC(=O)Nc1cc(S(N)(=O)=O)ccc1O	373.2	134.1	9.6	INACTIVE	INACTIVE	INACTIVE	INACTIVE	ACTIVE	ACTIVE	2.0823000000000005	89.73240000000003	138.85301570714137	130.74999999999997	351.38400000000007	351.08889164399994	8	5	5	4	5	2	9	24	41	0	0	2	2	0	0	0	0	0	2	0	0	0.13333333333333333	13.630860563450556	8.512500361779756	6.293683963762755	3.890851775617395	2.459241850016111	6.966180883858195	4.732260906295169	2.979852175496024	1.9194043802225118	-2.7799999999999994	17.571934383357327
CHEMBL1165319	CCOc1ccncc1S(N)(=O)=O	76.7	300.0	5.9	INACTIVE	ACTIVE	INACTIVE	INACTIVE	ACTIVE	ACTIVE	0.12770000000000004	46.77920000000002	76.59514714817136	82.28	202.23499999999996	202.04121318	5	2	3	1	4	0	6	13	23	0	0	1	1	0	0	1	0	0	0	0	0	0.2857142857142857	7.913211196228188	5.196466659912915	3.830276961296978	2.272627068736566	1.4707994159292253	3.650147181991354	2.300432018992976	1.3529826997842747	0.8556297178285837	-1.1400000000000001	9.944317032040471
CHEMBL366086	CCOc1nc(NCCc2ccc(S(N)(=O)=O)cc2)nc(OCC)n1	23.0	12.0		INACTIVE	ACTIVE	ACTIVE	ACTIVE			0.9709999999999998	92.17390000000005	146.21471318682978	129.32	367.43100000000015	367.1314251520001	9	3	9	2	8	0	10	25	46	0	0	2	2	0	0	1	0	0	1	0	0	0.4	14.914557290441238	9.339406111641265	6.517350341791375	4.019156583294536	2.484244122652568	7.793086633719705	4.9559272843237885	3.0899253498829693	1.9688042966787145	-2.46	18.872628566932477
CHEMBL183945	CCOc1nc(NCc2ccc(S(N)(=O)=O)cc2)nc(OCC)n1	84.0	0.34		INACTIVE	ACTIVE	ACTIVE	ACTIVE			0.9284999999999998	87.30690000000004	139.84977107243316	129.32	353.4040000000001	353.115775088	9	3	8	2	8	0	10	24	43	0	0	2	2	0	0	1	0	0	1	0	0	0.35714285714285715	14.20745050925469	8.839406111641265	6.194127037088013	3.7729939415799736	2.2979066341314383	7.293086633719707	4.632703979620426	2.8437627081684065	1.7824668081575847	-2.46	17.8870513624994
CHEMBL363543	CCOc1nc(Nc2ccc(S(N)(=O)=O)cc2)nc(OCC)n1	20.0	0.12		INACTIVE	ACTIVE	ACTIVE	ACTIVE			1.0600000000000003	83.26290000000004	133.48482895803656	129.32	339.3770000000001	339.100125024	9	3	7	2	8	0	10	23	40	0	0	2	2	0	0	1	0	0	1	0	0	0.3076923076923077	13.500343728068142	8.38229933045472	5.846000490625689	3.5094729381348517	2.153696229089279	6.835979852533159	4.284577433158103	2.580241704723284	1.638256403115426	-2.46	16.902780825378105
CHEMBL3309357	CCOc1nonc1S(N)(=O)=O	5.9	6.6	6.6	ACTIVE	ACTIVE	ACTIVE	ACTIVE	ACTIVE	ACTIVE	-0.8842999999999999	36.8402	68.51183700473337	108.31	193.184	193.015726704	7	2	3	1	6	0	8	12	19	0	0	1	1	0	0	1	0	0	0	0	0	0.5	7.036622274623131	4.581747245065703	3.329267810718832	1.7691355847832768	1.0479263793177553	3.0354277671441414	1.85255094297529	0.980981308579066	0.5711143399284223	-1.1500000000000001	8.94216589861751
CHEMBL451538	CCSc1nnc(NS(N)(=O)=O)s1	1130.0			INACTIVE	INACTIVE					0.26550000000000035	53.03690000000001	84.118416458029	97.97	240.335	239.980938496	6	3	4	2	6	0	9	13	21	0	0	1	1	0	0	1	0	0	0	0	0	0.5	9.169615436478583	6.626942304440671	5.73601179936792	3.365077138859437	2.8541308686845714	3.2785276859378936	1.9532061990392997	0.9038412494220546	0.554511890463445	-0.3800000000000001	10.699239302694137
CHEMBL361699	CC[C@H](C)[C@H](/N=C(\S)Nc1ccc(S(N)(=O)=O)cc1)C(=O)O	4.0			ACTIVE	ACTIVE					1.5310000000000001	88.73770000000005	134.6426716948107	121.84999999999998	345.44600000000014	345.08169808799994	7	4	6	4	4	0	9	22	41	2	0	1	1	0	0	0	0	0	1	0	0	0.38461538461538464	13.934116385796898	8.535917254425431	6.800729913855406	4.292830289983424	2.4391211295021265	6.5423841810039125	4.81570005863784	3.1363256038589427	1.6701801650690624	-1.58	18.468971596474045
CHEMBL185746	CC[C@H](C)[C@H](/N=C(\S)Nc1ccc(S(N)(=O)=O)cc1)C(=O)OCC(=O)NC	5.0			ACTIVE	ACTIVE					0.7355999999999999	106.12760000000004	163.7681937989632	139.95	416.52500000000026	416.1188118679999	9	4	8	4	6	1	11	27	51	2	0	1	1	0	0	0	0	0	1	0	0	0.4375	17.010506152411214	10.112787272327402	7.74337930940021	4.905666471969019	2.719745336430428	8.119254198905884	5.758349454182645	3.7491617858445383	1.9508043719973638	-2.11	22.93017677782242
CHEMBL301071	CC[C@H](C)[C@H](NC(=O)c1ccc(Cl)c(S(N)(=O)=O)c1)C(=O)O	280.0			INACTIVE	INACTIVE					1.2165000000000004	81.17020000000004	133.0570708724743	126.55999999999999	348.8080000000001	348.0546703239999	7	4	6	3	4	1	9	22	39	2	0	1	1	0	0	0	0	0	1	0	0	0.38461538461538464	13.610053444098986	8.359703829685607	6.802157895859463	4.658010412484633	2.8415378426271642	6.435419878754819	4.8651128268148565	3.2655536992949408	1.7702976328141968	-1.6399999999999997	18.409115913555993
CHEMBL2113714	CC[C@H](C)[C@H](NC(=O)c1ccc(S(N)(=O)=O)cc1)C(=O)O	48.0			INACTIVE	ACTIVE					0.5630999999999999	76.16020000000003	122.75380464559262	126.55999999999999	314.36300000000006	314.09364267599994	7	4	6	3	4	1	8	21	39	2	0	1	1	0	0	0	0	0	1	0	0	0.38461538461538464	12.55351029426093	7.8760904535051	6.305712176601712	4.139903939253087	2.2190897871496658	6.329770975583538	4.744289119134125	3.2106727058415205	1.7036499611758125	-1.9299999999999997	17.122438384897748
CHEMBL307401	CCc1cc(-c2ccccc2)cc(-c2ccccc2)[n+]1-c1ccc(S(=O)(=O)Nc2nnc(S(N)(=O)=O)s2)cc1.[O-][Cl+3]([O-])([O-])[O-]	1.14	29.0		ACTIVE	ACTIVE	INACTIVE	ACTIVE			-0.5965999999999976	150.3146999999998	258.92212553553424	228.23	678.1700000000003	677.0475534079999	13	3	8	2	11	0	17	44	68	0	0	5	5	0	0	2	0	0	3	0	0	0.07407407407407407	25.937816500823416	17.54673826821142	14.088092361535809	9.59086261690509	6.713689248477776	12.46633216207101	8.93710512279558	5.958115231227248	4.150194412662212	-3.839999999999999	33.061016198536215
CHEMBL170151	CCc1cc(-c2ccccc2)cc(-c2ccccc2)[n+]1-c1ccc(S(N)(=O)=O)cc1.[O-][Cl+3]([O-])([O-])[O-]	400.0	450.0		INACTIVE	INACTIVE	INACTIVE	INACTIVE			-0.24889999999999873	119.59720000000002	205.50628045273777	156.28	514.9870000000002	514.0965351359999	8	2	5	1	6	0	10	35	58	0	0	4	4	0	0	1	0	0	3	0	0	0.08	20.277402986112598	13.200034929928291	9.775836109779549	6.034050101035021	4.1363013620333415	10.419288652309994	7.458484106293503	5.10481886762345	3.620861536059487	-3.149999999999999	26.45467480783455
CHEMBL169820	CCc1cc(-c2ccccc2)cc(-c2ccccc2)[n+]1CCc1ccc(S(N)(=O)=O)cc1.[O-][Cl+3]([O-])([O-])[O-]	220.0	70.0		INACTIVE	INACTIVE	INACTIVE	ACTIVE			0.004600000000001603	128.4062	218.236164681531	156.28	543.0410000000003	542.1278352639998	8	2	7	1	6	0	10	37	64	0	0	4	4	0	0	1	0	0	3	0	0	0.14814814814814814	21.691616548485694	14.146209288788423	10.492113276513088	6.595944044802141	4.4834864751895935	11.365463011170126	8.174761273027043	5.66671281139057	3.96804664921574	-3.149999999999999	28.421768701528336
CHEMBL172567	CCc1cc(-c2ccccc2)cc(-c2ccccc2)[n+]1Cc1ccc(S(N)(=O)=O)cc1.[O-][Cl+3]([O-])([O-])[O-]	314.0	79.0		INACTIVE	INACTIVE	INACTIVE	ACTIVE			-0.18979999999999814	123.80420000000002	211.87122256713442	156.28	529.0140000000002	528.1121851999999	8	2	6	1	6	0	10	36	61	0	0	4	4	0	0	1	0	0	3	0	0	0.11538461538461539	20.984509767299148	13.646209288788423	10.176620361771528	6.312546782425834	4.2865595832402015	10.865463011170126	7.859268358285482	5.383315549014263	3.7711197572663466	-3.149999999999999	27.437761857026114
CHEMBL75812	CCc1cc(-c2ccccc2)cc(CC)[n+]1-c1ccc(S(=O)(=O)Nc2nnc(S(N)(=O)=O)s2)cc1.[O-][Cl+3]([O-])([O-])[O-]	0.21	9.0		ACTIVE	ACTIVE	ACTIVE	ACTIVE			-1.701199999999997	134.25670000000002	236.5949155582634	228.23	630.1260000000003	629.0475534079999	13	3	8	2	11	0	17	40	64	0	0	4	4	0	0	2	0	0	2	0	0	0.17391304347826086	24.25817193606184	16.44671483746829	13.181717410412597	8.959749238357244	6.24120375654998	11.366308731327877	8.030730171672369	5.3270018526794045	3.6777089207344154	-3.0599999999999996	31.467420400236467
CHEMBL422907	CCc1cc(-c2ccccc2)cc(CC)[n+]1-c1ccc(S(N)(=O)=O)cc1.[O-][Cl+3]([O-])([O-])[O-]	60.0	43.0		INACTIVE	ACTIVE	INACTIVE	ACTIVE			-1.3534999999999973	103.53920000000004	183.17907047546697	156.28	466.9430000000002	466.0965351359999	8	2	5	1	6	0	10	31	54	0	0	3	3	0	0	1	0	0	2	0	0	0.19047619047619047	18.597758421351017	12.100011499185156	8.869461158656337	5.402936722487177	3.6638158701055468	9.319265221566859	6.552109155170292	4.4737054890756065	3.1483760441316915	-2.3699999999999997	24.8954404889463
CHEMBL439957	CCc1cc(-c2ccccc2)cc(CC)[n+]1CC(=O)/N=c1/sc(S(N)(=O)=O)nn1C.[O-][Cl+3]([O-])([O-])[O-]	7.0			ACTIVE	ACTIVE					-3.420199999999996	113.85720000000005	207.58882569186528	203.53	546.0270000000002	545.0805677879999	12	2	6	1	10	1	15	35	59	0	0	3	3	0	0	2	0	0	1	0	0	0.3	21.470098074134384	13.69532845612276	10.535670411704453	6.9231298407977615	4.708813742940983	10.09808559757674	7.088635373770617	4.6134132884304435	3.1444273295411276	-2.56	28.675657379638743
CHEMBL103015	CCc1cc(-c2ccccc2)cc(CC)[n+]1CC(=O)NCCC(=O)Nc1nnc(S(N)(=O)=O)s1.[O-][Cl+3]([O-])([O-])[O-]	4.0			ACTIVE	ACTIVE					-3.346199999999995	128.36760000000004	230.47466241546286	240.26	603.0790000000002	602.1020315039999	14	4	10	3	11	2	17	39	66	0	0	3	3	0	0	2	0	0	1	0	0	0.3181818181818182	23.345346331471386	14.962132191541325	11.29877937554309	7.190069856671544	4.748769409123635	11.364889332995302	7.830194378212378	5.041377530742405	3.399149801144993	-3.0900000000000003	32.123807322812716
CHEMBL102316	CCc1cc(-c2ccccc2)cc(CC)[n+]1CC(=O)NCCc1ccc(S(N)(=O)=O)cc1.[O-][Cl+3]([O-])([O-])[O-]	32.0			INACTIVE	ACTIVE					-1.9837999999999953	125.35790000000003	218.35022321670522	185.38	552.0490000000002	551.1492989799999	10	3	9	2	7	1	12	37	67	0	0	3	3	0	0	1	0	0	2	0	0	0.28	22.127327055374522	14.207416784463767	10.370198441154962	6.387901015531515	4.234167576531968	11.42667050684547	8.052846437668917	5.458669782119944	3.7187277505581138	-2.8999999999999995	30.324673501026776
CHEMBL319794	CCc1cc(-c2ccccc2)cc(CC)[n+]1CC(=O)NCc1ccc(S(N)(=O)=O)cc1.[O-][Cl+3]([O-])([O-])[O-]	39.0			INACTIVE	ACTIVE					-2.0262999999999955	120.49090000000004	211.9852811023086	185.38	538.0220000000002	537.133648916	10	3	8	2	7	1	12	36	64	0	0	3	3	0	0	1	0	0	2	0	0	0.25	21.420220274187976	13.707416784463767	10.046975136451598	6.141738373816952	4.039741553249669	10.92667050684547	7.7296231329655525	5.212507140405381	3.5243017272758146	-2.8999999999999995	29.3311641626749
CHEMBL320840	CCc1cc(-c2ccccc2)cc(CC)[n+]1CC(=O)NNc1ccc(S(N)(=O)=O)cc1.[O-][Cl+3]([O-])([O-])[O-]	290.0			INACTIVE	INACTIVE					-2.1993999999999962	120.40960000000003	211.140337191755	197.41	539.0100000000001	538.1288978839999	11	4	8	3	8	1	13	36	63	0	0	3	3	0	0	1	0	0	2	0	0	0.21739130434782608	21.213113493001426	13.50031000327722	9.823848589989275	5.929278454812857	3.8955647420219655	10.719563725658922	7.506496586503229	5.000047221401286	3.38012491604811	-3.0999999999999996	29.13250754866387
CHEMBL318486	CCc1cc(-c2ccccc2)cc(CC)[n+]1CC(=O)Nc1c(S(N)(=O)=O)cc(S(N)(=O)=O)c(Cl)c1Cl.[O-][Cl+3]([O-])([O-])[O-]	13.0			ACTIVE	ACTIVE					-1.749799999999996	138.66710000000003	248.3275380311032	245.54	671.9650000000001	670.0128534199998	13	5	8	3	9	1	18	41	66	0	0	3	3	0	0	1	0	0	2	0	0	0.21739130434782608	25.367441244996854	16.45966570333095	12.849479817024983	8.33491034649452	6.041147785242932	11.376671001772639	8.277932040380072	5.485526164320908	3.7782866362828127	-2.4099999999999997	34.78951918123126
CHEMBL103415	CCc1cc(-c2ccccc2)cc(CC)[n+]1CC(=O)Nc1cc(C(F)(F)F)c(S(N)(=O)=O)cc1S(N)(=O)=O.[O-][Cl+3]([O-])([O-])[O-]	14.0			ACTIVE	ACTIVE					-2.0377999999999963	133.64910000000006	246.58255390051517	245.54	671.0720000000001	670.078182752	13	5	8	3	9	1	19	43	69	0	0	3	3	0	0	1	0	0	2	0	0	0.25	24.810898095158798	16.220069263006735	12.560033303526971	7.646891288446665	5.548164601183907	11.893003507466876	8.74441447290051	5.7452613222591955	4.011670198978882	-3.1999999999999993	35.99367550941945
CHEMBL321795	CCc1cc(-c2ccccc2)cc(CC)[n+]1CC(=O)Nc1cc(Cl)c(S(N)(=O)=O)cc1S(N)(=O)=O.[O-][Cl+3]([O-])([O-])[O-]	15.0			ACTIVE	ACTIVE					-2.4031999999999965	133.65710000000007	238.02427180422148	245.54	637.5200000000002	636.0518257719998	13	5	8	3	9	1	17	40	66	0	0	3	3	0	0	1	0	0	2	0	0	0.21739130434782608	24.310898095158798	15.970069263006735	12.40373685729784	7.718569889938552	5.6186828043849175	11.265039034457649	8.180917899930773	5.392177406206873	3.7463609187922438	-2.6999999999999997	33.50615042709405
CHEMBL317256	CCc1cc(-c2ccccc2)cc(CC)[n+]1CC(=O)Nc1ccc(S(=O)(=O)/N=c2/sc(S(N)(=O)=O)nn2C)cc1.[O-][Cl+3]([O-])([O-])[O-]	3.0			ACTIVE	ACTIVE					-2.6193999999999953	151.1076999999998	264.95655797395244	249.7	701.205	700.084667188	15	3	9	2	12	1	19	45	74	0	0	4	4	0	0	2	0	0	2	0	0	0.23076923076923078	27.3207406032122	17.953183856619663	14.273147018834537	9.742083887451571	6.829129616349015	12.915877669272996	9.222000594618299	6.035619864377968	4.059543270777668	-3.59	35.88420753277878
CHEMBL103945	CCc1cc(-c2ccccc2)cc(CC)[n+]1CC(=O)Nc1ccc(S(=O)(=O)Nc2ccc(S(N)(=O)=O)cc2)cc1.[O-][Cl+3]([O-])([O-])[O-]	11.0			ACTIVE	ACTIVE					-0.903199999999996	154.52439999999976	262.9880712699992	231.55	679.1730000000002	678.1220982519999	13	4	10	3	9	1	16	45	76	0	0	4	4	0	0	1	0	0	3	0	0	0.1724137931034483	26.563756022079247	17.546422079714727	13.511127086698355	8.680810417369923	5.889502732501487	13.282512554502038	9.5113728418028	6.354380217449031	4.315440043716158	-3.9299999999999997	35.547874987015
CHEMBL320591	CCc1cc(-c2ccccc2)cc(CC)[n+]1CC(=O)Nc1ccc(S(=O)(=O)Nc2cccc(S(N)(=O)=O)c2)cc1.[O-][Cl+3]([O-])([O-])[O-]	12.0			ACTIVE	ACTIVE					-0.903199999999996	154.52439999999976	262.9880712699992	231.55	679.1730000000002	678.1220982519999	13	4	10	3	9	1	16	45	76	0	0	4	4	0	0	1	0	0	3	0	0	0.1724137931034483	26.563756022079247	17.546422079714727	13.514581410392305	8.642298417749997	5.948334111578699	13.282512554502038	9.51482716549675	6.334099851119303	4.339347740585764	-3.9299999999999997	35.547874987015
CHEMBL102722	CCc1cc(-c2ccccc2)cc(CC)[n+]1CC(=O)Nc1ccc(S(=O)(=O)Nc2nnc(S(N)(=O)=O)s2)cc1.[O-][Cl+3]([O-])([O-])[O-]	5.0			ACTIVE	ACTIVE					-2.051699999999996	147.99139999999986	259.03618407070843	257.33	687.1780000000002	686.069017124	15	4	10	3	12	1	19	44	71	0	0	4	4	0	0	2	0	0	2	0	0	0.2	26.373527007712244	17.597013341560352	14.011104841745535	9.423590970682925	6.4920617905543905	12.516607235419936	8.860117603005307	5.790843585005084	3.928566954738826	-3.59	34.89515849561669
CHEMBL103325	CCc1cc(-c2ccccc2)cc(CC)[n+]1CC(=O)Nc1ccc(S(N)(=O)=O)cc1.[O-][Cl+3]([O-])([O-])[O-]	125.0			INACTIVE	INACTIVE					-1.7039999999999966	117.27390000000003	205.620338987912	185.38	523.9950000000001	523.1179988519999	10	3	7	2	7	1	12	35	61	0	0	3	3	0	0	1	0	0	2	0	0	0.21739130434782608	20.713113493001426	13.25031000327722	9.698848589989275	5.866778454812857	3.914673904109957	10.469563725658922	7.381496586503229	4.937547221401286	3.399234078136102	-2.8999999999999995	28.338040908717517
CHEMBL103361	CCc1cc(-c2ccccc2)cc(CC)[n+]1CC(=O)Nc1ccc(S(N)(=O)=O)cc1Br.[O-][Cl+3]([O-])([O-])[O-]	21.0			INACTIVE	ACTIVE					-0.9414999999999969	124.97390000000003	219.48788659355336	185.38	602.8910000000001	601.0285109199999	10	3	7	2	7	1	13	36	61	0	0	3	3	0	0	1	0	0	2	0	0	0.21739130434782608	22.59972423593573	14.148957176005851	10.670460687128912	6.581199823294115	4.603966648110214	10.575212628830203	7.498771784468345	5.014112891387559	3.4346864359463685	-2.4199999999999995	29.80800249277373
CHEMBL99697	CCc1cc(-c2ccccc2)cc(CC)[n+]1CC(=O)Nc1ccc(S(N)(=O)=O)cc1Cl.[O-][Cl+3]([O-])([O-])[O-]	15.0			ACTIVE	ACTIVE					-1.0505999999999964	122.28390000000002	215.9236052147937	185.38	558.4400000000002	557.0790264999999	10	3	7	2	7	1	13	36	61	0	0	3	3	0	0	1	0	0	2	0	0	0.21739130434782608	21.769656642839482	13.733923379457726	10.223323914694996	6.2378214999972315	4.267006218711934	10.575212628830203	7.498771784468345	5.014112891387559	3.4346864359463685	-2.6099999999999994	29.619243591693753
CHEMBL100760	CCc1cc(-c2ccccc2)cc(CC)[n+]1CC(=O)Nc1ccc(S(N)(=O)=O)cc1F.[O-][Cl+3]([O-])([O-])[O-]	16.0			ACTIVE	ACTIVE					-1.5648999999999964	117.23190000000004	209.78587439083825	185.38	541.9850000000001	541.1085770399999	10	3	7	2	7	1	13	36	61	0	0	3	3	0	0	1	0	0	2	0	0	0.21739130434782608	21.01372769682103	13.3559589064485	9.81612378795439	5.925112491508933	3.9601418809598274	10.575212628830203	7.498771784468345	5.014112891387559	3.4346864359463685	-2.9699999999999993	29.26163257878025
CHEMBL419536	CCc1cc(-c2ccccc2)cc(CC)[n+]1CC(=O)Nc1ccc(S(N)(=O)=O)cc1I.[O-][Cl+3]([O-])([O-])[O-]	25.0			INACTIVE	ACTIVE					-1.0993999999999964	129.9909	224.88217710895563	185.38	649.8910000000001	649.01464682	10	3	7	2	7	1	13	36	61	0	0	3	3	0	0	1	0	0	2	0	0	0.21739130434782608	23.17122598799735	14.43470805203666	10.978314470341875	6.817615887499377	4.835963990710026	10.575212628830203	7.498771784468345	5.014112891387559	3.4346864359463685	-2.1699999999999995	30.05638979254389
CHEMBL103615	CCc1cc(-c2ccccc2)cc(CC)[n+]1CC(=O)Nc1ccc2nc(S(N)(=O)=O)sc2c1.[O-][Cl+3]([O-])([O-])[O-]	6.0			ACTIVE	ACTIVE					-1.0942999999999967	130.45190000000005	225.16201477100523	198.27	581.0720000000002	580.0853188199999	11	3	7	2	9	1	14	38	63	0	0	4	4	0	0	2	0	0	2	0	0	0.20833333333333334	22.80772169070335	14.838935136835433	11.541109137112738	7.704715684957934	5.470022494545452	11.24169227828941	8.019396065221569	5.366906829494751	3.7742152739780677	-3.0099999999999993	29.544565612196102
CHEMBL321586	CCc1cc(-c2ccccc2)cc(CC)[n+]1CC(=O)Nc1cccc(S(N)(=O)=O)c1.[O-][Cl+3]([O-])([O-])[O-]	205.0			INACTIVE	INACTIVE					-1.7039999999999964	117.27390000000003	205.620338987912	185.38	523.9950000000001	523.1179988519999	10	3	7	2	7	1	12	35	61	0	0	3	3	0	0	1	0	0	2	0	0	0.21739130434782608	20.713113493001426	13.250310003277217	9.702302913683223	5.8282664551929315	3.9815967333125024	10.46956372565892	7.384950910197177	4.917266855071558	3.422117408485942	-2.8999999999999995	28.338040908717517
CHEMBL103182	CCc1cc(-c2ccccc2)cc(CC)[n+]1CC(=O)Nc1ccccc1S(N)(=O)=O.[O-][Cl+3]([O-])([O-])[O-]	240.0			INACTIVE	INACTIVE					-1.7039999999999962	117.27390000000003	205.620338987912	185.38	523.9950000000001	523.1179988519999	10	3	7	2	7	1	12	35	61	0	0	3	3	0	0	1	0	0	2	0	0	0.21739130434782608	20.713113493001426	13.256293067420925	9.639052497334388	5.9076625506526375	4.172359160895204	10.475546789802628	7.353278609011926	4.9386159342687055	3.478515466427328	-2.8999999999999995	28.338040908717517
CHEMBL100748	CCc1cc(-c2ccccc2)cc(CC)[n+]1CC(=O)Nc1nccc(Nc2ccc(S(N)(=O)=O)cc2)n1.[O-][Cl+3]([O-])([O-])[O-]	15.0			ACTIVE	ACTIVE					-1.1703999999999972	142.58859999999993	244.66659133947707	223.19	617.0840000000002	616.1506959480001	13	4	9	3	10	1	15	42	71	0	0	4	4	0	0	2	0	0	2	0	0	0.18518518518518517	24.262241222380595	15.301337754202464	11.089336507700452	6.762230338524886	4.5148116404735195	12.520591476584167	8.771984504214405	5.832999105113315	3.999371814499666	-4.02	32.49400137287254
CHEMBL319297	CCc1cc(-c2ccccc2)cc(CC)[n+]1CC(=O)Nc1nnc(S(N)(=O)=O)s1.[O-][Cl+3]([O-])([O-])[O-]	7.0			ACTIVE	ACTIVE					-2.8524999999999965	110.74090000000004	201.66845178862127	211.16	532.0000000000001	531.064917724	12	3	7	2	10	1	15	34	56	0	0	3	3	0	0	2	0	0	1	0	0	0.2631578947368421	20.522884478634428	13.300901265122848	10.198826345036444	6.515839000406875	4.354445760173961	9.703658406576825	6.730241347705733	4.367146674477737	3.004826152195319	-2.56	27.682808120768538
CHEMBL103420	CCc1cc(-c2ccccc2)cc(CC)[n+]1CC(=O)OCCOc1ccc2nc(S(N)(=O)=O)sc2c1.[O-][Cl+3]([O-])([O-])[O-]	5.0			ACTIVE	ACTIVE					-1.1107999999999967	138.27619999999996	242.56912727520418	204.7	626.1090000000003	625.095549156	12	2	10	1	11	0	15	41	69	0	0	4	4	0	0	2	0	0	2	0	0	0.2692307692307692	24.53843183400417	15.82453369648892	12.008891820690256	7.993028127444402	5.597203608855221	12.227290837942897	8.487178748799085	5.6552192719812195	3.912209430954246	-3.2099999999999995	32.30640173489356
CHEMBL103757	CCc1cc(-c2ccccc2)cc(CC)[n+]1CC(=O)OCCc1ccc(S(N)(=O)=O)cc1.[O-][Cl+3]([O-])([O-])[O-]	46.0			INACTIVE	ACTIVE					-1.556799999999995	123.30720000000004	217.91390626260406	182.58	553.0330000000002	552.1333145679998	10	2	9	1	8	0	12	37	66	0	0	3	3	0	0	1	0	0	2	0	0	0.28	22.035575345838385	14.096662673697239	10.2407155911058	6.291336795762169	4.145862870053222	11.315916396078942	7.923363587619755	5.362105562350599	3.630423044079367	-2.8999999999999995	30.324673501026776
CHEMBL103802	CCc1cc(-c2ccccc2)cc(CC)[n+]1CC(=O)OCc1ccc(S(N)(=O)=O)cc1.[O-][Cl+3]([O-])([O-])[O-]	51.0			INACTIVE	ACTIVE					-1.5992999999999955	118.44020000000003	211.54896414820746	182.58	539.0060000000002	538.1176645039999	10	2	8	1	8	0	12	36	63	0	0	3	3	0	0	1	0	0	2	0	0	0.25	21.32846856465184	13.596662673697237	9.930929013171276	6.0373729662507944	3.9565307836211376	10.81591639607894	7.61357700968523	5.108141732839224	3.4410909576472823	-2.8999999999999995	29.3311641626749
CHEMBL100456	CCc1cc(-c2ccccc2)cc(CC)[n+]1CC(=O)Oc1ccc2nc(S(N)(=O)=O)sc2c1.[O-][Cl+3]([O-])([O-])[O-]	7.0			ACTIVE	ACTIVE					-1.127399999999997	127.45720000000004	224.72569781690405	195.47	582.0560000000003	581.0693344079998	11	2	7	1	10	0	14	38	62	0	0	4	4	0	0	2	0	0	2	0	0	0.20833333333333334	22.715969981167213	14.747183427299296	11.414030468247546	7.609602925010756	5.373965149856484	11.149940568753273	7.892317396356375	5.271794069547572	3.68897097195551	-3.0099999999999993	29.544565612196102
CHEMBL171589	CCc1cc(-c2ccccc2)cc(CC)[n+]1CCc1ccc(S(N)(=O)=O)cc1.[O-][Cl+3]([O-])([O-])[O-]	9.0	8.0		ACTIVE	ACTIVE	ACTIVE	ACTIVE			-1.099999999999996	112.34820000000005	195.9089547042602	156.28	494.9970000000002	494.12783526399994	8	2	7	1	6	0	10	33	60	0	0	3	3	0	0	1	0	0	2	0	0	0.2608695652173913	20.011971983724113	13.046185858045288	9.585738325389878	5.974421881558361	4.013427941737819	10.26543958042699	7.268386321903831	5.04519064814679	3.4979881157639645	-2.3699999999999997	26.878926265589254
CHEMBL169684	CCc1cc(-c2ccccc2)cc(CC)[n+]1Cc1ccc(S(N)(=O)=O)cc1.[O-][Cl+3]([O-])([O-])[O-]	21.0	29.0		INACTIVE	ACTIVE	INACTIVE	ACTIVE			-1.2943999999999967	107.74620000000004	189.54401258986357	156.28	480.97000000000014	480.1121851999999	8	2	6	1	6	0	10	32	57	0	0	3	3	0	0	1	0	0	2	0	0	0.22727272727272727	19.304865202537563	12.546185858045288	9.270245410648316	5.691024619182055	3.8097190364071016	9.76543958042699	6.952893407162271	4.761793385770484	3.2942792104332463	-2.3699999999999997	25.8869183505083
CHEMBL2436874	CCc1cc(CC)n(-c2ccncc2S(N)(=O)=O)n1	87.1	31.7	16.8	INACTIVE	ACTIVE	INACTIVE	ACTIVE	ACTIVE	ACTIVE	1.0395	71.48820000000002	111.87581381048258	90.87	280.353	280.099396752	6	2	4	1	5	0	7	19	35	0	0	2	2	0	0	2	0	0	0	0	0	0.3333333333333333	11.683847147140416	7.56605160489883	5.664176593926411	3.783220568073039	2.5288112894004526	6.019732126977269	4.134331651622409	2.855622439536553	1.8750124581505214	-1.7299999999999998	13.695892821566906
CHEMBL2419985	CCc1ccc(C2C3=C(CC(C)(C)CC3=O)N(c3ccc(C(=O)Nc4ccc(S(N)(=O)=O)cc4)cc3)C3=C2C(=O)CC(C)(C)C3)cc1	51.0			INACTIVE	ACTIVE					7.038900000000006	183.34639999999953	276.3426630379714	126.63999999999999	651.8289999999998	651.276692412	8	3	6	2	6	1	9	47	88	0	0	6	3	0	3	0	0	1	3	0	2	0.34210526315789475	28.331637593798366	17.571886361276274	16.09799060318021	10.38896304894829	7.764431391616813	16.025566883354717	14.536567545712629	9.45973181553672	7.248991565642959	-4.339999999999999	32.59502408742582
CHEMBL3814802	CCc1ccc(C2C3=C(CC(C)(C)CC3=O)N(c3ccc(C(=O)Nc4nnc(S(N)(=O)=O)s4)cc3)C3=C2C(=O)CC(C)(C)C3)cc1	5.5			ACTIVE	ACTIVE					5.890400000000005	176.81339999999963	272.3907758386807	152.42	659.8339999999998	659.2236112840001	10	3	6	2	9	1	12	46	83	0	0	6	3	0	3	1	0	1	2	0	2	0.38235294117647056	28.141408579431364	17.622477623121902	16.59796835822739	11.038023594542311	8.190812294603647	15.25966156427262	13.88531230691514	8.889331268613171	6.862330433965725	-3.9999999999999996	31.9610683567225
CHEMBL3815009	CCc1ccc(C2C3=C(CCCC3=O)N(c3ccc(C(=O)Nc4nnc(S(N)(=O)=O)s4)cc3)C3=C2C(=O)CCC3)cc1	55.4			INACTIVE	ACTIVE					4.6182000000000025	158.48539999999971	246.9310073810943	152.42	603.726	603.1610110280001	10	3	6	2	9	1	12	42	71	0	0	6	3	0	3	1	0	1	2	0	2	0.3	24.55562214180446	16.208264060748814	13.269541233481208	10.102642915438572	7.345985886318034	13.845448001899525	10.556885182168958	7.953950589509434	6.017504025680111	-3.9999999999999996	28.135208220659816
CHEMBL4291115	CCc1ccc(NC(=O)Nc2cc(S(N)(=O)=O)ccc2O)cc1	771.7	26.3	57.8	INACTIVE	INACTIVE	INACTIVE	ACTIVE	INACTIVE	ACTIVE	2.2460000000000004	87.94140000000002	133.7394704776345	121.52	335.385	335.093977024	7	5	4	4	4	2	8	23	40	0	0	2	2	0	0	0	0	0	2	0	0	0.13333333333333333	13.222612272986693	8.367271408402578	6.414988660023458	4.075803637665255	2.440527698908274	6.820951930481017	4.853565602555872	3.164804037543885	1.9006902291146748	-2.579999999999999	16.78476464224034
CHEMBL4100366	CCc1nc(N(C)C(=O)Cc2ccc(-c3ccccn3)cc2)sc1S(N)(=O)=O	1.0	28.1	48.3	ACTIVE	ACTIVE	INACTIVE	ACTIVE	INACTIVE	ACTIVE	2.6204	109.65220000000002	167.47198369558757	106.25	416.52800000000013	416.09768249999996	7	2	6	1	6	1	9	28	48	0	0	3	3	0	0	2	0	0	1	0	0	0.21052631578947367	17.126241385754373	10.949604000109977	8.904793341211574	6.8426075030390585	4.716472567820128	8.586787941260688	6.170587330502446	4.174491188878737	2.6416432363340845	-2.619999999999999	20.12297245540805
[truncated: 3,431 more rows]
[truncated: 80 more columns]
