# Supplementary material for: Prediction of activity and selectivity profiles of human Carbonic Anhydrase inhibitors using machine learning classification models
Source: J Cheminform. 2021 Mar 6;13:18. doi: 10.1186/s13321-021-00499-y (PMC7937250; doi:10.1186/s13321-021-00499-y)
Supplement: Supplementary file 5 — Additional file 5. Python script to perform training and testing phases. [file 13321_2021_499_MOESM5_ESM.py]

from __future__ import print_function
# 1.  Import libraries
import os
import sys
import csv
import gzip
import glob
import pandas as pd
import numpy as np
import sklearn.metrics
from sklearn import metrics
from sklearn.model_selection import train_test_split
from sklearn.linear_model import LogisticRegression
from sklearn.tree import DecisionTreeClassifier
from sklearn.neighbors import KNeighborsClassifier
from sklearn.discriminant_analysis import LinearDiscriminantAnalysis
from sklearn.naive_bayes import GaussianNB
from sklearn.svm import SVC
from sklearn.ensemble import AdaBoostClassifier
from sklearn.ensemble import GradientBoostingClassifier
from sklearn.ensemble import RandomForestClassifier
from sklearn.ensemble import ExtraTreesClassifier
from sklearn.metrics import matthews_corrcoef, make_scorer
from sklearn.model_selection import cross_validate
from sklearn.metrics import accuracy_score
from sklearn.metrics import roc_auc_score
from sklearn.metrics import recall_score
from sklearn.metrics import precision_score
import random

# RDKIt libraries
from rdkit import Chem
from rdkit.Chem import AllChem
from rdkit.Chem.Fingerprints import FingerprintMols
from rdkit.Chem.AtomPairs import Pairs
from rdkit import DataStructs

# Always good to set a seed for reproducibility
SEED = 7
np.random.seed(SEED)

# 2. Define functions
def GetBasedModel():
    basedModels = []
    basedModels.append(('LR'   , LogisticRegression()))
    basedModels.append(('LDA'  , LinearDiscriminantAnalysis()))
    basedModels.append(('KNN'  , KNeighborsClassifier()))
    basedModels.append(('CART' , DecisionTreeClassifier()))
    basedModels.append(('NB'   , GaussianNB()))
    basedModels.append(('SVM'  , SVC(probability=True)))
    basedModels.append(('AB'   , AdaBoostClassifier()))
    basedModels.append(('GBM'  , GradientBoostingClassifier()))
    basedModels.append(('RF'   , RandomForestClassifier()))
    basedModels.append(('ET'   , ExtraTreesClassifier()))

    
    return basedModels
    
# Define scoring Metrics
scoring_flex = {'accuracy': make_scorer(accuracy_score), 'Matthew' : make_scorer(matthews_corrcoef),
            'precision': make_scorer(metrics.precision_score, pos_label='ACTIVE'),
            'recall': make_scorer(metrics.recall_score, pos_label='ACTIVE')
            }
scoring_fixed = {'accuracy': make_scorer(accuracy_score), 'Matthew' : make_scorer(matthews_corrcoef),
            'precision': make_scorer(metrics.precision_score, pos_label='<20'),
            'recall': make_scorer(metrics.recall_score, pos_label='<20')
            }

# Flexible threshold method: 
# Define function to calculate averaged accuracy, MCC and AUC in the training and testing phase
def flex_mean_metrics_train_test(isoform_df):
    result_list_train = []
    result_list_test = []
    conf_res_list = []
    for num in num_list:
        df_ML = isoform_df.iloc[np.r_[0:num, -num:0]]
        df_ML['LABEL'] = 'INACTIVE'
        df_ML.iloc[:num,-1] = 'ACTIVE'
        X = df_ML[df_ML.columns[12:-4]]
        Y = df_ML['LABEL']
        X_train, X_test, y_train, y_test =train_test_split(X,Y, test_size=0.25,random_state=0, stratify=Y)
        # Calculate similarity 
        train_mols = df_ML.loc[X_train.index][['Smiles', 'Molecule ChEMBL ID']]
        test_mols = df_ML.loc[X_test.index][['Smiles', 'Molecule ChEMBL ID']]
        df_stats = calc_mol_sim(train_mols, test_mols)
        df_stats_tt = calc_mol_sim(train_mols, train_mols)
        df_stats.to_csv('csv_res-test-train_analyze-SIMILARITY-prob-binary_' + str(num) + '-' + isoform_df.name.replace('/', '-') + '_PCC_095.csv')
        df_stats_tt.to_csv('csv_res-train-train_analyze-SIMILARITY-prob-binary_' + str(num) + '-' + isoform_df.name.replace('/', '-') + '_PCC_095.csv')
        # Training phase
        for name, model in models:
            result_list_MCC = []
            result_list_acc = []
            result_list_AUC = []
            result_list_pre = []
            result_list_rec = []
            TP_FP_FN_TN_list = []
            results = pd.DataFrame(cross_validate(model, X_train, y_train, cv=10,
                                scoring=scoring_flex, return_train_score=False))
            result_list_train.append([isoform_df.name, name, num, 
                    np.mean(results['test_accuracy']), 
                    np.std(results['test_accuracy']), 
                    np.mean(results['test_Matthew']), 
                    np.std(results['test_Matthew']),
                    np.mean(results['test_recall']),
                np.std(results['test_recall']),
                np.mean(results['test_precision']),
                np.std(results['test_precision'])])
        # Testing phase
            for i in range(10):
                model.fit(X_train,y_train)
                y_pred = model.predict(X_test)
                # Calculate accuracy, MCC, AUC, precision, recall
                scores_accuracy = accuracy_score(y_pred, y_test)
                result_list_acc.append(scores_accuracy)
                scores_MCC = matthews_corrcoef(y_pred,y_test)
                result_list_MCC.append(scores_MCC)
                probs = model.predict_proba(X_test)[:, 1] 
                auc = roc_auc_score(y_test, probs)
                scores_recall = recall_score(y_pred, y_test, pos_label='ACTIVE')
                scores_precision = precision_score(y_pred, y_test, pos_label='ACTIVE')
                result_list_rec.append(scores_recall)
                result_list_pre.append(scores_precision)
                result_list_AUC.append(auc)
                # Calculate TP, FN, FP, TN
                y_hat = y_pred.tolist()
                TP, FP, TN, FN = perf_measure(y_test, y_hat)
                TP_FP_FN_TN_list.append([TP, FP, TN, FN])
            TP_FP_FN_TN_mean = np.mean(TP_FP_FN_TN_list,axis=0)
            TP_FP_FN_TN_sdt = np.std(TP_FP_FN_TN_list,axis=0)
            conf_sum = float(TP_FP_FN_TN_mean[0] + TP_FP_FN_TN_mean[1] +
                        + TP_FP_FN_TN_mean[2] + TP_FP_FN_TN_mean[3])
            # Create result tables
            conf_res_list.append([name, num, isoform_df.name, 
                    TP_FP_FN_TN_mean[0],TP_FP_FN_TN_mean[1],TP_FP_FN_TN_mean[2],
                    TP_FP_FN_TN_mean[3], TP_FP_FN_TN_sdt[0],TP_FP_FN_TN_sdt[1],
                    TP_FP_FN_TN_sdt[2],TP_FP_FN_TN_sdt[3], 
                    TP/conf_sum, FP/conf_sum, TN/conf_sum, FN/conf_sum])
            result_list_test.append([isoform_df.name, name, num, 
                    np.mean(result_list_acc), np.std(result_list_acc), 
                    np.mean(result_list_MCC), np.std(result_list_MCC), 
                    np.mean(result_list_AUC), np.std(result_list_AUC),
                    np.mean(result_list_rec), np.std(result_list_rec),
                    np.mean(result_list_pre), np.std(result_list_pre)])
    df_results_train = pd.DataFrame(result_list_train, columns = list_titles_train)
    df_results_test = pd.DataFrame(result_list_test, columns=list_titles_test)
    df_conf_res = pd.DataFrame(conf_res_list,columns = columns_title)
    return df_results_train, df_results_test, df_conf_res

# Fixed threshold method (20 - 100 nM): 
# Define function to calculate averaged accuracy, MCC and AUC in the training and testing phase
def fix_mean_metrics_train_test(isoform_df):
    result_list_train = []
    result_list_test = []
    result_list_MCC = []
    result_list_acc = []
    result_list_AUC = []
    result_list_rec = []
    result_list_pre = []
    df_ML = isoform_df.loc[isoform_df[isoform_df.name + "-label"] != "20-100"].dropna()
    X = df_ML[df_ML.columns[12:-3]]
    Y = df_ML[isoform_df.name + "-label"]
    X_train, X_test, y_train, y_test =train_test_split(X,Y, test_size=0.25,random_state=0, stratify=Y)
    for name, model in models:
        results = pd.DataFrame(cross_validate(model, X_train, y_train, cv=10,
                            scoring=scoring_fixed, return_train_score=False))
        result_list_train.append([isoform_df.name, name, 
                np.mean(results['test_accuracy']), 
                np.std(results['test_accuracy']), 
                np.mean(results['test_Matthew']), 
                np.std(results['test_Matthew']),
                np.mean(results['test_recall']),
                np.std(results['test_recall']),
                np.mean(results['test_precision']),
                np.std(results['test_precision'])])
        for i in range(10):
            model.fit(X_train,y_train)
            y_pred = model.predict(X_test)
            scores_accuracy = accuracy_score(y_pred, y_test)
            result_list_acc.append([scores_accuracy])
            scores_MCC = matthews_corrcoef(y_pred,y_test)
            result_list_MCC.append([scores_MCC])
            probs = model.predict_proba(X_test)[:, 1] 
            auc = roc_auc_score(y_test, probs)
            scores_recall = recall_score(y_pred, y_test, pos_label='<20')
            scores_precision = precision_score(y_pred, y_test, pos_label='<20')
            result_list_rec.append(scores_recall)
            result_list_pre.append(scores_precision)
            result_list_AUC.append(auc)
        result_list_test.append([isoform_df.name, name, '-',
                np.mean(result_list_acc), np.std(result_list_acc), 
                np.mean(result_list_MCC), np.std(result_list_MCC), 
                np.mean(result_list_AUC), np.std(result_list_AUC),
                np.mean(result_list_rec), np.std(result_list_rec),
                np.mean(result_list_pre), np.std(result_list_pre)])
    df_results_train = pd.DataFrame(result_list_train, columns = list_titles_train_fixed)
    df_results_test = pd.DataFrame(result_list_test, columns=list_titles_test_fixed)
    return df_results_train, df_results_test

# Calculate similarity between training and validation datasets
def calc_mol_sim(train_mols, test_mols):
    ress = []
    for i  in range(0,len(test_mols)):
        test_smi = Chem.MolFromSmiles(test_mols.iloc[i]['Smiles'])
        test_smi.SetProp("_Name", test_mols.iloc[i]['Molecule ChEMBL ID'])
        for n in range (0, len(train_mols)):
            train_smi = Chem.MolFromSmiles(train_mols.iloc[n]['Smiles'])
            train_smi.SetProp("_Name", train_mols.iloc[n]['Molecule ChEMBL ID'])
            fitMolTITLE = train_smi.GetProp("_Name")
            refMolTITLE = test_smi.GetProp("_Name")
            # Atom Pairs
            try:
                refATMPfp = Pairs.GetAtomPairFingerprintAsBitVect(test_smi)
                fitATMPfp = Pairs.GetAtomPairFingerprintAsBitVect(train_smi)
                atmpFING_score = float(round(DataStructs.DiceSimilarity(refATMPfp,
                                                                fitATMPfp), 3))
            except:
                atmpFING_score = 0.000
            ress.append([refMolTITLE, fitMolTITLE, atmpFING_score])
    df_ress = pd.DataFrame(ress, columns=["Test_mol", "Train_mol",'APfp_score'])
    df_stats = df_ress.groupby(by='Test_mol').mean().join(
                        df_ress.groupby(by='Test_mol').std(),
                                lsuffix='_mean', rsuffix='_std').join(
                        df_ress.groupby(by='Test_mol').max(),rsuffix='_max').join(
                        df_ress.groupby(by='Test_mol').min(),
                                lsuffix='_max', rsuffix='_min')
#    df_prob_label_stats =  df_prob_label.set_index('Molecule ChEMBL ID').join(df_stats)
#    df_prob_label_stats.to_csv('csv_res-test-train_analyze-SIMILARITY-prob-binary_' + str(num) + '-' + isoform_df.name.replace('/', '-') + '_PCC_095.csv')
#    df_stats.to_csv('csv_res-test-train_analyze-SIMILARITY-prob-binary_' + str(num) + '-' + isoform_df.name.replace('/', '-') + '_PCC_095.csv')
    return df_stats

# Define function to calculate number of TP, FP, FN and TN.
def perf_measure(y_test, y_hat):
    TP = 0
    FP = 0
    TN = 0
    FN = 0

    for i in range(len(y_hat)): 
        if y_test.tolist()[i]==y_hat[i]=='ACTIVE':
           TP += 1
        if y_hat[i]=='ACTIVE' and y_test.tolist()[i]!=y_hat[i]:
           FP += 1
        if y_test.tolist()[i]==y_hat[i]=='INACTIVE':
           TN += 1
        if y_hat[i]=='INACTIVE' and y_test.tolist()[i]!=y_hat[i]:
           FN += 1

    return(TP, FP, TN, FN)

# 3.  Data Preparing 
# Loading Data
df = pd.read_csv('/home/annachiara/LAB/CARBONIC_ANHYDRASE/ML_models/SciKit/input/csv_SO2NH2-desalt_CA-II-IX-XII_RDKit_20200521.csv')
dataset_id = "RDKit_SO2NH2-desalt_20200521"

# Re-label 
list_isoform = ['II','IX','XII']
for isoform in list_isoform:
## 20-100 nM threshold
    buckets = [min(df[isoform]), 20, 100,max(df[isoform])]
    buckets_name = ['<20', '20-100', '>100']
    df[isoform + '-label'] = pd.cut(df[isoform], buckets , labels = buckets_name)

# Create correlation matrix
corr_matrix = df[df.columns[11:-3]].corr().abs()
# Select upper triangle of correlation matrix
upper = corr_matrix.where(np.triu(np.ones(corr_matrix.shape), k=1).astype(np.bool))
to_drop_095 = [column for column in upper.columns if any(upper[column] > 0.95)]
to_drop_075 = [column for column in upper.columns if any(upper[column] > 0.75)]

df_II = df[df['II'].notna()].sort_values(by=['II'])
df_II = df_II.reset_index()
df_II.name = 'II'
df_IX = df[df['IX'].notna()].sort_values(by=['IX'])
df_IX = df_IX.reset_index()
df_IX.name = 'IX'
df_XII = df[df['XII'].notna()].sort_values(by=['XII'])
df_XII = df_XII.reset_index()
df_XII.name = 'XII'

# 4. Perform ML 
isoform_df_list = [df_II, df_IX, df_XII]
num_list = [100,150,200,250,300,350,400,450,500,550,600,650,700]
models = GetBasedModel()
list_titles_train = ['Class', 'Names', '#Mol', 'Accuracy (mean)', 
                'Accuracy (StDev)', 'MCC (mean)', 'MCC (StDev)',
                                    'Recall (mean)', 'Recall (StDev)',
                                    'Precision (mean)', 'Precision (StDev)']
list_titles_train_fixed = ['Class', 'Names', 'Accuracy (mean)', 
                        'Accuracy (StDev)', 'MCC (mean)', 'MCC (StDev)',
                        'Recall (mean)', 'Recall (StDev)',
                        'Precision (mean)', 'Precision (StDev)']
list_titles_test = ['Class', 'Names', '#Mol', 'Accuracy (mean)', 'Accuracy (StDev)',
                 'MCC (mean)', 'MCC (StDev)','AUC (mean)', 'AUC (StDev)',
                 'Recall (mean)', 'Recall (StDev)',
                 'Precision (Mean)', 'Precision (StDev)']
list_titles_test_fixed = ['Class', 'Names', '#Mol', 
                 'Accuracy (mean)', 'Accuracy (StDev)',
                 'MCC (mean)', 'MCC (StDev)','AUC (mean)', 'AUC (StDev)',
                 'Recall (mean)', 'Recall (StDev)',
                 'Precision (Mean)', 'Precision (StDev)']
columns_title = ['Name', '#Mol', 'Isoform',
                 'TP (mean)', 'FP (mean)', 'TN (mean)', 'FN (mean)',
                 'TP (StDev)', 'FP (StDev)',  'TN (StDev)',  'FN (StDev)',
                 '%TP', '%FP', '%TN', '%FN']

# Flexible threshold: calculation
for isoform_df in isoform_df_list:
    df_results_train, df_results_test, df_conf_res = flex_mean_metrics_train_test(isoform_df) 
    isoform_df_095 = isoform_df.drop(isoform_df[to_drop_095],axis=1)
    isoform_df_095.name = isoform_df.name
    df_results_train_095, df_results_test_095, df_conf_res_095 = flex_mean_metrics_train_test(isoform_df_095)
    isoform_df_075 = isoform_df.drop(isoform_df[to_drop_075],axis=1)
    isoform_df_075.name = isoform_df.name
    df_results_train_075, df_results_test_075, df_conf_res_075 = flex_mean_metrics_train_test(isoform_df_075)

# Write results for flexible threshold method
    df_results_train.to_csv('csv_' + dataset_id + '_' + isoform_df.name + '_binary_baseline__TRAINING.csv')
    df_results_train_095.to_csv('csv_' + dataset_id + '_' + isoform_df.name + '_binary_PCC_0.95_TRAINING.csv')
    df_results_train_075.to_csv('csv_' + dataset_id + '_' + isoform_df.name + '_binary_PCC_0.75_TRAINING.csv')
    df_results_test.to_csv('csv_' + dataset_id + '_' + isoform_df.name + '_binary_baseline__TESTING.csv')
    df_results_test_095.to_csv('csv_' + dataset_id + '_' + isoform_df.name + '_binary_PCC_0.95_TESTING.csv')
    df_results_test_075.to_csv('csv_' + dataset_id + '_' + isoform_df.name + '_binary_PCC_0.75_TESTING.csv')
    df_conf_res.to_csv('csv_res-analyze-TP-FP-TN-FN_activity-binary_10-experiments_PCC__.csv')
    df_conf_res_095.to_csv('csv_res-analyze-TP-FP-TN-FN_activity-binary_10-experiments_PCC_095_.csv')
    df_conf_res_075.to_csv('csv_res-analyze-TP-FP-TN-FN_activity-binary_10-experiments_PCC_075_.csv')

# Fixed threshold: calculation
for isoform_df in isoform_df_list:
    df_results_train, df_results_test = fix_mean_metrics_train_test(isoform_df) 
    isoform_df_095 = isoform_df.drop(isoform_df[to_drop_095],axis=1)
    isoform_df_095.name = isoform_df.name
    df_results_train_095, df_results_test_095 = fix_mean_metrics_train_test(isoform_df_095)
    isoform_df_075 = isoform_df.drop(isoform_df[to_drop_075],axis=1)
    isoform_df_075.name = isoform_df.name
    df_results_train_075, df_results_test_075 = fix_mean_metrics_train_test(isoform_df_075)

# Write results for fixed threshold method
    df_results_train.to_csv('csv_fixed-threshold_20-100nM_' + dataset_id + '_' + isoform_df.name + '_binary_baseline__TRAINING.csv')
    df_results_train_095.to_csv('csv_fixed-threshold_20-100nM_' + dataset_id + '_' + isoform_df.name + '_binary_PCC_0.95_TRAINING.csv')
    df_results_train_075.to_csv('csv_fixed-threshold_20-100nM_' + dataset_id + '_' + isoform_df.name + '_binary_PCC_0.75_TRAINING.csv')
    df_results_test.to_csv('csv_fixed-threshold_20-100nM_' + dataset_id + '_' + isoform_df.name + '_binary_baseline__TESTING.csv')
    df_results_test_095.to_csv('csv_fixed-threshold_20-100nM_' + dataset_id + '_' + isoform_df.name + '_binary_PCC_0.95_TESTING.csv')
    df_results_test_075.to_csv('csv_fixed-threshold_20-100nM_' + dataset_id + '_' + isoform_df.name + '_binary_PCC_0.75_TESTING.csv')
