# Supplementary material for: Prediction of activity and selectivity profiles of human Carbonic Anhydrase inhibitors using machine learning classification models
Source: J Cheminform. 2021 Mar 6;13:18. doi: 10.1186/s13321-021-00499-y (PMC7937250; doi:10.1186/s13321-021-00499-y)
Supplement: Supplementary file 6 — Additional file 6. Python script to perform the validation phase with similarity calculations. [file 13321_2021_499_MOESM6_ESM.py]

from __future__ import print_function
# 1.  Import libraries
import os
import sys
import csv
import gzip
import glob
import pandas as pd
import numpy as np
import sklearn.metrics
from sklearn import metrics
from sklearn.preprocessing import StandardScaler
from sklearn.model_selection import train_test_split
from sklearn.model_selection import GridSearchCV
from sklearn.ensemble import RandomForestClassifier
from sklearn.ensemble import ExtraTreesClassifier
from sklearn.metrics import matthews_corrcoef, make_scorer
import random

# RDKIt libraries
from rdkit import Chem
from rdkit.Chem import AllChem
from rdkit.Chem.Fingerprints import FingerprintMols
from rdkit.Chem.AtomPairs import Pairs
from rdkit import DataStructs

# Define functions
def val_model_sim(isoform_df, num):
    df_ML = isoform_df.iloc[np.r_[0:num, -num:0]]
    df_ML = df_ML.drop(df_ML[to_drop_095], axis=1)
    df_ML['LABEL'] = False
    df_ML.iloc[:num,-1] = True
    X = df_ML[df_ML.columns[10:-4]]
    Y = df_ML['LABEL']
    df_ML_inter = isoform_df[num:-num:]
    X_inter = df_ML_inter[df_ML.columns[10:-4]]
    prob_list = []
    pred_list = []
# Train models, test on validation dataset
    for i in range(10):
        model.fit(X,Y)
        prob = model.predict_proba(X_inter)
        prob = [max(i) for i in prob] 
        prob_list.append(prob)
        pred_list.append(model.predict(X_inter).tolist())
    df_pred_mean = pd.DataFrame(pd.DataFrame(pred_list).mean(), 
            columns = ['Label ' + str(num) + '-' + isoform_df.name + ' (mean)'])
    df_pred_std = pd.DataFrame(pd.DataFrame(pred_list).std(), 
            columns = ['Label ' + str(num) + '-' + isoform_df.name + ' (StDev)'])
    df_prob_mean = pd.DataFrame(pd.DataFrame(prob_list).mean(), 
            columns = ['Prob ' + str(num) + '-' + isoform_df.name + ' (mean)'])
    df_prob_std = pd.DataFrame(pd.DataFrame(prob_list).std(), 
            columns = ['Prob ' + str(num) + '-' + isoform_df.name + ' (StDev)'])
    df_prob_pred_res = df_pred_mean.join(
                        df_pred_std).join(df_prob_mean).join(df_prob_std)
    df_prob_label = df_ML_inter[['Molecule ChEMBL ID','Smiles',
            'II', 'IX', 'XII']].reset_index().join(
            df_prob_pred_res,rsuffix='-OR')
# Calculate similarity between training and validation datasets
    val_mols = isoform_df[['Smiles', 'Molecule ChEMBL ID']][num:-num:]
    train_mols = df_ML[['Smiles', 'Molecule ChEMBL ID']]
    ress = []
    for i  in range(0,len(val_mols)):
        val_smi = Chem.MolFromSmiles(val_mols.iloc[i]['Smiles'])
        val_smi.SetProp("_Name", val_mols.iloc[i]['Molecule ChEMBL ID'])
        for n in range (0, len(train_mols)):
            train_smi = Chem.MolFromSmiles(train_mols.iloc[n]['Smiles'])
            train_smi.SetProp("_Name", train_mols.iloc[n]['Molecule ChEMBL ID'])
            fitMolTITLE = train_smi.GetProp("_Name")
            refMolTITLE = val_smi.GetProp("_Name")
            # Atom Pairs
            try:
                refATMPfp = Pairs.GetAtomPairFingerprintAsBitVect(val_smi)
                fitATMPfp = Pairs.GetAtomPairFingerprintAsBitVect(train_smi)
                atmpFING_score = float(round(DataStructs.DiceSimilarity(refATMPfp,
                                                                fitATMPfp), 3))
            except:
                atmpFING_score = 0.000
            ress.append([refMolTITLE, fitMolTITLE, atmpFING_score])
    df_ress = pd.DataFrame(ress, columns=["Val_mol", "Train_mol",'APfp_score'])
    df_stats = df_ress.groupby(by='Val_mol').mean().join(
                        df_ress.groupby(by='Val_mol').std(),
                                lsuffix='_mean', rsuffix='_std').join(
                        df_ress.groupby(by='Val_mol').max(),rsuffix='_max').join(
                        df_ress.groupby(by='Val_mol').min(),
                                lsuffix='_max', rsuffix='_min')
    df_prob_label_stats =  df_prob_label.set_index('Molecule ChEMBL ID').join(df_stats)
    df_prob_label_stats.to_csv('csv_res-INTERMEDIATE-VALUES_analyze-SIMILARITY-prob-binary_' + str(num) + '-' + isoform_df.name.replace('/', '-') + '_PCC_095.csv')
    return df_prob_label_stats

# Set random seed
SEED = random.randint(1, 1000)

# Define scoring Metrics
Matthew = make_scorer(matthews_corrcoef)

# Selectivity dataset
df = pd.read_csv('/home/annachiara/LAB/CARBONIC_ANHYDRASE/ML_models/SciKit/input/csv_activity-ratio_SO2NH2-desalt_CA-II-IX-XII_RDKit_20200525.csv')
dataset_id = "actity-ratio_RDKit_SO2NH2-desalt_20200525"

# Create correlation matrix
corr_matrix = df[df.columns[10:-4]].corr().abs()
upper = corr_matrix.where(np.triu(np.ones(corr_matrix.shape), k=1).astype(np.bool))
to_drop_095 = [column for column in upper.columns if any(upper[column] > 0.95)]

# Activity dataset
df_II = df[df['II'].notna()].sort_values(by=['II']).reset_index()
df_II.name = 'II'
df_IX = df[df['IX'].notna()].sort_values(by=['IX']).reset_index()
df_IX.name = 'IX'
df_XII = df[df['XII'].notna()].sort_values(by=['XII']).reset_index()
df_XII.name = 'XII'


# Execute
model= ExtraTreesClassifier()
val_model_sim(df_II, 350)
val_model_sim(df_IX, 450)
val_model_sim(df_XII, 150)
