# Supplementary material for: Prediction of activity and selectivity profiles of human Carbonic Anhydrase inhibitors using machine learning classification models
Source: J Cheminform. 2021 Mar 6;13:18. doi: 10.1186/s13321-021-00499-y (PMC7937250; doi:10.1186/s13321-021-00499-y)
Supplement: Supplementary file 7 — Additional file 7. KNIME workflow to analyze results and generate output tables. [file 13321_2021_499_MOESM7_ESM.knwf]

Archive with 301 entries (301 files):
- ML-CA_to-upload_analyze-results_all - reviewed/Flexible thr (#146)/fix columns (#125)/Column Rename (#104)/settings.xml
- ML-CA_to-upload_analyze-results_all - reviewed/Flexible thr (#146)/fix columns (#125)/Cell Splitter (#102)/settings.xml
- ML-CA_to-upload_analyze-results_all - reviewed/Flexible thr (#146)/fix columns (#125)/Number To String (#108)/settings.xml
- ML-CA_to-upload_analyze-results_all - reviewed/Flexible thr (#146)/fix columns (#125)/String To Number (#107)/settings.xml
- ML-CA_to-upload_analyze-results_all - reviewed/Flexible thr (#146)/fix columns (#125)/workflow.knime
- ML-CA_to-upload_analyze-results_all - reviewed/Flexible thr (#146)/fix columns (#125)/Missing Value (#109)/settings.xml
- ML-CA_to-upload_analyze-results_all - reviewed/Flexible thr (#146)/Reshape (#140)/Sorter (#149)/settings.xml
- ML-CA_to-upload_analyze-results_all - reviewed/Flexible thr (#146)/Reshape (#140)/Constant Value Column (#151)/settings.xml
- ML-CA_to-upload_analyze-results_all - reviewed/Flexible thr (#146)/Reshape (#140)/Sorter (#140)/settings.xml
- ML-CA_to-upload_analyze-results_all - reviewed/Flexible thr (#146)/Reshape (#140)/Sorter (#155)/settings.xml
- ML-CA_to-upload_analyze-results_all - reviewed/Flexible thr (#146)/Reshape (#140)/Round Double (#137)/settings.xml
- ML-CA_to-upload_analyze-results_all - reviewed/Flexible thr (#146)/Reshape (#140)/Column Combiner (#148)/settings.xml
- ML-CA_to-upload_analyze-results_all - reviewed/Flexible thr (#146)/Reshape (#140)/Constant Value Column (#146)/settings.xml
- ML-CA_to-upload_analyze-results_all - reviewed/Flexible thr (#146)/Reshape (#140)/workflow.knime
- ML-CA_to-upload_analyze-results_all - reviewed/Flexible thr (#146)/Reshape (#140)/Constant Value Column (#160)/settings.xml
- ML-CA_to-upload_analyze-results_all - reviewed/Flexible thr (#146)/Reshape (#140)/Column Combiner (#138)/settings.xml
- ML-CA_to-upload_analyze-results_all - reviewed/Flexible thr (#146)/Reshape (#140)/Constant Value Column (#156)/settings.xml
- ML-CA_to-upload_analyze-results_all - reviewed/Flexible thr (#146)/Reshape (#140)/Pivoting (#94)/settings.xml
- ML-CA_to-upload_analyze-results_all - reviewed/Flexible thr (#146)/Reshape (#140)/Pivoting (#144)/settings.xml
- ML-CA_to-upload_analyze-results_all - reviewed/Flexible thr (#146)/Reshape (#140)/Pivoting (#161)/settings.xml
- ML-CA_to-upload_analyze-results_all - reviewed/Flexible thr (#146)/Reshape (#140)/Pivoting (#157)/settings.xml
- ML-CA_to-upload_analyze-results_all - reviewed/Flexible thr (#146)/Reshape (#140)/Sorter (#142)/settings.xml
- ML-CA_to-upload_analyze-results_all - reviewed/Flexible thr (#146)/Reshape (#140)/Column Combiner (#154)/settings.xml
- ML-CA_to-upload_analyze-results_all - reviewed/Flexible thr (#146)/Reshape (#140)/Sorter (#159)/settings.xml
- ML-CA_to-upload_analyze-results_all - reviewed/Flexible thr (#146)/Reshape (#140)/Column Resorter (#141)/settings.xml
- ML-CA_to-upload_analyze-results_all - reviewed/Flexible thr (#146)/Reshape (#140)/Constant Value Column (#145)/settings.xml
- ML-CA_to-upload_analyze-results_all - reviewed/Flexible thr (#146)/Reshape (#140)/Concatenate (#158)/settings.xml
- ML-CA_to-upload_analyze-results_all - reviewed/Flexible thr (#146)/Reshape (#140)/Pivoting (#150)/settings.xml
- ML-CA_to-upload_analyze-results_all - reviewed/Flexible thr (#146)/Reshape (#140)/Column Combiner (#139)/settings.xml
- ML-CA_to-upload_analyze-results_all - reviewed/Flexible thr (#146)/Reshape (#140)/Column Combiner (#153)/settings.xml
- ML-CA_to-upload_analyze-results_all - reviewed/Flexible thr (#146)/fix columns (#107)/Column Rename (#104)/settings.xml
- ML-CA_to-upload_analyze-results_all - reviewed/Flexible thr (#146)/fix columns (#107)/Cell Splitter (#102)/settings.xml
- ML-CA_to-upload_analyze-results_all - reviewed/Flexible thr (#146)/fix columns (#107)/Number To String (#108)/settings.xml
- ML-CA_to-upload_analyze-results_all - reviewed/Flexible thr (#146)/fix columns (#107)/String To Number (#107)/settings.xml
- ML-CA_to-upload_analyze-results_all - reviewed/Flexible thr (#146)/fix columns (#107)/workflow.knime
- ML-CA_to-upload_analyze-results_all - reviewed/Flexible thr (#146)/fix columns (#107)/Missing Value (#109)/settings.xml
- ML-CA_to-upload_analyze-results_all - reviewed/Flexible thr (#146)/Column Filter (#32)/settings.xml
- ML-CA_to-upload_analyze-results_all - reviewed/Flexible thr (#146)/List Files (#122)/settings.xml
- ML-CA_to-upload_analyze-results_all - reviewed/Flexible thr (#146)/Loop End (#31)/settings.xml
- ML-CA_to-upload_analyze-results_all - reviewed/Flexible thr (#146)/Column Filter (#121)/settings.xml
- ML-CA_to-upload_analyze-results_all - reviewed/Flexible thr (#146)/URL to File Path _Variable_ (#30)/settings.xml
- ML-CA_to-upload_analyze-results_all - reviewed/Flexible thr (#146)/workflow.knime
- ML-CA_to-upload_analyze-results_all - reviewed/Flexible thr (#146)/Table Row To Variable Loop Start (#27)/settings.xml
- ML-CA_to-upload_analyze-results_all - reviewed/Flexible thr (#146)/Table Row To Variable Loop Start (#120)/settings.xml
- ML-CA_to-upload_analyze-results_all - reviewed/Flexible thr (#146)/Reshape (#138)/Sorter (#140)/settings.xml
- ML-CA_to-upload_analyze-results_all - reviewed/Flexible thr (#146)/Reshape (#138)/Constant Value Column (#155)/settings.xml
- ML-CA_to-upload_analyze-results_all - reviewed/Flexible thr (#146)/Reshape (#138)/Round Double (#137)/settings.xml
- ML-CA_to-upload_analyze-results_all - reviewed/Flexible thr (#146)/Reshape (#138)/Column Combiner (#148)/settings.xml
- ML-CA_to-upload_analyze-results_all - reviewed/Flexible thr (#146)/Reshape (#138)/Constant Value Column (#146)/settings.xml
- ML-CA_to-upload_analyze-results_all - reviewed/Flexible thr (#146)/Reshape (#138)/workflow.knime
- ML-CA_to-upload_analyze-results_all - reviewed/Flexible thr (#146)/Reshape (#138)/Pivoting (#153)/settings.xml
- ML-CA_to-upload_analyze-results_all - reviewed/Flexible thr (#146)/Reshape (#138)/Column Combiner (#138)/settings.xml
- ML-CA_to-upload_analyze-results_all - reviewed/Flexible thr (#146)/Reshape (#138)/Pivoting (#94)/settings.xml
- ML-CA_to-upload_analyze-results_all - reviewed/Flexible thr (#146)/Reshape (#138)/Pivoting (#144)/settings.xml
- ML-CA_to-upload_analyze-results_all - reviewed/Flexible thr (#146)/Reshape (#138)/Column Combiner (#149)/settings.xml
- ML-CA_to-upload_analyze-results_all - reviewed/Flexible thr (#146)/Reshape (#138)/Sorter (#142)/settings.xml
- ML-CA_to-upload_analyze-results_all - reviewed/Flexible thr (#146)/Reshape (#138)/Concatenate (#156)/settings.xml
- ML-CA_to-upload_analyze-results_all - reviewed/Flexible thr (#146)/Reshape (#138)/Constant Value Column (#152)/settings.xml
- ML-CA_to-upload_analyze-results_all - reviewed/Flexible thr (#146)/Reshape (#138)/Column Resorter (#141)/settings.xml
- ML-CA_to-upload_analyze-results_all - reviewed/Flexible thr (#146)/Reshape (#138)/Constant Value Column (#145)/settings.xml
- ML-CA_to-upload_analyze-results_all - reviewed/Flexible thr (#146)/Reshape (#138)/Pivoting (#150)/settings.xml
- ML-CA_to-upload_analyze-results_all - reviewed/Flexible thr (#146)/Reshape (#138)/Column Combiner (#139)/settings.xml
- ML-CA_to-upload_analyze-results_all - reviewed/Flexible thr (#146)/Reshape (#138)/Sorter (#151)/settings.xml
- ML-CA_to-upload_analyze-results_all - reviewed/Flexible thr (#146)/Reshape (#138)/Sorter (#154)/settings.xml
- ML-CA_to-upload_analyze-results_all - reviewed/Flexible thr (#146)/CSV Reader (#118)/settings.xml
- ML-CA_to-upload_analyze-results_all - reviewed/Flexible thr (#146)/Constant Value Column (#123)/settings.xml
- ML-CA_to-upload_analyze-results_all - reviewed/Flexible thr (#146)/List Files (#26)/settings.xml
- ML-CA_to-upload_analyze-results_all - reviewed/Flexible thr (#146)/CSV Reader (#28)/settings.xml
- ML-CA_to-upload_analyze-results_all - reviewed/Flexible thr (#146)/Loop End (#117)/settings.xml
- ML-CA_to-upload_analyze-results_all - reviewed/Flexible thr (#146)/Constant Value Column (#29)/settings.xml
- ML-CA_to-upload_analyze-results_all - reviewed/Flexible thr (#146)/URL to File Path _Variable_ (#126)/settings.xml
- ML-CA_to-upload_analyze-results_all - reviewed/.artifacts/workflow-configuration-representation.json
- ML-CA_to-upload_analyze-results_all - reviewed/.artifacts/workflow-configuration.json
- ML-CA_to-upload_analyze-results_all - reviewed/Excel Writer _XLS_ (#160)/settings.xml
- ML-CA_to-upload_analyze-results_all - reviewed/Excel Writer _XLS_ (#145)/settings.xml
- ML-CA_to-upload_analyze-results_all - reviewed/workflow.knime
- ML-CA_to-upload_analyze-results_all - reviewed/Excel Writer _XLS_ (#135)/settings.xml
- ML-CA_to-upload_analyze-results_all - reviewed/Excel Writer _XLS_ (#139)/settings.xml
- ML-CA_to-upload_analyze-results_all - reviewed/workflow.svg
- ML-CA_to-upload_analyze-results_all - reviewed/Excel Writer _XLS_ (#80)/settings.xml
- ML-CA_to-upload_analyze-results_all - reviewed/Fixed thresh (#162)/fix columns (#107)/Column Rename (#104)/settings.xml
- ML-CA_to-upload_analyze-results_all - reviewed/Fixed thresh (#162)/fix columns (#107)/Cell Splitter (#102)/settings.xml
- ML-CA_to-upload_analyze-results_all - reviewed/Fixed thresh (#162)/fix columns (#107)/Number To String (#108)/settings.xml
- ML-CA_to-upload_analyze-results_all - reviewed/Fixed thresh (#162)/fix columns (#107)/String To Number (#107)/settings.xml
- ML-CA_to-upload_analyze-results_all - reviewed/Fixed thresh (#162)/fix columns (#107)/workflow.knime
- ML-CA_to-upload_analyze-results_all - reviewed/Fixed thresh (#162)/fix columns (#107)/Missing Value (#109)/settings.xml
- ML-CA_to-upload_analyze-results_all - reviewed/Fixed thresh (#162)/Column Filter (#32)/settings.xml
- ML-CA_to-upload_analyze-results_all - reviewed/Fixed thresh (#162)/List Files (#122)/settings.xml
- ML-CA_to-upload_analyze-results_all - reviewed/Fixed thresh (#162)/Loop End (#31)/settings.xml
- ML-CA_to-upload_analyze-results_all - reviewed/Fixed thresh (#162)/Column Filter (#121)/settings.xml
- ML-CA_to-upload_analyze-results_all - reviewed/Fixed thresh (#162)/URL to File Path _Variable_ (#30)/settings.xml
- ML-CA_to-upload_analyze-results_all - reviewed/Fixed thresh (#162)/workflow.knime
- ML-CA_to-upload_analyze-results_all - reviewed/Fixed thresh (#162)/Table Row To Variable Loop Start (#27)/settings.xml
- ML-CA_to-upload_analyze-results_all - reviewed/Fixed thresh (#162)/fix columns (#139)/Column Rename (#104)/settings.xml
- ML-CA_to-upload_analyze-results_all - reviewed/Fixed thresh (#162)/fix columns (#139)/Cell Splitter (#102)/settings.xml
- ML-CA_to-upload_analyze-results_all - reviewed/Fixed thresh (#162)/fix columns (#139)/Number To String (#108)/settings.xml
- ML-CA_to-upload_analyze-results_all - reviewed/Fixed thresh (#162)/fix columns (#139)/String To Number (#107)/settings.xml
- ML-CA_to-upload_analyze-results_all - reviewed/Fixed thresh (#162)/fix columns (#139)/workflow.knime
- ML-CA_to-upload_analyze-results_all - reviewed/Fixed thresh (#162)/fix columns (#139)/Missing Value (#109)/settings.xml
- ML-CA_to-upload_analyze-results_all - reviewed/Fixed thresh (#162)/Table Row To Variable Loop Start (#120)/settings.xml
- ML-CA_to-upload_analyze-results_all - reviewed/Fixed thresh (#162)/Reshape (#138)/Sorter (#140)/settings.xml
- ML-CA_to-upload_analyze-results_all - reviewed/Fixed thresh (#162)/Reshape (#138)/Constant Value Column (#158)/settings.xml
- ML-CA_to-upload_analyze-results_all - reviewed/Fixed thresh (#162)/Reshape (#138)/Round Double (#137)/settings.xml
- ML-CA_to-upload_analyze-results_all - reviewed/Fixed thresh (#162)/Reshape (#138)/Constant Value Column (#146)/settings.xml
- ML-CA_to-upload_analyze-results_all - reviewed/Fixed thresh (#162)/Reshape (#138)/workflow.knime
- ML-CA_to-upload_analyze-results_all - reviewed/Fixed thresh (#162)/Reshape (#138)/Column Combiner (#138)/settings.xml
- ML-CA_to-upload_analyze-results_all - reviewed/Fixed thresh (#162)/Reshape (#138)/Constant Value Column (#159)/settings.xml
- ML-CA_to-upload_analyze-results_all - reviewed/Fixed thresh (#162)/Reshape (#138)/Pivoting (#94)/settings.xml
- ML-CA_to-upload_analyze-results_all - reviewed/Fixed thresh (#162)/Reshape (#138)/Sorter (#157)/settings.xml
- ML-CA_to-upload_analyze-results_all - reviewed/Fixed thresh (#162)/Reshape (#138)/Pivoting (#144)/settings.xml
- ML-CA_to-upload_analyze-results_all - reviewed/Fixed thresh (#162)/Reshape (#138)/Pivoting (#155)/settings.xml
- ML-CA_to-upload_analyze-results_all - reviewed/Fixed thresh (#162)/Reshape (#138)/Concatenate (#161)/settings.xml
- ML-CA_to-upload_analyze-results_all - reviewed/Fixed thresh (#162)/Reshape (#138)/Sorter (#142)/settings.xml
- ML-CA_to-upload_analyze-results_all - reviewed/Fixed thresh (#162)/Reshape (#138)/Column Combiner (#154)/settings.xml
- ML-CA_to-upload_analyze-results_all - reviewed/Fixed thresh (#162)/Reshape (#138)/Column Resorter (#141)/settings.xml
- ML-CA_to-upload_analyze-results_all - reviewed/Fixed thresh (#162)/Reshape (#138)/Constant Value Column (#145)/settings.xml
- ML-CA_to-upload_analyze-results_all - reviewed/Fixed thresh (#162)/Reshape (#138)/Sorter (#160)/settings.xml
- ML-CA_to-upload_analyze-results_all - reviewed/Fixed thresh (#162)/Reshape (#138)/Column Combiner (#139)/settings.xml
- ML-CA_to-upload_analyze-results_all - reviewed/Fixed thresh (#162)/Reshape (#138)/Pivoting (#156)/settings.xml
- ML-CA_to-upload_analyze-results_all - reviewed/Fixed thresh (#162)/Reshape (#138)/Column Combiner (#153)/settings.xml
- ML-CA_to-upload_analyze-results_all - reviewed/Fixed thresh (#162)/CSV Reader (#118)/settings.xml
- ML-CA_to-upload_analyze-results_all - reviewed/Fixed thresh (#162)/Constant Value Column (#123)/settings.xml
- ML-CA_to-upload_analyze-results_all - reviewed/Fixed thresh (#162)/List Files (#26)/settings.xml
- ML-CA_to-upload_analyze-results_all - reviewed/Fixed thresh (#162)/CSV Reader (#28)/settings.xml
- ML-CA_to-upload_analyze-results_all - reviewed/Fixed thresh (#162)/Loop End (#117)/settings.xml
- ML-CA_to-upload_analyze-results_all - reviewed/Fixed thresh (#162)/Constant Value Column (#29)/settings.xml
- ML-CA_to-upload_analyze-results_all - reviewed/Fixed thresh (#162)/Reshape (#143)/Sorter (#140)/settings.xml
- ML-CA_to-upload_analyze-results_all - reviewed/Fixed thresh (#162)/Reshape (#143)/Constant Value Column (#155)/settings.xml
- ML-CA_to-upload_analyze-results_all - reviewed/Fixed thresh (#162)/Reshape (#143)/Round Double (#137)/settings.xml
- ML-CA_to-upload_analyze-results_all - reviewed/Fixed thresh (#162)/Reshape (#143)/Sorter (#156)/settings.xml
- ML-CA_to-upload_analyze-results_all - reviewed/Fixed thresh (#162)/Reshape (#143)/Constant Value Column (#146)/settings.xml
- ML-CA_to-upload_analyze-results_all - reviewed/Fixed thresh (#162)/Reshape (#143)/workflow.knime
- ML-CA_to-upload_analyze-results_all - reviewed/Fixed thresh (#162)/Reshape (#143)/Column Combiner (#138)/settings.xml
- ML-CA_to-upload_analyze-results_all - reviewed/Fixed thresh (#162)/Reshape (#143)/Constant Value Column (#159)/settings.xml
- ML-CA_to-upload_analyze-results_all - reviewed/Fixed thresh (#162)/Reshape (#143)/Pivoting (#94)/settings.xml
- ML-CA_to-upload_analyze-results_all - reviewed/Fixed thresh (#162)/Reshape (#143)/Pivoting (#144)/settings.xml
- ML-CA_to-upload_analyze-results_all - reviewed/Fixed thresh (#162)/Reshape (#143)/Pivoting (#158)/settings.xml
- ML-CA_to-upload_analyze-results_all - reviewed/Fixed thresh (#162)/Reshape (#143)/Pivoting (#157)/settings.xml
- ML-CA_to-upload_analyze-results_all - reviewed/Fixed thresh (#162)/Reshape (#143)/Concatenate (#161)/settings.xml
- ML-CA_to-upload_analyze-results_all - reviewed/Fixed thresh (#162)/Reshape (#143)/Sorter (#142)/settings.xml
- ML-CA_to-upload_analyze-results_all - reviewed/Fixed thresh (#162)/Reshape (#143)/Column Combiner (#154)/settings.xml
- ML-CA_to-upload_analyze-results_all - reviewed/Fixed thresh (#162)/Reshape (#143)/Column Resorter (#141)/settings.xml
- ML-CA_to-upload_analyze-results_all - reviewed/Fixed thresh (#162)/Reshape (#143)/Constant Value Column (#145)/settings.xml
- ML-CA_to-upload_analyze-results_all - reviewed/Fixed thresh (#162)/Reshape (#143)/Sorter (#160)/settings.xml
- ML-CA_to-upload_analyze-results_all - reviewed/Fixed thresh (#162)/Reshape (#143)/Column Combiner (#139)/settings.xml
- ML-CA_to-upload_analyze-results_all - reviewed/Fixed thresh (#162)/Reshape (#143)/Column Combiner (#153)/settings.xml
- ML-CA_to-upload_analyze-results_all - reviewed/Fixed thresh (#162)/URL to File Path _Variable_ (#126)/settings.xml
- ML-CA_to-upload_analyze-results_all - reviewed/Excel Writer _XLS_ (#141)/settings.xml
- ML-CA_to-upload_analyze-results_all - reviewed/Flexible thr (#159)/Row Filter (#158)/settings.xml
- ML-CA_to-upload_analyze-results_all - reviewed/Flexible thr (#159)/Round Double (#36)/settings.xml
- ML-CA_to-upload_analyze-results_all - reviewed/Flexible thr (#159)/Constant Value Column (#12)/settings.xml
- ML-CA_to-upload_analyze-results_all - reviewed/Flexible thr (#159)/Loop End _2 ports_ (#151)/settings.xml
- ML-CA_to-upload_analyze-results_all - reviewed/Flexible thr (#159)/Extract Column Header (#5)/settings.xml
- ML-CA_to-upload_analyze-results_all - reviewed/Flexible thr (#159)/Sorter (#155)/settings.xml
- ML-CA_to-upload_analyze-results_all - reviewed/Flexible thr (#159)/Label_OR (#55)/workflow.knime
- ML-CA_to-upload_analyze-results_all - reviewed/Flexible thr (#159)/Label_OR (#55)/Rule Engine (#53)/settings.xml
- ML-CA_to-upload_analyze-results_all - reviewed/Flexible thr (#159)/Label_OR (#55)/Rule Engine (#54)/settings.xml
- ML-CA_to-upload_analyze-results_all - reviewed/Flexible thr (#159)/Label_OR (#55)/Rule Engine (#52)/settings.xml
- ML-CA_to-upload_analyze-results_all - reviewed/Flexible thr (#159)/Extract name (#140)/Cell Splitter (#32)/settings.xml
- ML-CA_to-upload_analyze-results_all - reviewed/Flexible thr (#159)/Extract name (#140)/Cell Splitter (#29)/settings.xml
- ML-CA_to-upload_analyze-results_all - reviewed/Flexible thr (#159)/Extract name (#140)/workflow.knime
- ML-CA_to-upload_analyze-results_all - reviewed/Flexible thr (#159)/Extract name (#140)/Column Filter (#30)/settings.xml
- ML-CA_to-upload_analyze-results_all - reviewed/Flexible thr (#159)/Extract name (#140)/Column Rename (#31)/settings.xml
- ML-CA_to-upload_analyze-results_all - reviewed/Flexible thr (#159)/Extract name (#140)/URL to File Path (#28)/settings.xml
- ML-CA_to-upload_analyze-results_all - reviewed/Flexible thr (#159)/Extract name (#140)/Column Rename (#34)/settings.xml
- ML-CA_to-upload_analyze-results_all - reviewed/Flexible thr (#159)/Cell Splitter (#34)/settings.xml
- ML-CA_to-upload_analyze-results_all - reviewed/Flexible thr (#159)/workflow.knime
- ML-CA_to-upload_analyze-results_all - reviewed/Flexible thr (#159)/String Manipulation _Variable_ (#58)/settings.xml
- ML-CA_to-upload_analyze-results_all - reviewed/Flexible thr (#159)/List Files (#1)/settings.xml
- ML-CA_to-upload_analyze-results_all - reviewed/Flexible thr (#159)/Column Rename (#35)/settings.xml
- ML-CA_to-upload_analyze-results_all - reviewed/Flexible thr (#159)/Joiner (#147)/settings.xml
- ML-CA_to-upload_analyze-results_all - reviewed/Flexible thr (#159)/Sorter (#157)/settings.xml
- ML-CA_to-upload_analyze-results_all - reviewed/Flexible thr (#159)/GroupBy (#56)/settings.xml
- ML-CA_to-upload_analyze-results_all - reviewed/Flexible thr (#159)/Table Row to Variable (#24)/settings.xml
- ML-CA_to-upload_analyze-results_all - reviewed/Flexible thr (#159)/Concatenate (#153)/settings.xml
- ML-CA_to-upload_analyze-results_all - reviewed/Flexible thr (#159)/Check simila (#120)/Constant Value Column (#118)/settings.xml
- ML-CA_to-upload_analyze-results_all - reviewed/Flexible thr (#159)/Check simila (#120)/workflow.knime
- ML-CA_to-upload_analyze-results_all - reviewed/Flexible thr (#159)/Check simila (#120)/Rule_based Row Splitter (#105)/settings.xml
- ML-CA_to-upload_analyze-results_all - reviewed/Flexible thr (#159)/Check simila (#120)/Concatenate (#107)/settings.xml
- ML-CA_to-upload_analyze-results_all - reviewed/Flexible thr (#159)/Check simila (#120)/Math Formula (#123)/settings.xml
- ML-CA_to-upload_analyze-results_all - reviewed/Flexible thr (#159)/Check simila (#120)/Calculate me (#104)/GroupBy (#65)/settings.xml
- ML-CA_to-upload_analyze-results_all - reviewed/Flexible thr (#159)/Check simila (#120)/Calculate me (#104)/Math Formula (#70)/settings.xml
- ML-CA_to-upload_analyze-results_all - reviewed/Flexible thr (#159)/Check simila (#120)/Calculate me (#104)/Constant Value Column (#71)/settings.xml
- ML-CA_to-upload_analyze-results_all - reviewed/Flexible thr (#159)/Check simila (#120)/Calculate me (#104)/Math Formula (#64)/settings.xml
- ML-CA_to-upload_analyze-results_all - reviewed/Flexible thr (#159)/Check simila (#120)/Calculate me (#104)/Math Formula (#53)/settings.xml
- ML-CA_to-upload_analyze-results_all - reviewed/Flexible thr (#159)/Check simila (#120)/Calculate me (#104)/workflow.knime
- ML-CA_to-upload_analyze-results_all - reviewed/Flexible thr (#159)/Check simila (#120)/Calculate me (#104)/Math Formula (#69)/settings.xml
- ML-CA_to-upload_analyze-results_all - reviewed/Flexible thr (#159)/Check simila (#120)/Calculate me (#104)/GroupBy (#52)/settings.xml
- ML-CA_to-upload_analyze-results_all - reviewed/Flexible thr (#159)/Check simila (#120)/Rule_based Row Splitter (#124)/settings.xml
- ML-CA_to-upload_analyze-results_all - reviewed/Flexible thr (#159)/Check simila (#120)/Constant Value Column (#114)/settings.xml
- ML-CA_to-upload_analyze-results_all - reviewed/Flexible thr (#159)/Check simila (#120)/Concatenate (#121)/settings.xml
- ML-CA_to-upload_analyze-results_all - reviewed/Flexible thr (#159)/Check simila (#120)/Concatenate (#120)/settings.xml
- ML-CA_to-upload_analyze-results_all - reviewed/Flexible thr (#159)/Check simila (#120)/Calculate me (#119)/GroupBy (#65)/settings.xml
- ML-CA_to-upload_analyze-results_all - reviewed/Flexible thr (#159)/Check simila (#120)/Calculate me (#119)/Math Formula (#70)/settings.xml
- ML-CA_to-upload_analyze-results_all - reviewed/Flexible thr (#159)/Check simila (#120)/Calculate me (#119)/Constant Value Column (#71)/settings.xml
- ML-CA_to-upload_analyze-results_all - reviewed/Flexible thr (#159)/Check simila (#120)/Calculate me (#119)/Math Formula (#64)/settings.xml
- ML-CA_to-upload_analyze-results_all - reviewed/Flexible thr (#159)/Check simila (#120)/Calculate me (#119)/Math Formula (#53)/settings.xml
- ML-CA_to-upload_analyze-results_all - reviewed/Flexible thr (#159)/Check simila (#120)/Calculate me (#119)/workflow.knime
- ML-CA_to-upload_analyze-results_all - reviewed/Flexible thr (#159)/Check simila (#120)/Calculate me (#119)/Math Formula (#69)/settings.xml
- ML-CA_to-upload_analyze-results_all - reviewed/Flexible thr (#159)/Check simila (#120)/Calculate me (#119)/GroupBy (#52)/settings.xml
- ML-CA_to-upload_analyze-results_all - reviewed/Flexible thr (#159)/Check simila (#120)/Math Formula (#122)/settings.xml
- ML-CA_to-upload_analyze-results_all - reviewed/Flexible thr (#159)/TP_ FP_ TN_ (#72)/Constant Value Column (#48)/settings.xml
- ML-CA_to-upload_analyze-results_all - reviewed/Flexible thr (#159)/TP_ FP_ TN_ (#72)/Constant Value Column (#47)/settings.xml
- ML-CA_to-upload_analyze-results_all - reviewed/Flexible thr (#159)/TP_ FP_ TN_ (#72)/Row Splitter (#44)/settings.xml
- ML-CA_to-upload_analyze-results_all - reviewed/Flexible thr (#159)/TP_ FP_ TN_ (#72)/workflow.knime
- ML-CA_to-upload_analyze-results_all - reviewed/Flexible thr (#159)/TP_ FP_ TN_ (#72)/Concatenate (#50)/settings.xml
- ML-CA_to-upload_analyze-results_all - reviewed/Flexible thr (#159)/TP_ FP_ TN_ (#72)/Row Splitter (#43)/settings.xml
- ML-CA_to-upload_analyze-results_all - reviewed/Flexible thr (#159)/TP_ FP_ TN_ (#72)/Constant Value Column (#49)/settings.xml
- ML-CA_to-upload_analyze-results_all - reviewed/Flexible thr (#159)/TP_ FP_ TN_ (#72)/Missing Value (#60)/settings.xml
- ML-CA_to-upload_analyze-results_all - reviewed/Flexible thr (#159)/TP_ FP_ TN_ (#72)/Row Splitter (#45)/settings.xml
- ML-CA_to-upload_analyze-results_all - reviewed/Flexible thr (#159)/TP_ FP_ TN_ (#72)/Constant Value Column (#46)/settings.xml
- ML-CA_to-upload_analyze-results_all - reviewed/Flexible thr (#159)/CSV Reader (#4)/settings.xml
- ML-CA_to-upload_analyze-results_all - reviewed/Flexible thr (#159)/Double To Int (#37)/settings.xml
- ML-CA_to-upload_analyze-results_all - reviewed/Flexible thr (#159)/Table Row To Variable Loop Start (#2)/settings.xml
- ML-CA_to-upload_analyze-results_all - reviewed/Flexible thr (#159)/Column Rename (#8)/settings.xml
- ML-CA_to-upload_analyze-results_all - reviewed/Flexible thr (#159)/Row Filter (#152)/settings.xml
- ML-CA_to-upload_analyze-results_all - reviewed/Flexible thr (#159)/Calculate me (#103)/GroupBy (#65)/settings.xml
- ML-CA_to-upload_analyze-results_all - reviewed/Flexible thr (#159)/Calculate me (#103)/Math Formula (#70)/settings.xml
- ML-CA_to-upload_analyze-results_all - reviewed/Flexible thr (#159)/Calculate me (#103)/Constant Value Column (#71)/settings.xml
- ML-CA_to-upload_analyze-results_all - reviewed/Flexible thr (#159)/Calculate me (#103)/Math Formula (#64)/settings.xml
- ML-CA_to-upload_analyze-results_all - reviewed/Flexible thr (#159)/Calculate me (#103)/Math Formula (#53)/settings.xml
- ML-CA_to-upload_analyze-results_all - reviewed/Flexible thr (#159)/Calculate me (#103)/workflow.knime
- ML-CA_to-upload_analyze-results_all - reviewed/Flexible thr (#159)/Calculate me (#103)/Math Formula (#69)/settings.xml
- ML-CA_to-upload_analyze-results_all - reviewed/Flexible thr (#159)/Calculate me (#103)/Math Formula (#74)/settings.xml
- ML-CA_to-upload_analyze-results_all - reviewed/Flexible thr (#159)/Calculate me (#103)/Math Formula (#75)/settings.xml
- ML-CA_to-upload_analyze-results_all - reviewed/Flexible thr (#159)/Calculate me (#103)/GroupBy (#52)/settings.xml
- ML-CA_to-upload_analyze-results_all - reviewed/Flexible thr (#159)/Calculate me (#103)/Math Formula (#72)/settings.xml
- ML-CA_to-upload_analyze-results_all - reviewed/Flexible thr (#159)/Calculate me (#103)/Math Formula (#73)/settings.xml
- ML-CA_to-upload_analyze-results_all - reviewed/Flexible thr (#159)/CSV Reader (#148)/settings.xml
- ML-CA_to-upload_analyze-results_all - reviewed/Flexible thr (#159)/Column Filter (#11)/settings.xml
- ML-CA_to-upload_analyze-results_all - reviewed/Flexible thr (#159)/Table Row to Variable (#57)/settings.xml
- ML-CA_to-upload_analyze-results_all - reviewed/Flexible thr (#159)/Color Manager (#89)/settings.xml
- ML-CA_to-upload_analyze-results_all - reviewed/Fixed thresh (#144)/fix columns (#107)/Column Rename (#104)/settings.xml
- ML-CA_to-upload_analyze-results_all - reviewed/Fixed thresh (#144)/fix columns (#107)/Cell Splitter (#102)/settings.xml
- ML-CA_to-upload_analyze-results_all - reviewed/Fixed thresh (#144)/fix columns (#107)/Number To String (#108)/settings.xml
- ML-CA_to-upload_analyze-results_all - reviewed/Fixed thresh (#144)/fix columns (#107)/String To Number (#107)/settings.xml
- ML-CA_to-upload_analyze-results_all - reviewed/Fixed thresh (#144)/fix columns (#107)/workflow.knime
- ML-CA_to-upload_analyze-results_all - reviewed/Fixed thresh (#144)/fix columns (#107)/Missing Value (#109)/settings.xml
- ML-CA_to-upload_analyze-results_all - reviewed/Fixed thresh (#144)/Column Filter (#32)/settings.xml
- ML-CA_to-upload_analyze-results_all - reviewed/Fixed thresh (#144)/List Files (#122)/settings.xml
- ML-CA_to-upload_analyze-results_all - reviewed/Fixed thresh (#144)/Loop End (#31)/settings.xml
- ML-CA_to-upload_analyze-results_all - reviewed/Fixed thresh (#144)/Column Filter (#121)/settings.xml
- ML-CA_to-upload_analyze-results_all - reviewed/Fixed thresh (#144)/URL to File Path _Variable_ (#30)/settings.xml
- ML-CA_to-upload_analyze-results_all - reviewed/Fixed thresh (#144)/workflow.knime
- ML-CA_to-upload_analyze-results_all - reviewed/Fixed thresh (#144)/Table Row To Variable Loop Start (#27)/settings.xml
- ML-CA_to-upload_analyze-results_all - reviewed/Fixed thresh (#144)/fix columns (#139)/Column Rename (#104)/settings.xml
- ML-CA_to-upload_analyze-results_all - reviewed/Fixed thresh (#144)/fix columns (#139)/Cell Splitter (#102)/settings.xml
- ML-CA_to-upload_analyze-results_all - reviewed/Fixed thresh (#144)/fix columns (#139)/Number To String (#108)/settings.xml
- ML-CA_to-upload_analyze-results_all - reviewed/Fixed thresh (#144)/fix columns (#139)/String To Number (#107)/settings.xml
- ML-CA_to-upload_analyze-results_all - reviewed/Fixed thresh (#144)/fix columns (#139)/workflow.knime
- ML-CA_to-upload_analyze-results_all - reviewed/Fixed thresh (#144)/fix columns (#139)/Missing Value (#109)/settings.xml
- ML-CA_to-upload_analyze-results_all - reviewed/Fixed thresh (#144)/Table Row To Variable Loop Start (#120)/settings.xml
- ML-CA_to-upload_analyze-results_all - reviewed/Fixed thresh (#144)/Reshape (#138)/Sorter (#140)/settings.xml
- ML-CA_to-upload_analyze-results_all - reviewed/Fixed thresh (#144)/Reshape (#138)/Constant Value Column (#158)/settings.xml
- ML-CA_to-upload_analyze-results_all - reviewed/Fixed thresh (#144)/Reshape (#138)/Round Double (#137)/settings.xml
- ML-CA_to-upload_analyze-results_all - reviewed/Fixed thresh (#144)/Reshape (#138)/Constant Value Column (#146)/settings.xml
- ML-CA_to-upload_analyze-results_all - reviewed/Fixed thresh (#144)/Reshape (#138)/workflow.knime
- ML-CA_to-upload_analyze-results_all - reviewed/Fixed thresh (#144)/Reshape (#138)/Column Combiner (#138)/settings.xml
- ML-CA_to-upload_analyze-results_all - reviewed/Fixed thresh (#144)/Reshape (#138)/Constant Value Column (#159)/settings.xml
- ML-CA_to-upload_analyze-results_all - reviewed/Fixed thresh (#144)/Reshape (#138)/Pivoting (#94)/settings.xml
- ML-CA_to-upload_analyze-results_all - reviewed/Fixed thresh (#144)/Reshape (#138)/Sorter (#157)/settings.xml
- ML-CA_to-upload_analyze-results_all - reviewed/Fixed thresh (#144)/Reshape (#138)/Pivoting (#144)/settings.xml
- ML-CA_to-upload_analyze-results_all - reviewed/Fixed thresh (#144)/Reshape (#138)/Pivoting (#155)/settings.xml
- ML-CA_to-upload_analyze-results_all - reviewed/Fixed thresh (#144)/Reshape (#138)/Concatenate (#161)/settings.xml
- ML-CA_to-upload_analyze-results_all - reviewed/Fixed thresh (#144)/Reshape (#138)/Sorter (#142)/settings.xml
- ML-CA_to-upload_analyze-results_all - reviewed/Fixed thresh (#144)/Reshape (#138)/Column Combiner (#154)/settings.xml
- ML-CA_to-upload_analyze-results_all - reviewed/Fixed thresh (#144)/Reshape (#138)/Column Resorter (#141)/settings.xml
- ML-CA_to-upload_analyze-results_all - reviewed/Fixed thresh (#144)/Reshape (#138)/Constant Value Column (#145)/settings.xml
- ML-CA_to-upload_analyze-results_all - reviewed/Fixed thresh (#144)/Reshape (#138)/Sorter (#160)/settings.xml
- ML-CA_to-upload_analyze-results_all - reviewed/Fixed thresh (#144)/Reshape (#138)/Column Combiner (#139)/settings.xml
- ML-CA_to-upload_analyze-results_all - reviewed/Fixed thresh (#144)/Reshape (#138)/Pivoting (#156)/settings.xml
- ML-CA_to-upload_analyze-results_all - reviewed/Fixed thresh (#144)/Reshape (#138)/Column Combiner (#153)/settings.xml
- ML-CA_to-upload_analyze-results_all - reviewed/Fixed thresh (#144)/CSV Reader (#118)/settings.xml
- ML-CA_to-upload_analyze-results_all - reviewed/Fixed thresh (#144)/Constant Value Column (#123)/settings.xml
- ML-CA_to-upload_analyze-results_all - reviewed/Fixed thresh (#144)/List Files (#26)/settings.xml
- ML-CA_to-upload_analyze-results_all - reviewed/Fixed thresh (#144)/CSV Reader (#28)/settings.xml
- ML-CA_to-upload_analyze-results_all - reviewed/Fixed thresh (#144)/Loop End (#117)/settings.xml
- ML-CA_to-upload_analyze-results_all - reviewed/Fixed thresh (#144)/Constant Value Column (#29)/settings.xml
- ML-CA_to-upload_analyze-results_all - reviewed/Fixed thresh (#144)/Reshape (#143)/Sorter (#140)/settings.xml
- ML-CA_to-upload_analyze-results_all - reviewed/Fixed thresh (#144)/Reshape (#143)/Constant Value Column (#155)/settings.xml
- ML-CA_to-upload_analyze-results_all - reviewed/Fixed thresh (#144)/Reshape (#143)/Round Double (#137)/settings.xml
- ML-CA_to-upload_analyze-results_all - reviewed/Fixed thresh (#144)/Reshape (#143)/Sorter (#156)/settings.xml
- ML-CA_to-upload_analyze-results_all - reviewed/Fixed thresh (#144)/Reshape (#143)/Constant Value Column (#146)/settings.xml
- ML-CA_to-upload_analyze-results_all - reviewed/Fixed thresh (#144)/Reshape (#143)/workflow.knime
- ML-CA_to-upload_analyze-results_all - reviewed/Fixed thresh (#144)/Reshape (#143)/Column Combiner (#138)/settings.xml
- ML-CA_to-upload_analyze-results_all - reviewed/Fixed thresh (#144)/Reshape (#143)/Constant Value Column (#159)/settings.xml
- ML-CA_to-upload_analyze-results_all - reviewed/Fixed thresh (#144)/Reshape (#143)/Pivoting (#94)/settings.xml
- ML-CA_to-upload_analyze-results_all - reviewed/Fixed thresh (#144)/Reshape (#143)/Pivoting (#144)/settings.xml
- ML-CA_to-upload_analyze-results_all - reviewed/Fixed thresh (#144)/Reshape (#143)/Pivoting (#158)/settings.xml
- ML-CA_to-upload_analyze-results_all - reviewed/Fixed thresh (#144)/Reshape (#143)/Pivoting (#157)/settings.xml
- ML-CA_to-upload_analyze-results_all - reviewed/Fixed thresh (#144)/Reshape (#143)/Concatenate (#161)/settings.xml
- ML-CA_to-upload_analyze-results_all - reviewed/Fixed thresh (#144)/Reshape (#143)/Sorter (#142)/settings.xml
- ML-CA_to-upload_analyze-results_all - reviewed/Fixed thresh (#144)/Reshape (#143)/Column Combiner (#154)/settings.xml
- ML-CA_to-upload_analyze-results_all - reviewed/Fixed thresh (#144)/Reshape (#143)/Column Resorter (#141)/settings.xml
- ML-CA_to-upload_analyze-results_all - reviewed/Fixed thresh (#144)/Reshape (#143)/Constant Value Column (#145)/settings.xml
- ML-CA_to-upload_analyze-results_all - reviewed/Fixed thresh (#144)/Reshape (#143)/Sorter (#160)/settings.xml
- ML-CA_to-upload_analyze-results_all - reviewed/Fixed thresh (#144)/Reshape (#143)/Column Combiner (#139)/settings.xml
- ML-CA_to-upload_analyze-results_all - reviewed/Fixed thresh (#144)/Reshape (#143)/Column Combiner (#153)/settings.xml
- ML-CA_to-upload_analyze-results_all - reviewed/Fixed thresh (#144)/URL to File Path _Variable_ (#126)/settings.xml
- ML-CA_to-upload_analyze-results_all - reviewed/Excel Writer _XLS_ (#161)/settings.xml
[truncated: 1 more entries]
