# Supplementary material for: Prediction of activity and selectivity profiles of human Carbonic Anhydrase inhibitors using machine learning classification models
Source: J Cheminform. 2021 Mar 6;13:18. doi: 10.1186/s13321-021-00499-y (PMC7937250; doi:10.1186/s13321-021-00499-y)
Supplement: Supplementary file 7 — Additional file 7. KNIME workflow to analyze results and generate output tables. [file 13321_2021_499_MOESM7_ESM.knwf › ML-CA_to-upload_analyze-results_all - reviewed/Flexible thr (#146)/fix columns (#125)/Missing Value (#109)/settings.xml]

<?xml version="1.0" encoding="UTF-8"?>
<config xmlns="http://www.knime.org/2008/09/XMLConfig" xmlns:xsi="http://www.w3.org/2001/XMLSchema-instance" xsi:schemaLocation="http://www.knime.org/2008/09/XMLConfig http://www.knime.org/XMLConfig_2008_09.xsd" key="settings.xml">
<entry key="node_file" type="xstring" value="settings.xml"/>
<config key="flow_stack"/>
<config key="internal_node_subsettings">
<entry key="memory_policy" type="xstring" value="CacheSmallInMemory"/>
</config>
<config key="model">
<config key="columnSettings">
<config key="0">
<config key="colNames">
<entry key="array-size" type="xint" value="1"/>
<entry key="0" type="xstring" value="PCC"/>
</config>
<config key="settings">
<entry key="factoryID" type="xstring" value="org.knime.base.node.preproc.pmml.missingval.handlers.FixedStringValueMissingCellHandlerFactory"/>
<config key="settings">
<config key="fixStringValue_Internals">
<entry key="SettingsModelID" type="xstring" value="SMID_string"/>
<entry key="EnabledStatus" type="xboolean" value="true"/>
</config>
<entry key="fixStringValue" type="xstring" value="-"/>
</config>
</config>
</config>
</config>
<config key="dataTypeSettings">
<config key="org.knime.core.data.def.IntCell">
<entry key="factoryID" type="xstring" value="org.knime.base.node.preproc.pmml.missingval.handlers.DoNothingMissingCellHandlerFactory"/>
<config key="settings"/>
</config>
<config key="org.knime.core.data.def.StringCell">
<entry key="factoryID" type="xstring" value="org.knime.base.node.preproc.pmml.missingval.handlers.DoNothingMissingCellHandlerFactory"/>
<config key="settings"/>
</config>
<config key="org.knime.core.data.def.DoubleCell">
<entry key="factoryID" type="xstring" value="org.knime.base.node.preproc.pmml.missingval.handlers.DoNothingMissingCellHandlerFactory"/>
<config key="settings"/>
</config>
</config>
</config>
<entry key="customDescription" type="xstring" isnull="true" value=""/>
<entry key="state" type="xstring" value="IDLE"/>
<entry key="factory" type="xstring" value="org.knime.base.node.preproc.pmml.missingval.compute.MissingValueHandlerNodeFactory"/>
<entry key="node-name" type="xstring" value="Missing Value"/>
<entry key="node-bundle-name" type="xstring" value="KNIME Base Nodes"/>
<entry key="node-bundle-symbolic-name" type="xstring" value="org.knime.base"/>
<entry key="node-bundle-vendor" type="xstring" value="KNIME AG, Zurich, Switzerland"/>
<entry key="node-bundle-version" type="xstring" value="4.1.3.v202005112252"/>
<entry key="node-feature-name" type="xstring" value="KNIME Core"/>
<entry key="node-feature-symbolic-name" type="xstring" value="org.knime.features.base.feature.group"/>
<entry key="node-feature-vendor" type="xstring" value="KNIME AG, Zurich, Switzerland"/>
<entry key="node-feature-version" type="xstring" value="4.1.3.v202005121100"/>
<config key="factory_settings"/>
<entry key="name" type="xstring" value="Missing Value"/>
<entry key="hasContent" type="xboolean" value="false"/>
<entry key="isInactive" type="xboolean" value="false"/>
<config key="ports">
<config key="port_1">
<entry key="index" type="xint" value="1"/>
<entry key="port_dir_location" type="xstring" isnull="true" value=""/>
</config>
<config key="port_2">
<entry key="index" type="xint" value="2"/>
<entry key="port_dir_location" type="xstring" isnull="true" value=""/>
</config>
</config>
<config key="filestores">
<entry key="file_store_location" type="xstring" isnull="true" value=""/>
<entry key="file_store_id" type="xstring" isnull="true" value=""/>
</config>
</config>
