# Supplementary material for: Prediction of activity and selectivity profiles of human Carbonic Anhydrase inhibitors using machine learning classification models
Source: J Cheminform. 2021 Mar 6;13:18. doi: 10.1186/s13321-021-00499-y (PMC7937250; doi:10.1186/s13321-021-00499-y)
Supplement: Supplementary file 7 — Additional file 7. KNIME workflow to analyze results and generate output tables. [file 13321_2021_499_MOESM7_ESM.knwf › ML-CA_to-upload_analyze-results_all - reviewed/Flexible thr (#146)/URL to File Path _Variable_ (#30)/settings.xml]

<?xml version="1.0" encoding="UTF-8"?>
<config xmlns="http://www.knime.org/2008/09/XMLConfig" xmlns:xsi="http://www.w3.org/2001/XMLSchema-instance" xsi:schemaLocation="http://www.knime.org/2008/09/XMLConfig http://www.knime.org/XMLConfig_2008_09.xsd" key="settings.xml">
<entry key="node_file" type="xstring" value="settings.xml"/>
<config key="flow_stack">
<config key="Variable_0">
<entry key="type" type="xstring" value="variable"/>
<entry key="name" type="xstring" value="parent_folder"/>
<entry key="class" type="xstring" value="STRING"/>
<entry key="value" type="xstring" value="/home/annachiara/LAB/CARBONIC_ANHYDRASE/ML_models/SciKit/Results/Review_202011"/>
</config>
<config key="Variable_1">
<entry key="type" type="xstring" value="variable"/>
<entry key="name" type="xstring" value="file_name"/>
<entry key="class" type="xstring" value="STRING"/>
<entry key="value" type="xstring" value="csv_RDKit_SO2NH2-desalt_20200521_II_binary_PCC_0.75_TRAINING"/>
</config>
<config key="Variable_2">
<entry key="type" type="xstring" value="variable"/>
<entry key="name" type="xstring" value="file_extension"/>
<entry key="class" type="xstring" value="STRING"/>
<entry key="value" type="xstring" value="csv"/>
</config>
<config key="Variable_3">
<entry key="type" type="xstring" value="variable"/>
<entry key="name" type="xstring" value="file_path"/>
<entry key="class" type="xstring" value="STRING"/>
<entry key="value" type="xstring" value="/home/annachiara/LAB/CARBONIC_ANHYDRASE/ML_models/SciKit/Results/Review_202011/csv_RDKit_SO2NH2-desalt_20200521_II_binary_PCC_0.75_TRAINING.csv"/>
</config>
</config>
<config key="internal_node_subsettings">
<entry key="memory_policy" type="xstring" value="CacheSmallInMemory"/>
</config>
<config key="model">
<config key="VariableName_Internals">
<entry key="SettingsModelID" type="xstring" value="SMID_string"/>
<entry key="EnabledStatus" type="xboolean" value="true"/>
</config>
<entry key="VariableName" type="xstring" value="URL"/>
<config key="FailOnInvalidLocation_Internals">
<entry key="SettingsModelID" type="xstring" value="SMID_boolean"/>
<entry key="EnabledStatus" type="xboolean" value="true"/>
</config>
<entry key="FailOnInvalidLocation" type="xboolean" value="false"/>
<config key="FailOnInvalidSyntax_Internals">
<entry key="SettingsModelID" type="xstring" value="SMID_boolean"/>
<entry key="EnabledStatus" type="xboolean" value="true"/>
</config>
<entry key="FailOnInvalidSyntax" type="xboolean" value="false"/>
<config key="AddPrefixToVariable_Internals">
<entry key="SettingsModelID" type="xstring" value="SMID_boolean"/>
<entry key="EnabledStatus" type="xboolean" value="true"/>
</config>
<entry key="AddPrefixToVariable" type="xboolean" value="false"/>
</config>
<config key="nodeAnnotation">
<entry key="text" type="xstring" value=""/>
<entry key="bgcolor" type="xint" value="16777215"/>
<entry key="x-coordinate" type="xint" value="339"/>
<entry key="y-coordinate" type="xint" value="182"/>
<entry key="width" type="xint" value="134"/>
<entry key="height" type="xint" value="18"/>
<entry key="alignment" type="xstring" value="CENTER"/>
<entry key="borderSize" type="xint" value="0"/>
<entry key="borderColor" type="xint" value="16777215"/>
<entry key="defFontSize" type="xint" value="11"/>
<entry key="annotation-version" type="xint" value="20151123"/>
<config key="styles"/>
</config>
<entry key="customDescription" type="xstring" isnull="true" value=""/>
<entry key="state" type="xstring" value="IDLE"/>
<entry key="factory" type="xstring" value="org.knime.base.filehandling.urltofilepathvariable.UrlToFilePathVariableNodeFactory"/>
<entry key="node-name" type="xstring" value="URL to File Path (Variable)"/>
<entry key="node-bundle-name" type="xstring" value="KNIME File Handling Nodes"/>
<entry key="node-bundle-symbolic-name" type="xstring" value="org.knime.base.filehandling"/>
<entry key="node-bundle-vendor" type="xstring" value="KNIME AG, Zurich, Switzerland"/>
<entry key="node-bundle-version" type="xstring" value="4.1.1.v202001312017"/>
<entry key="node-feature-name" type="xstring" isnull="true" value=""/>
<entry key="node-feature-symbolic-name" type="xstring" isnull="true" value=""/>
<entry key="node-feature-vendor" type="xstring" isnull="true" value=""/>
<entry key="node-feature-version" type="xstring" value="0.0.0"/>
<config key="factory_settings"/>
<entry key="name" type="xstring" value="URL to File Path (Variable)"/>
<entry key="hasContent" type="xboolean" value="false"/>
<entry key="isInactive" type="xboolean" value="false"/>
<config key="ports">
<config key="port_1">
<entry key="index" type="xint" value="1"/>
<entry key="port_dir_location" type="xstring" isnull="true" value=""/>
</config>
</config>
<config key="filestores">
<entry key="file_store_location" type="xstring" isnull="true" value=""/>
<entry key="file_store_id" type="xstring" isnull="true" value=""/>
</config>
</config>
