# Supplementary material for: Prediction of activity and selectivity profiles of human Carbonic Anhydrase inhibitors using machine learning classification models
Source: J Cheminform. 2021 Mar 6;13:18. doi: 10.1186/s13321-021-00499-y (PMC7937250; doi:10.1186/s13321-021-00499-y)
Supplement: Supplementary file 7 — Additional file 7. KNIME workflow to analyze results and generate output tables. [file 13321_2021_499_MOESM7_ESM.knwf › ML-CA_to-upload_analyze-results_all - reviewed/Flexible thr (#146)/CSV Reader (#118)/settings.xml]

<?xml version="1.0" encoding="UTF-8"?>
<config xmlns="http://www.knime.org/2008/09/XMLConfig" xmlns:xsi="http://www.w3.org/2001/XMLSchema-instance" xsi:schemaLocation="http://www.knime.org/2008/09/XMLConfig http://www.knime.org/XMLConfig_2008_09.xsd" key="settings.xml">
<entry key="node_file" type="xstring" value="settings.xml"/>
<config key="flow_stack"/>
<config key="internal_node_subsettings">
<entry key="memory_policy" type="xstring" value="CacheSmallInMemory"/>
</config>
<config key="model">
<entry key="url" type="xstring" value="file:/home/annachiara/LAB/CARBONIC_ANHYDRASE/ML_models/SciKit/Results/Modulate-threshold/csv_PaDEL_SO2NH2-desalt_20200521_IX_binary_PCC_0.95_TESTING.csv"/>
<entry key="colDelimiter" type="xstring" value=","/>
<entry key="rowDelimiter" type="xstring" value="%%00010"/>
<entry key="quote" type="xstring" value="&quot;"/>
<entry key="commentStart" type="xstring" value=""/>
<entry key="hasRowHeader" type="xboolean" value="false"/>
<entry key="hasColHeader" type="xboolean" value="true"/>
<entry key="supportShortLines" type="xboolean" value="false"/>
<entry key="limitRowsCount" type="xlong" value="-1"/>
<entry key="skipFirstLinesCount" type="xint" value="-1"/>
<entry key="characterSetName" type="xstring" isnull="true" value=""/>
<entry key="limitAnalysisCount" type="xint" value="-1"/>
</config>
<config key="variables">
<entry key="version" type="xstring" value="V_2019_09_13"/>
<config key="tree">
<config key="url">
<entry key="used_variable" type="xstring" value="URL"/>
<entry key="exposed_variable" type="xstring" isnull="true" value=""/>
</config>
</config>
</config>
<config key="nodeAnnotation">
<entry key="text" type="xstring" value=""/>
<entry key="bgcolor" type="xint" value="16777215"/>
<entry key="x-coordinate" type="xint" value="459"/>
<entry key="y-coordinate" type="xint" value="382"/>
<entry key="width" type="xint" value="134"/>
<entry key="height" type="xint" value="18"/>
<entry key="alignment" type="xstring" value="CENTER"/>
<entry key="borderSize" type="xint" value="0"/>
<entry key="borderColor" type="xint" value="16777215"/>
<entry key="defFontSize" type="xint" value="11"/>
<entry key="annotation-version" type="xint" value="20151123"/>
<config key="styles"/>
</config>
<entry key="customDescription" type="xstring" isnull="true" value=""/>
<entry key="state" type="xstring" value="IDLE"/>
<entry key="factory" type="xstring" value="org.knime.base.node.io.csvreader.CSVReaderNodeFactory"/>
<entry key="node-name" type="xstring" value="CSV Reader"/>
<entry key="node-bundle-name" type="xstring" value="KNIME Base Nodes"/>
<entry key="node-bundle-symbolic-name" type="xstring" value="org.knime.base"/>
<entry key="node-bundle-vendor" type="xstring" value="KNIME AG, Zurich, Switzerland"/>
<entry key="node-bundle-version" type="xstring" value="4.1.3.v202005112252"/>
<entry key="node-feature-name" type="xstring" value="KNIME Core"/>
<entry key="node-feature-symbolic-name" type="xstring" value="org.knime.features.base.feature.group"/>
<entry key="node-feature-vendor" type="xstring" value="KNIME AG, Zurich, Switzerland"/>
<entry key="node-feature-version" type="xstring" value="4.1.3.v202005121100"/>
<config key="factory_settings"/>
<entry key="name" type="xstring" value="CSV Reader"/>
<entry key="hasContent" type="xboolean" value="false"/>
<entry key="isInactive" type="xboolean" value="false"/>
<config key="ports">
<config key="port_1">
<entry key="index" type="xint" value="1"/>
<entry key="port_dir_location" type="xstring" isnull="true" value=""/>
</config>
</config>
<config key="filestores">
<entry key="file_store_location" type="xstring" isnull="true" value=""/>
<entry key="file_store_id" type="xstring" isnull="true" value=""/>
</config>
</config>
