# Supplementary material for: Prediction of activity and selectivity profiles of human Carbonic Anhydrase inhibitors using machine learning classification models
Source: J Cheminform. 2021 Mar 6;13:18. doi: 10.1186/s13321-021-00499-y (PMC7937250; doi:10.1186/s13321-021-00499-y)
Supplement: Supplementary file 7 — Additional file 7. KNIME workflow to analyze results and generate output tables. [file 13321_2021_499_MOESM7_ESM.knwf › ML-CA_to-upload_analyze-results_all - reviewed/workflow.knime]

<?xml version="1.0" encoding="UTF-8"?>
<config xmlns="http://www.knime.org/2008/09/XMLConfig" xmlns:xsi="http://www.w3.org/2001/XMLSchema-instance" xsi:schemaLocation="http://www.knime.org/2008/09/XMLConfig http://www.knime.org/XMLConfig_2008_09.xsd" key="workflow.knime">
<entry key="created_by" type="xstring" value="4.1.3.v202005121100"/>
<entry key="created_by_nightly" type="xboolean" value="false"/>
<entry key="version" type="xstring" value="4.1.0"/>
<entry key="name" type="xstring" isnull="true" value=""/>
<config key="authorInformation">
<entry key="authored-by" type="xstring" value="annachiara"/>
<entry key="authored-when" type="xstring" value="2020-10-12 13:30:47 +0200"/>
<entry key="lastEdited-by" type="xstring" value="annachiara"/>
<entry key="lastEdited-when" type="xstring" value="2020-12-07 20:51:26 +0100"/>
</config>
<entry key="customDescription" type="xstring" isnull="true" value=""/>
<entry key="state" type="xstring" value="IDLE"/>
<config key="workflow_credentials"/>
<config key="nodes">
<config key="node_80">
<entry key="id" type="xint" value="80"/>
<entry key="node_settings_file" type="xstring" value="Excel Writer _XLS_ (#80)/settings.xml"/>
<entry key="node_is_meta" type="xboolean" value="false"/>
<entry key="node_type" type="xstring" value="NativeNode"/>
<entry key="ui_classname" type="xstring" value="org.knime.core.node.workflow.NodeUIInformation"/>
<config key="ui_settings">
<config key="extrainfo.node.bounds">
<entry key="array-size" type="xint" value="4"/>
<entry key="0" type="xint" value="864"/>
<entry key="1" type="xint" value="-223"/>
<entry key="2" type="xint" value="140"/>
<entry key="3" type="xint" value="81"/>
</config>
</config>
</config>
<config key="node_135">
<entry key="id" type="xint" value="135"/>
<entry key="node_settings_file" type="xstring" value="Excel Writer _XLS_ (#135)/settings.xml"/>
<entry key="node_is_meta" type="xboolean" value="false"/>
<entry key="node_type" type="xstring" value="NativeNode"/>
<entry key="ui_classname" type="xstring" value="org.knime.core.node.workflow.NodeUIInformation"/>
<config key="ui_settings">
<config key="extrainfo.node.bounds">
<entry key="array-size" type="xint" value="4"/>
<entry key="0" type="xint" value="864"/>
<entry key="1" type="xint" value="-23"/>
<entry key="2" type="xint" value="140"/>
<entry key="3" type="xint" value="81"/>
</config>
</config>
</config>
<config key="node_139">
<entry key="id" type="xint" value="139"/>
<entry key="node_settings_file" type="xstring" value="Excel Writer _XLS_ (#139)/settings.xml"/>
<entry key="node_is_meta" type="xboolean" value="false"/>
<entry key="node_type" type="xstring" value="NativeNode"/>
<entry key="ui_classname" type="xstring" value="org.knime.core.node.workflow.NodeUIInformation"/>
<config key="ui_settings">
<config key="extrainfo.node.bounds">
<entry key="array-size" type="xint" value="4"/>
<entry key="0" type="xint" value="424"/>
<entry key="1" type="xint" value="-183"/>
<entry key="2" type="xint" value="140"/>
<entry key="3" type="xint" value="81"/>
</config>
</config>
</config>
<config key="node_141">
<entry key="id" type="xint" value="141"/>
<entry key="node_settings_file" type="xstring" value="Excel Writer _XLS_ (#141)/settings.xml"/>
<entry key="node_is_meta" type="xboolean" value="false"/>
<entry key="node_type" type="xstring" value="NativeNode"/>
<entry key="ui_classname" type="xstring" value="org.knime.core.node.workflow.NodeUIInformation"/>
<config key="ui_settings">
<config key="extrainfo.node.bounds">
<entry key="array-size" type="xint" value="4"/>
<entry key="0" type="xint" value="424"/>
<entry key="1" type="xint" value="177"/>
<entry key="2" type="xint" value="140"/>
<entry key="3" type="xint" value="81"/>
</config>
</config>
</config>
<config key="node_142">
<entry key="id" type="xint" value="142"/>
<entry key="node_settings_file" type="xstring" value="Excel Writer _XLS_ (#142)/settings.xml"/>
<entry key="node_is_meta" type="xboolean" value="false"/>
<entry key="node_type" type="xstring" value="NativeNode"/>
<entry key="ui_classname" type="xstring" value="org.knime.core.node.workflow.NodeUIInformation"/>
<config key="ui_settings">
<config key="extrainfo.node.bounds">
<entry key="array-size" type="xint" value="4"/>
<entry key="0" type="xint" value="424"/>
<entry key="1" type="xint" value="337"/>
<entry key="2" type="xint" value="140"/>
<entry key="3" type="xint" value="81"/>
</config>
</config>
</config>
<config key="node_144">
<entry key="id" type="xint" value="144"/>
<entry key="node_settings_file" type="xstring" value="Fixed thresh (#144)/workflow.knime"/>
<entry key="node_is_meta" type="xboolean" value="true"/>
<entry key="node_type" type="xstring" value="MetaNode"/>
<entry key="ui_classname" type="xstring" value="org.knime.core.node.workflow.NodeUIInformation"/>
<config key="ui_settings">
<config key="extrainfo.node.bounds">
<entry key="array-size" type="xint" value="4"/>
<entry key="0" type="xint" value="264"/>
<entry key="1" type="xint" value="298"/>
<entry key="2" type="xint" value="128"/>
<entry key="3" type="xint" value="86"/>
</config>
</config>
</config>
<config key="node_145">
<entry key="id" type="xint" value="145"/>
<entry key="node_settings_file" type="xstring" value="Excel Writer _XLS_ (#145)/settings.xml"/>
<entry key="node_is_meta" type="xboolean" value="false"/>
<entry key="node_type" type="xstring" value="NativeNode"/>
<entry key="ui_classname" type="xstring" value="org.knime.core.node.workflow.NodeUIInformation"/>
<config key="ui_settings">
<config key="extrainfo.node.bounds">
<entry key="array-size" type="xint" value="4"/>
<entry key="0" type="xint" value="424"/>
<entry key="1" type="xint" value="-23"/>
<entry key="2" type="xint" value="140"/>
<entry key="3" type="xint" value="81"/>
</config>
</config>
</config>
<config key="node_146">
<entry key="id" type="xint" value="146"/>
<entry key="node_settings_file" type="xstring" value="Flexible thr (#146)/workflow.knime"/>
<entry key="node_is_meta" type="xboolean" value="true"/>
<entry key="node_type" type="xstring" value="MetaNode"/>
<entry key="ui_classname" type="xstring" value="org.knime.core.node.workflow.NodeUIInformation"/>
<config key="ui_settings">
<config key="extrainfo.node.bounds">
<entry key="array-size" type="xint" value="4"/>
<entry key="0" type="xint" value="264"/>
<entry key="1" type="xint" value="-102"/>
<entry key="2" type="xint" value="136"/>
<entry key="3" type="xint" value="86"/>
</config>
</config>
</config>
<config key="node_159">
<entry key="id" type="xint" value="159"/>
<entry key="node_settings_file" type="xstring" value="Flexible thr (#159)/workflow.knime"/>
<entry key="node_is_meta" type="xboolean" value="true"/>
<entry key="node_type" type="xstring" value="MetaNode"/>
<entry key="ui_classname" type="xstring" value="org.knime.core.node.workflow.NodeUIInformation"/>
<config key="ui_settings">
<config key="extrainfo.node.bounds">
<entry key="array-size" type="xint" value="4"/>
<entry key="0" type="xint" value="665"/>
<entry key="1" type="xint" value="-103"/>
<entry key="2" type="xint" value="137"/>
<entry key="3" type="xint" value="86"/>
</config>
</config>
</config>
<config key="node_160">
<entry key="id" type="xint" value="160"/>
<entry key="node_settings_file" type="xstring" value="Excel Writer _XLS_ (#160)/settings.xml"/>
<entry key="node_is_meta" type="xboolean" value="false"/>
<entry key="node_type" type="xstring" value="NativeNode"/>
<entry key="ui_classname" type="xstring" value="org.knime.core.node.workflow.NodeUIInformation"/>
<config key="ui_settings">
<config key="extrainfo.node.bounds">
<entry key="array-size" type="xint" value="4"/>
<entry key="0" type="xint" value="424"/>
<entry key="1" type="xint" value="656"/>
<entry key="2" type="xint" value="140"/>
<entry key="3" type="xint" value="81"/>
</config>
</config>
</config>
<config key="node_161">
<entry key="id" type="xint" value="161"/>
<entry key="node_settings_file" type="xstring" value="Excel Writer _XLS_ (#161)/settings.xml"/>
<entry key="node_is_meta" type="xboolean" value="false"/>
<entry key="node_type" type="xstring" value="NativeNode"/>
<entry key="ui_classname" type="xstring" value="org.knime.core.node.workflow.NodeUIInformation"/>
<config key="ui_settings">
<config key="extrainfo.node.bounds">
<entry key="array-size" type="xint" value="4"/>
<entry key="0" type="xint" value="424"/>
<entry key="1" type="xint" value="496"/>
<entry key="2" type="xint" value="140"/>
<entry key="3" type="xint" value="81"/>
</config>
</config>
</config>
<config key="node_162">
<entry key="id" type="xint" value="162"/>
<entry key="node_settings_file" type="xstring" value="Fixed thresh (#162)/workflow.knime"/>
<entry key="node_is_meta" type="xboolean" value="true"/>
<entry key="node_type" type="xstring" value="MetaNode"/>
<entry key="ui_classname" type="xstring" value="org.knime.core.node.workflow.NodeUIInformation"/>
<config key="ui_settings">
<config key="extrainfo.node.bounds">
<entry key="array-size" type="xint" value="4"/>
<entry key="0" type="xint" value="264"/>
<entry key="1" type="xint" value="617"/>
<entry key="2" type="xint" value="128"/>
<entry key="3" type="xint" value="86"/>
</config>
</config>
</config>
</config>
<config key="connections">
<config key="connection_0">
<entry key="sourceID" type="xint" value="144"/>
<entry key="destID" type="xint" value="141"/>
<entry key="sourcePort" type="xint" value="0"/>
<entry key="destPort" type="xint" value="1"/>
<entry key="ui_classname" type="xstring" value="org.knime.core.node.workflow.ConnectionUIInformation"/>
<config key="ui_settings">
<entry key="extrainfo.conn.bendpoints_size" type="xint" value="0"/>
</config>
</config>
<config key="connection_1">
<entry key="sourceID" type="xint" value="144"/>
<entry key="destID" type="xint" value="142"/>
<entry key="sourcePort" type="xint" value="1"/>
<entry key="destPort" type="xint" value="1"/>
<entry key="ui_classname" type="xstring" value="org.knime.core.node.workflow.ConnectionUIInformation"/>
<config key="ui_settings">
<entry key="extrainfo.conn.bendpoints_size" type="xint" value="0"/>
</config>
</config>
<config key="connection_2">
<entry key="sourceID" type="xint" value="146"/>
<entry key="destID" type="xint" value="145"/>
<entry key="sourcePort" type="xint" value="1"/>
<entry key="destPort" type="xint" value="1"/>
</config>
<config key="connection_3">
<entry key="sourceID" type="xint" value="146"/>
<entry key="destID" type="xint" value="139"/>
<entry key="sourcePort" type="xint" value="0"/>
<entry key="destPort" type="xint" value="1"/>
</config>
<config key="connection_4">
<entry key="sourceID" type="xint" value="159"/>
<entry key="destID" type="xint" value="135"/>
<entry key="sourcePort" type="xint" value="1"/>
<entry key="destPort" type="xint" value="1"/>
<entry key="ui_classname" type="xstring" value="org.knime.core.node.workflow.ConnectionUIInformation"/>
<config key="ui_settings">
<entry key="extrainfo.conn.bendpoints_size" type="xint" value="0"/>
</config>
</config>
<config key="connection_5">
<entry key="sourceID" type="xint" value="159"/>
<entry key="destID" type="xint" value="80"/>
<entry key="sourcePort" type="xint" value="0"/>
<entry key="destPort" type="xint" value="1"/>
<entry key="ui_classname" type="xstring" value="org.knime.core.node.workflow.ConnectionUIInformation"/>
<config key="ui_settings">
<entry key="extrainfo.conn.bendpoints_size" type="xint" value="0"/>
</config>
</config>
<config key="connection_6">
<entry key="sourceID" type="xint" value="162"/>
<entry key="destID" type="xint" value="160"/>
<entry key="sourcePort" type="xint" value="1"/>
<entry key="destPort" type="xint" value="1"/>
<entry key="ui_classname" type="xstring" value="org.knime.core.node.workflow.ConnectionUIInformation"/>
<config key="ui_settings">
<entry key="extrainfo.conn.bendpoints_size" type="xint" value="0"/>
</config>
</config>
<config key="connection_7">
<entry key="sourceID" type="xint" value="162"/>
<entry key="destID" type="xint" value="161"/>
<entry key="sourcePort" type="xint" value="0"/>
<entry key="destPort" type="xint" value="1"/>
<entry key="ui_classname" type="xstring" value="org.knime.core.node.workflow.ConnectionUIInformation"/>
<config key="ui_settings">
<entry key="extrainfo.conn.bendpoints_size" type="xint" value="0"/>
</config>
</config>
</config>
<config key="workflow_editor_settings">
<entry key="workflow.editor.snapToGrid" type="xboolean" value="true"/>
<entry key="workflow.editor.ShowGrid" type="xboolean" value="true"/>
<entry key="workflow.editor.gridX" type="xint" value="40"/>
<entry key="workflow.editor.gridY" type="xint" value="40"/>
<entry key="workflow.editor.zoomLevel" type="xdouble" value="1.1"/>
<entry key="workflow.editor.curvedConnections" type="xboolean" value="true"/>
<entry key="workflow.editor.connectionWidth" type="xint" value="1"/>
</config>
</config>
