# Supplementary material for: Prediction of activity and selectivity profiles of human Carbonic Anhydrase inhibitors using machine learning classification models
Source: J Cheminform. 2021 Mar 6;13:18. doi: 10.1186/s13321-021-00499-y (PMC7937250; doi:10.1186/s13321-021-00499-y)
Supplement: Supplementary file 7 — Additional file 7. KNIME workflow to analyze results and generate output tables. [file 13321_2021_499_MOESM7_ESM.knwf › ML-CA_to-upload_analyze-results_all - reviewed/Fixed thresh (#162)/workflow.knime]

<?xml version="1.0" encoding="UTF-8"?>
<config xmlns="http://www.knime.org/2008/09/XMLConfig" xmlns:xsi="http://www.w3.org/2001/XMLSchema-instance" xsi:schemaLocation="http://www.knime.org/2008/09/XMLConfig http://www.knime.org/XMLConfig_2008_09.xsd" key="workflow.knime">
<entry key="created_by" type="xstring" value="4.1.3.v202005121100"/>
<entry key="created_by_nightly" type="xboolean" value="false"/>
<entry key="version" type="xstring" value="4.1.0"/>
<entry key="name" type="xstring" value="Fixed thresholds (all thresholds)"/>
<config key="authorInformation">
<entry key="authored-by" type="xstring" value="&lt;unknown&gt;"/>
<entry key="authored-when" type="xstring" value="1970-01-01 01:00:00 +0100"/>
<entry key="lastEdited-by" type="xstring" isnull="true" value=""/>
<entry key="lastEdited-when" type="xstring" isnull="true" value=""/>
</config>
<config key="nodeAnnotation">
<entry key="text" type="xstring" value="Training and testing results:%%00010- read files%%00010- fix table%%00010- prepare output table"/>
<entry key="bgcolor" type="xint" value="16777215"/>
<entry key="x-coordinate" type="xint" value="192"/>
<entry key="y-coordinate" type="xint" value="666"/>
<entry key="width" type="xint" value="176"/>
<entry key="height" type="xint" value="72"/>
<entry key="alignment" type="xstring" value="CENTER"/>
<entry key="borderSize" type="xint" value="0"/>
<entry key="borderColor" type="xint" value="16777215"/>
<entry key="defFontSize" type="xint" value="11"/>
<entry key="annotation-version" type="xint" value="20151123"/>
<config key="styles">
<config key="style_0">
<entry key="start" type="xint" value="45"/>
<entry key="length" type="xint" value="32"/>
<entry key="fontname" type="xstring" value="Arial"/>
<entry key="fontstyle" type="xint" value="0"/>
<entry key="fontsize" type="xint" value="11"/>
<entry key="fgcolor" type="xint" value="0"/>
</config>
</config>
</config>
<entry key="customDescription" type="xstring" isnull="true" value=""/>
<entry key="state" type="xstring" value="IDLE"/>
<config key="workflow_credentials"/>
<config key="nodes">
<config key="node_26">
<entry key="id" type="xint" value="26"/>
<entry key="node_settings_file" type="xstring" value="List Files (#26)/settings.xml"/>
<entry key="node_is_meta" type="xboolean" value="false"/>
<entry key="node_type" type="xstring" value="NativeNode"/>
<entry key="ui_classname" type="xstring" value="org.knime.core.node.workflow.NodeUIInformation"/>
<config key="ui_settings">
<config key="extrainfo.node.bounds">
<entry key="array-size" type="xint" value="4"/>
<entry key="0" type="xint" value="150"/>
<entry key="1" type="xint" value="120"/>
<entry key="2" type="xint" value="69"/>
<entry key="3" type="xint" value="81"/>
</config>
</config>
</config>
<config key="node_27">
<entry key="id" type="xint" value="27"/>
<entry key="node_settings_file" type="xstring" value="Table Row To Variable Loop Start (#27)/settings.xml"/>
<entry key="node_is_meta" type="xboolean" value="false"/>
<entry key="node_type" type="xstring" value="NativeNode"/>
<entry key="ui_classname" type="xstring" value="org.knime.core.node.workflow.NodeUIInformation"/>
<config key="ui_settings">
<config key="extrainfo.node.bounds">
<entry key="array-size" type="xint" value="4"/>
<entry key="0" type="xint" value="270"/>
<entry key="1" type="xint" value="120"/>
<entry key="2" type="xint" value="148"/>
<entry key="3" type="xint" value="99"/>
</config>
</config>
</config>
<config key="node_28">
<entry key="id" type="xint" value="28"/>
<entry key="node_settings_file" type="xstring" value="CSV Reader (#28)/settings.xml"/>
<entry key="node_is_meta" type="xboolean" value="false"/>
<entry key="node_type" type="xstring" value="NativeNode"/>
<entry key="ui_classname" type="xstring" value="org.knime.core.node.workflow.NodeUIInformation"/>
<config key="ui_settings">
<config key="extrainfo.node.bounds">
<entry key="array-size" type="xint" value="4"/>
<entry key="0" type="xint" value="510"/>
<entry key="1" type="xint" value="120"/>
<entry key="2" type="xint" value="93"/>
<entry key="3" type="xint" value="81"/>
</config>
</config>
</config>
<config key="node_29">
<entry key="id" type="xint" value="29"/>
<entry key="node_settings_file" type="xstring" value="Constant Value Column (#29)/settings.xml"/>
<entry key="node_is_meta" type="xboolean" value="false"/>
<entry key="node_type" type="xstring" value="NativeNode"/>
<entry key="ui_classname" type="xstring" value="org.knime.core.node.workflow.NodeUIInformation"/>
<config key="ui_settings">
<config key="extrainfo.node.bounds">
<entry key="array-size" type="xint" value="4"/>
<entry key="0" type="xint" value="750"/>
<entry key="1" type="xint" value="120"/>
<entry key="2" type="xint" value="107"/>
<entry key="3" type="xint" value="99"/>
</config>
</config>
</config>
<config key="node_30">
<entry key="id" type="xint" value="30"/>
<entry key="node_settings_file" type="xstring" value="URL to File Path _Variable_ (#30)/settings.xml"/>
<entry key="node_is_meta" type="xboolean" value="false"/>
<entry key="node_type" type="xstring" value="NativeNode"/>
<entry key="ui_classname" type="xstring" value="org.knime.core.node.workflow.NodeUIInformation"/>
<config key="ui_settings">
<config key="extrainfo.node.bounds">
<entry key="array-size" type="xint" value="4"/>
<entry key="0" type="xint" value="390"/>
<entry key="1" type="xint" value="120"/>
<entry key="2" type="xint" value="113"/>
<entry key="3" type="xint" value="99"/>
</config>
</config>
</config>
<config key="node_31">
<entry key="id" type="xint" value="31"/>
<entry key="node_settings_file" type="xstring" value="Loop End (#31)/settings.xml"/>
<entry key="node_is_meta" type="xboolean" value="false"/>
<entry key="node_type" type="xstring" value="NativeNode"/>
<entry key="ui_classname" type="xstring" value="org.knime.core.node.workflow.NodeUIInformation"/>
<config key="ui_settings">
<config key="extrainfo.node.bounds">
<entry key="array-size" type="xint" value="4"/>
<entry key="0" type="xint" value="870"/>
<entry key="1" type="xint" value="120"/>
<entry key="2" type="xint" value="74"/>
<entry key="3" type="xint" value="81"/>
</config>
</config>
</config>
<config key="node_32">
<entry key="id" type="xint" value="32"/>
<entry key="node_settings_file" type="xstring" value="Column Filter (#32)/settings.xml"/>
<entry key="node_is_meta" type="xboolean" value="false"/>
<entry key="node_type" type="xstring" value="NativeNode"/>
<entry key="ui_classname" type="xstring" value="org.knime.core.node.workflow.NodeUIInformation"/>
<config key="ui_settings">
<config key="extrainfo.node.bounds">
<entry key="array-size" type="xint" value="4"/>
<entry key="0" type="xint" value="630"/>
<entry key="1" type="xint" value="120"/>
<entry key="2" type="xint" value="104"/>
<entry key="3" type="xint" value="81"/>
</config>
</config>
</config>
<config key="node_107">
<entry key="id" type="xint" value="107"/>
<entry key="node_settings_file" type="xstring" value="fix columns (#107)/workflow.knime"/>
<entry key="node_is_meta" type="xboolean" value="true"/>
<entry key="node_type" type="xstring" value="MetaNode"/>
<entry key="ui_classname" type="xstring" value="org.knime.core.node.workflow.NodeUIInformation"/>
<config key="ui_settings">
<config key="extrainfo.node.bounds">
<entry key="array-size" type="xint" value="4"/>
<entry key="0" type="xint" value="990"/>
<entry key="1" type="xint" value="120"/>
<entry key="2" type="xint" value="89"/>
<entry key="3" type="xint" value="68"/>
</config>
</config>
</config>
<config key="node_117">
<entry key="id" type="xint" value="117"/>
<entry key="node_settings_file" type="xstring" value="Loop End (#117)/settings.xml"/>
<entry key="node_is_meta" type="xboolean" value="false"/>
<entry key="node_type" type="xstring" value="NativeNode"/>
<entry key="ui_classname" type="xstring" value="org.knime.core.node.workflow.NodeUIInformation"/>
<config key="ui_settings">
<config key="extrainfo.node.bounds">
<entry key="array-size" type="xint" value="4"/>
<entry key="0" type="xint" value="870"/>
<entry key="1" type="xint" value="320"/>
<entry key="2" type="xint" value="74"/>
<entry key="3" type="xint" value="81"/>
</config>
</config>
</config>
<config key="node_118">
<entry key="id" type="xint" value="118"/>
<entry key="node_settings_file" type="xstring" value="CSV Reader (#118)/settings.xml"/>
<entry key="node_is_meta" type="xboolean" value="false"/>
<entry key="node_type" type="xstring" value="NativeNode"/>
<entry key="ui_classname" type="xstring" value="org.knime.core.node.workflow.NodeUIInformation"/>
<config key="ui_settings">
<config key="extrainfo.node.bounds">
<entry key="array-size" type="xint" value="4"/>
<entry key="0" type="xint" value="510"/>
<entry key="1" type="xint" value="320"/>
<entry key="2" type="xint" value="93"/>
<entry key="3" type="xint" value="81"/>
</config>
</config>
</config>
<config key="node_120">
<entry key="id" type="xint" value="120"/>
<entry key="node_settings_file" type="xstring" value="Table Row To Variable Loop Start (#120)/settings.xml"/>
<entry key="node_is_meta" type="xboolean" value="false"/>
<entry key="node_type" type="xstring" value="NativeNode"/>
<entry key="ui_classname" type="xstring" value="org.knime.core.node.workflow.NodeUIInformation"/>
<config key="ui_settings">
<config key="extrainfo.node.bounds">
<entry key="array-size" type="xint" value="4"/>
<entry key="0" type="xint" value="270"/>
<entry key="1" type="xint" value="320"/>
<entry key="2" type="xint" value="148"/>
<entry key="3" type="xint" value="99"/>
</config>
</config>
</config>
<config key="node_121">
<entry key="id" type="xint" value="121"/>
<entry key="node_settings_file" type="xstring" value="Column Filter (#121)/settings.xml"/>
<entry key="node_is_meta" type="xboolean" value="false"/>
<entry key="node_type" type="xstring" value="NativeNode"/>
<entry key="ui_classname" type="xstring" value="org.knime.core.node.workflow.NodeUIInformation"/>
<config key="ui_settings">
<config key="extrainfo.node.bounds">
<entry key="array-size" type="xint" value="4"/>
<entry key="0" type="xint" value="630"/>
<entry key="1" type="xint" value="320"/>
<entry key="2" type="xint" value="104"/>
<entry key="3" type="xint" value="81"/>
</config>
</config>
</config>
<config key="node_122">
<entry key="id" type="xint" value="122"/>
<entry key="node_settings_file" type="xstring" value="List Files (#122)/settings.xml"/>
<entry key="node_is_meta" type="xboolean" value="false"/>
<entry key="node_type" type="xstring" value="NativeNode"/>
<entry key="ui_classname" type="xstring" value="org.knime.core.node.workflow.NodeUIInformation"/>
<config key="ui_settings">
<config key="extrainfo.node.bounds">
<entry key="array-size" type="xint" value="4"/>
<entry key="0" type="xint" value="150"/>
<entry key="1" type="xint" value="320"/>
<entry key="2" type="xint" value="69"/>
<entry key="3" type="xint" value="81"/>
</config>
</config>
</config>
<config key="node_123">
<entry key="id" type="xint" value="123"/>
<entry key="node_settings_file" type="xstring" value="Constant Value Column (#123)/settings.xml"/>
<entry key="node_is_meta" type="xboolean" value="false"/>
<entry key="node_type" type="xstring" value="NativeNode"/>
<entry key="ui_classname" type="xstring" value="org.knime.core.node.workflow.NodeUIInformation"/>
<config key="ui_settings">
<config key="extrainfo.node.bounds">
<entry key="array-size" type="xint" value="4"/>
<entry key="0" type="xint" value="750"/>
<entry key="1" type="xint" value="320"/>
<entry key="2" type="xint" value="107"/>
<entry key="3" type="xint" value="99"/>
</config>
</config>
</config>
<config key="node_126">
<entry key="id" type="xint" value="126"/>
<entry key="node_settings_file" type="xstring" value="URL to File Path _Variable_ (#126)/settings.xml"/>
<entry key="node_is_meta" type="xboolean" value="false"/>
<entry key="node_type" type="xstring" value="NativeNode"/>
<entry key="ui_classname" type="xstring" value="org.knime.core.node.workflow.NodeUIInformation"/>
<config key="ui_settings">
<config key="extrainfo.node.bounds">
<entry key="array-size" type="xint" value="4"/>
<entry key="0" type="xint" value="390"/>
<entry key="1" type="xint" value="320"/>
<entry key="2" type="xint" value="113"/>
<entry key="3" type="xint" value="99"/>
</config>
</config>
</config>
<config key="node_138">
<entry key="id" type="xint" value="138"/>
<entry key="node_settings_file" type="xstring" value="Reshape (#138)/workflow.knime"/>
<entry key="node_is_meta" type="xboolean" value="true"/>
<entry key="node_type" type="xstring" value="MetaNode"/>
<entry key="ui_classname" type="xstring" value="org.knime.core.node.workflow.NodeUIInformation"/>
<config key="ui_settings">
<config key="extrainfo.node.bounds">
<entry key="array-size" type="xint" value="4"/>
<entry key="0" type="xint" value="1110"/>
<entry key="1" type="xint" value="120"/>
<entry key="2" type="xint" value="67"/>
<entry key="3" type="xint" value="68"/>
</config>
</config>
</config>
<config key="node_139">
<entry key="id" type="xint" value="139"/>
<entry key="node_settings_file" type="xstring" value="fix columns (#139)/workflow.knime"/>
<entry key="node_is_meta" type="xboolean" value="true"/>
<entry key="node_type" type="xstring" value="MetaNode"/>
<entry key="ui_classname" type="xstring" value="org.knime.core.node.workflow.NodeUIInformation"/>
<config key="ui_settings">
<config key="extrainfo.node.bounds">
<entry key="array-size" type="xint" value="4"/>
<entry key="0" type="xint" value="990"/>
<entry key="1" type="xint" value="320"/>
<entry key="2" type="xint" value="89"/>
<entry key="3" type="xint" value="68"/>
</config>
</config>
</config>
<config key="node_143">
<entry key="id" type="xint" value="143"/>
<entry key="node_settings_file" type="xstring" value="Reshape (#143)/workflow.knime"/>
<entry key="node_is_meta" type="xboolean" value="true"/>
<entry key="node_type" type="xstring" value="MetaNode"/>
<entry key="ui_classname" type="xstring" value="org.knime.core.node.workflow.NodeUIInformation"/>
<config key="ui_settings">
<config key="extrainfo.node.bounds">
<entry key="array-size" type="xint" value="4"/>
<entry key="0" type="xint" value="1110"/>
<entry key="1" type="xint" value="320"/>
<entry key="2" type="xint" value="67"/>
<entry key="3" type="xint" value="68"/>
</config>
</config>
</config>
</config>
<config key="connections">
<config key="connection_0">
<entry key="sourceID" type="xint" value="26"/>
<entry key="destID" type="xint" value="27"/>
<entry key="sourcePort" type="xint" value="1"/>
<entry key="destPort" type="xint" value="1"/>
<entry key="ui_classname" type="xstring" value="org.knime.core.node.workflow.ConnectionUIInformation"/>
<config key="ui_settings">
<entry key="extrainfo.conn.bendpoints_size" type="xint" value="0"/>
</config>
</config>
<config key="connection_1">
<entry key="sourceID" type="xint" value="27"/>
<entry key="destID" type="xint" value="30"/>
<entry key="sourcePort" type="xint" value="1"/>
<entry key="destPort" type="xint" value="1"/>
<entry key="ui_classname" type="xstring" value="org.knime.core.node.workflow.ConnectionUIInformation"/>
<config key="ui_settings">
<entry key="extrainfo.conn.bendpoints_size" type="xint" value="0"/>
</config>
</config>
<config key="connection_2">
<entry key="sourceID" type="xint" value="28"/>
<entry key="destID" type="xint" value="32"/>
<entry key="sourcePort" type="xint" value="1"/>
<entry key="destPort" type="xint" value="1"/>
<entry key="ui_classname" type="xstring" value="org.knime.core.node.workflow.ConnectionUIInformation"/>
<config key="ui_settings">
<entry key="extrainfo.conn.bendpoints_size" type="xint" value="0"/>
</config>
</config>
<config key="connection_3">
<entry key="sourceID" type="xint" value="29"/>
<entry key="destID" type="xint" value="31"/>
<entry key="sourcePort" type="xint" value="1"/>
<entry key="destPort" type="xint" value="1"/>
<entry key="ui_classname" type="xstring" value="org.knime.core.node.workflow.ConnectionUIInformation"/>
<config key="ui_settings">
<entry key="extrainfo.conn.bendpoints_size" type="xint" value="0"/>
</config>
</config>
<config key="connection_4">
<entry key="sourceID" type="xint" value="30"/>
<entry key="destID" type="xint" value="28"/>
<entry key="sourcePort" type="xint" value="1"/>
<entry key="destPort" type="xint" value="0"/>
<entry key="ui_classname" type="xstring" value="org.knime.core.node.workflow.ConnectionUIInformation"/>
<config key="ui_settings">
<entry key="extrainfo.conn.bendpoints_size" type="xint" value="0"/>
</config>
</config>
<config key="connection_5">
<entry key="sourceID" type="xint" value="31"/>
<entry key="destID" type="xint" value="107"/>
<entry key="sourcePort" type="xint" value="1"/>
<entry key="destPort" type="xint" value="0"/>
<entry key="ui_classname" type="xstring" value="org.knime.core.node.workflow.ConnectionUIInformation"/>
<config key="ui_settings">
<entry key="extrainfo.conn.bendpoints_size" type="xint" value="0"/>
</config>
</config>
<config key="connection_6">
<entry key="sourceID" type="xint" value="32"/>
<entry key="destID" type="xint" value="29"/>
<entry key="sourcePort" type="xint" value="1"/>
<entry key="destPort" type="xint" value="1"/>
<entry key="ui_classname" type="xstring" value="org.knime.core.node.workflow.ConnectionUIInformation"/>
<config key="ui_settings">
<entry key="extrainfo.conn.bendpoints_size" type="xint" value="0"/>
</config>
</config>
<config key="connection_7">
<entry key="sourceID" type="xint" value="107"/>
<entry key="destID" type="xint" value="138"/>
<entry key="sourcePort" type="xint" value="0"/>
<entry key="destPort" type="xint" value="0"/>
<entry key="ui_classname" type="xstring" value="org.knime.core.node.workflow.ConnectionUIInformation"/>
<config key="ui_settings">
<entry key="extrainfo.conn.bendpoints_size" type="xint" value="0"/>
</config>
</config>
<config key="connection_8">
<entry key="sourceID" type="xint" value="117"/>
<entry key="destID" type="xint" value="139"/>
<entry key="sourcePort" type="xint" value="1"/>
<entry key="destPort" type="xint" value="0"/>
<entry key="ui_classname" type="xstring" value="org.knime.core.node.workflow.ConnectionUIInformation"/>
<config key="ui_settings">
<entry key="extrainfo.conn.bendpoints_size" type="xint" value="0"/>
</config>
</config>
<config key="connection_9">
<entry key="sourceID" type="xint" value="118"/>
<entry key="destID" type="xint" value="121"/>
<entry key="sourcePort" type="xint" value="1"/>
<entry key="destPort" type="xint" value="1"/>
<entry key="ui_classname" type="xstring" value="org.knime.core.node.workflow.ConnectionUIInformation"/>
<config key="ui_settings">
<entry key="extrainfo.conn.bendpoints_size" type="xint" value="0"/>
</config>
</config>
<config key="connection_10">
<entry key="sourceID" type="xint" value="120"/>
<entry key="destID" type="xint" value="126"/>
<entry key="sourcePort" type="xint" value="1"/>
<entry key="destPort" type="xint" value="1"/>
<entry key="ui_classname" type="xstring" value="org.knime.core.node.workflow.ConnectionUIInformation"/>
<config key="ui_settings">
<entry key="extrainfo.conn.bendpoints_size" type="xint" value="0"/>
</config>
</config>
<config key="connection_11">
<entry key="sourceID" type="xint" value="121"/>
<entry key="destID" type="xint" value="123"/>
<entry key="sourcePort" type="xint" value="1"/>
<entry key="destPort" type="xint" value="1"/>
<entry key="ui_classname" type="xstring" value="org.knime.core.node.workflow.ConnectionUIInformation"/>
<config key="ui_settings">
<entry key="extrainfo.conn.bendpoints_size" type="xint" value="0"/>
</config>
</config>
<config key="connection_12">
<entry key="sourceID" type="xint" value="122"/>
<entry key="destID" type="xint" value="120"/>
<entry key="sourcePort" type="xint" value="1"/>
<entry key="destPort" type="xint" value="1"/>
<entry key="ui_classname" type="xstring" value="org.knime.core.node.workflow.ConnectionUIInformation"/>
<config key="ui_settings">
<entry key="extrainfo.conn.bendpoints_size" type="xint" value="0"/>
</config>
</config>
<config key="connection_13">
<entry key="sourceID" type="xint" value="123"/>
<entry key="destID" type="xint" value="117"/>
<entry key="sourcePort" type="xint" value="1"/>
<entry key="destPort" type="xint" value="1"/>
<entry key="ui_classname" type="xstring" value="org.knime.core.node.workflow.ConnectionUIInformation"/>
<config key="ui_settings">
<entry key="extrainfo.conn.bendpoints_size" type="xint" value="0"/>
</config>
</config>
<config key="connection_14">
<entry key="sourceID" type="xint" value="126"/>
<entry key="destID" type="xint" value="118"/>
<entry key="sourcePort" type="xint" value="1"/>
<entry key="destPort" type="xint" value="0"/>
<entry key="ui_classname" type="xstring" value="org.knime.core.node.workflow.ConnectionUIInformation"/>
<config key="ui_settings">
<entry key="extrainfo.conn.bendpoints_size" type="xint" value="0"/>
</config>
</config>
<config key="connection_15">
<entry key="sourceID" type="xint" value="138"/>
<entry key="destID" type="xint" value="-1"/>
<entry key="sourcePort" type="xint" value="0"/>
<entry key="destPort" type="xint" value="0"/>
</config>
<config key="connection_16">
<entry key="sourceID" type="xint" value="139"/>
<entry key="destID" type="xint" value="143"/>
<entry key="sourcePort" type="xint" value="0"/>
<entry key="destPort" type="xint" value="0"/>
<entry key="ui_classname" type="xstring" value="org.knime.core.node.workflow.ConnectionUIInformation"/>
<config key="ui_settings">
<entry key="extrainfo.conn.bendpoints_size" type="xint" value="0"/>
</config>
</config>
<config key="connection_17">
<entry key="sourceID" type="xint" value="143"/>
<entry key="destID" type="xint" value="-1"/>
<entry key="sourcePort" type="xint" value="0"/>
<entry key="destPort" type="xint" value="1"/>
</config>
</config>
<config key="meta_out_ports">
<entry key="ui_classname" type="xstring" isnull="true" value=""/>
<config key="port_enum">
<config key="outport_0">
<entry key="index" type="xint" value="0"/>
<entry key="name" type="xstring" value="Connected to: Output data"/>
<config key="type">
<entry key="object_class" type="xstring" value="org.knime.core.node.BufferedDataTable"/>
</config>
</config>
<config key="outport_1">
<entry key="index" type="xint" value="1"/>
<entry key="name" type="xstring" value="Connected to: Output data"/>
<config key="type">
<entry key="object_class" type="xstring" value="org.knime.core.node.BufferedDataTable"/>
</config>
</config>
</config>
</config>
<config key="workflow_editor_settings">
<entry key="workflow.editor.snapToGrid" type="xboolean" value="true"/>
<entry key="workflow.editor.ShowGrid" type="xboolean" value="true"/>
<entry key="workflow.editor.gridX" type="xint" value="40"/>
<entry key="workflow.editor.gridY" type="xint" value="40"/>
<entry key="workflow.editor.zoomLevel" type="xdouble" value="1.1"/>
<entry key="workflow.editor.curvedConnections" type="xboolean" value="true"/>
<entry key="workflow.editor.connectionWidth" type="xint" value="1"/>
</config>
</config>
