# Supplementary material for: Prediction of activity and selectivity profiles of human Carbonic Anhydrase inhibitors using machine learning classification models
Source: J Cheminform. 2021 Mar 6;13:18. doi: 10.1186/s13321-021-00499-y (PMC7937250; doi:10.1186/s13321-021-00499-y)
Supplement: Supplementary file 7 — Additional file 7. KNIME workflow to analyze results and generate output tables. [file 13321_2021_499_MOESM7_ESM.knwf › ML-CA_to-upload_analyze-results_all - reviewed/Fixed thresh (#162)/Reshape (#138)/workflow.knime]

<?xml version="1.0" encoding="UTF-8"?>
<config xmlns="http://www.knime.org/2008/09/XMLConfig" xmlns:xsi="http://www.w3.org/2001/XMLSchema-instance" xsi:schemaLocation="http://www.knime.org/2008/09/XMLConfig http://www.knime.org/XMLConfig_2008_09.xsd" key="workflow.knime">
<entry key="created_by" type="xstring" value="4.1.3.v202005121100"/>
<entry key="created_by_nightly" type="xboolean" value="false"/>
<entry key="version" type="xstring" value="4.1.0"/>
<entry key="name" type="xstring" value="Reshape"/>
<config key="authorInformation">
<entry key="authored-by" type="xstring" value="&lt;unknown&gt;"/>
<entry key="authored-when" type="xstring" value="1970-01-01 01:00:00 +0100"/>
<entry key="lastEdited-by" type="xstring" isnull="true" value=""/>
<entry key="lastEdited-when" type="xstring" isnull="true" value=""/>
</config>
<config key="nodeAnnotation">
<entry key="text" type="xstring" value=""/>
<entry key="bgcolor" type="xint" value="16777215"/>
<entry key="x-coordinate" type="xint" value="1059"/>
<entry key="y-coordinate" type="xint" value="169"/>
<entry key="width" type="xint" value="134"/>
<entry key="height" type="xint" value="18"/>
<entry key="alignment" type="xstring" value="CENTER"/>
<entry key="borderSize" type="xint" value="0"/>
<entry key="borderColor" type="xint" value="16777215"/>
<entry key="defFontSize" type="xint" value="11"/>
<entry key="annotation-version" type="xint" value="20151123"/>
<config key="styles"/>
</config>
<entry key="customDescription" type="xstring" isnull="true" value=""/>
<entry key="state" type="xstring" value="IDLE"/>
<config key="workflow_credentials"/>
<config key="nodes">
<config key="node_94">
<entry key="id" type="xint" value="94"/>
<entry key="node_settings_file" type="xstring" value="Pivoting (#94)/settings.xml"/>
<entry key="node_is_meta" type="xboolean" value="false"/>
<entry key="node_type" type="xstring" value="NativeNode"/>
<entry key="ui_classname" type="xstring" value="org.knime.core.node.workflow.NodeUIInformation"/>
<config key="ui_settings">
<config key="extrainfo.node.bounds">
<entry key="array-size" type="xint" value="4"/>
<entry key="0" type="xint" value="864"/>
<entry key="1" type="xint" value="257"/>
<entry key="2" type="xint" value="63"/>
<entry key="3" type="xint" value="81"/>
</config>
</config>
</config>
<config key="node_137">
<entry key="id" type="xint" value="137"/>
<entry key="node_settings_file" type="xstring" value="Round Double (#137)/settings.xml"/>
<entry key="node_is_meta" type="xboolean" value="false"/>
<entry key="node_type" type="xstring" value="NativeNode"/>
<entry key="ui_classname" type="xstring" value="org.knime.core.node.workflow.NodeUIInformation"/>
<config key="ui_settings">
<config key="extrainfo.node.bounds">
<entry key="array-size" type="xint" value="4"/>
<entry key="0" type="xint" value="144"/>
<entry key="1" type="xint" value="377"/>
<entry key="2" type="xint" value="111"/>
<entry key="3" type="xint" value="81"/>
</config>
</config>
</config>
<config key="node_138">
<entry key="id" type="xint" value="138"/>
<entry key="node_settings_file" type="xstring" value="Column Combiner (#138)/settings.xml"/>
<entry key="node_is_meta" type="xboolean" value="false"/>
<entry key="node_type" type="xstring" value="NativeNode"/>
<entry key="ui_classname" type="xstring" value="org.knime.core.node.workflow.NodeUIInformation"/>
<config key="ui_settings">
<config key="extrainfo.node.bounds">
<entry key="array-size" type="xint" value="4"/>
<entry key="0" type="xint" value="264"/>
<entry key="1" type="xint" value="377"/>
<entry key="2" type="xint" value="140"/>
<entry key="3" type="xint" value="81"/>
</config>
</config>
</config>
<config key="node_139">
<entry key="id" type="xint" value="139"/>
<entry key="node_settings_file" type="xstring" value="Column Combiner (#139)/settings.xml"/>
<entry key="node_is_meta" type="xboolean" value="false"/>
<entry key="node_type" type="xstring" value="NativeNode"/>
<entry key="ui_classname" type="xstring" value="org.knime.core.node.workflow.NodeUIInformation"/>
<config key="ui_settings">
<config key="extrainfo.node.bounds">
<entry key="array-size" type="xint" value="4"/>
<entry key="0" type="xint" value="384"/>
<entry key="1" type="xint" value="377"/>
<entry key="2" type="xint" value="140"/>
<entry key="3" type="xint" value="81"/>
</config>
</config>
</config>
<config key="node_140">
<entry key="id" type="xint" value="140"/>
<entry key="node_settings_file" type="xstring" value="Sorter (#140)/settings.xml"/>
<entry key="node_is_meta" type="xboolean" value="false"/>
<entry key="node_type" type="xstring" value="NativeNode"/>
<entry key="ui_classname" type="xstring" value="org.knime.core.node.workflow.NodeUIInformation"/>
<config key="ui_settings">
<config key="extrainfo.node.bounds">
<entry key="array-size" type="xint" value="4"/>
<entry key="0" type="xint" value="984"/>
<entry key="1" type="xint" value="257"/>
<entry key="2" type="xint" value="50"/>
<entry key="3" type="xint" value="81"/>
</config>
</config>
</config>
<config key="node_141">
<entry key="id" type="xint" value="141"/>
<entry key="node_settings_file" type="xstring" value="Column Resorter (#141)/settings.xml"/>
<entry key="node_is_meta" type="xboolean" value="false"/>
<entry key="node_type" type="xstring" value="NativeNode"/>
<entry key="ui_classname" type="xstring" value="org.knime.core.node.workflow.NodeUIInformation"/>
<config key="ui_settings">
<config key="extrainfo.node.bounds">
<entry key="array-size" type="xint" value="4"/>
<entry key="0" type="xint" value="1344"/>
<entry key="1" type="xint" value="377"/>
<entry key="2" type="xint" value="132"/>
<entry key="3" type="xint" value="81"/>
</config>
</config>
</config>
<config key="node_142">
<entry key="id" type="xint" value="142"/>
<entry key="node_settings_file" type="xstring" value="Sorter (#142)/settings.xml"/>
<entry key="node_is_meta" type="xboolean" value="false"/>
<entry key="node_type" type="xstring" value="NativeNode"/>
<entry key="ui_classname" type="xstring" value="org.knime.core.node.workflow.NodeUIInformation"/>
<config key="ui_settings">
<config key="extrainfo.node.bounds">
<entry key="array-size" type="xint" value="4"/>
<entry key="0" type="xint" value="984"/>
<entry key="1" type="xint" value="137"/>
<entry key="2" type="xint" value="50"/>
<entry key="3" type="xint" value="81"/>
</config>
</config>
</config>
<config key="node_144">
<entry key="id" type="xint" value="144"/>
<entry key="node_settings_file" type="xstring" value="Pivoting (#144)/settings.xml"/>
<entry key="node_is_meta" type="xboolean" value="false"/>
<entry key="node_type" type="xstring" value="NativeNode"/>
<entry key="ui_classname" type="xstring" value="org.knime.core.node.workflow.NodeUIInformation"/>
<config key="ui_settings">
<config key="extrainfo.node.bounds">
<entry key="array-size" type="xint" value="4"/>
<entry key="0" type="xint" value="864"/>
<entry key="1" type="xint" value="137"/>
<entry key="2" type="xint" value="63"/>
<entry key="3" type="xint" value="81"/>
</config>
</config>
</config>
<config key="node_145">
<entry key="id" type="xint" value="145"/>
<entry key="node_settings_file" type="xstring" value="Constant Value Column (#145)/settings.xml"/>
<entry key="node_is_meta" type="xboolean" value="false"/>
<entry key="node_type" type="xstring" value="NativeNode"/>
<entry key="ui_classname" type="xstring" value="org.knime.core.node.workflow.NodeUIInformation"/>
<config key="ui_settings">
<config key="extrainfo.node.bounds">
<entry key="array-size" type="xint" value="4"/>
<entry key="0" type="xint" value="1104"/>
<entry key="1" type="xint" value="257"/>
<entry key="2" type="xint" value="107"/>
<entry key="3" type="xint" value="99"/>
</config>
</config>
</config>
<config key="node_146">
<entry key="id" type="xint" value="146"/>
<entry key="node_settings_file" type="xstring" value="Constant Value Column (#146)/settings.xml"/>
<entry key="node_is_meta" type="xboolean" value="false"/>
<entry key="node_type" type="xstring" value="NativeNode"/>
<entry key="ui_classname" type="xstring" value="org.knime.core.node.workflow.NodeUIInformation"/>
<config key="ui_settings">
<config key="extrainfo.node.bounds">
<entry key="array-size" type="xint" value="4"/>
<entry key="0" type="xint" value="1104"/>
<entry key="1" type="xint" value="137"/>
<entry key="2" type="xint" value="107"/>
<entry key="3" type="xint" value="99"/>
</config>
</config>
</config>
<config key="node_153">
<entry key="id" type="xint" value="153"/>
<entry key="node_settings_file" type="xstring" value="Column Combiner (#153)/settings.xml"/>
<entry key="node_is_meta" type="xboolean" value="false"/>
<entry key="node_type" type="xstring" value="NativeNode"/>
<entry key="ui_classname" type="xstring" value="org.knime.core.node.workflow.NodeUIInformation"/>
<config key="ui_settings">
<config key="extrainfo.node.bounds">
<entry key="array-size" type="xint" value="4"/>
<entry key="0" type="xint" value="504"/>
<entry key="1" type="xint" value="377"/>
<entry key="2" type="xint" value="140"/>
<entry key="3" type="xint" value="81"/>
</config>
</config>
</config>
<config key="node_154">
<entry key="id" type="xint" value="154"/>
<entry key="node_settings_file" type="xstring" value="Column Combiner (#154)/settings.xml"/>
<entry key="node_is_meta" type="xboolean" value="false"/>
<entry key="node_type" type="xstring" value="NativeNode"/>
<entry key="ui_classname" type="xstring" value="org.knime.core.node.workflow.NodeUIInformation"/>
<config key="ui_settings">
<config key="extrainfo.node.bounds">
<entry key="array-size" type="xint" value="4"/>
<entry key="0" type="xint" value="624"/>
<entry key="1" type="xint" value="377"/>
<entry key="2" type="xint" value="140"/>
<entry key="3" type="xint" value="81"/>
</config>
</config>
</config>
<config key="node_155">
<entry key="id" type="xint" value="155"/>
<entry key="node_settings_file" type="xstring" value="Pivoting (#155)/settings.xml"/>
<entry key="node_is_meta" type="xboolean" value="false"/>
<entry key="node_type" type="xstring" value="NativeNode"/>
<entry key="ui_classname" type="xstring" value="org.knime.core.node.workflow.NodeUIInformation"/>
<config key="ui_settings">
<config key="extrainfo.node.bounds">
<entry key="array-size" type="xint" value="4"/>
<entry key="0" type="xint" value="864"/>
<entry key="1" type="xint" value="497"/>
<entry key="2" type="xint" value="63"/>
<entry key="3" type="xint" value="81"/>
</config>
</config>
</config>
<config key="node_156">
<entry key="id" type="xint" value="156"/>
<entry key="node_settings_file" type="xstring" value="Pivoting (#156)/settings.xml"/>
<entry key="node_is_meta" type="xboolean" value="false"/>
<entry key="node_type" type="xstring" value="NativeNode"/>
<entry key="ui_classname" type="xstring" value="org.knime.core.node.workflow.NodeUIInformation"/>
<config key="ui_settings">
<config key="extrainfo.node.bounds">
<entry key="array-size" type="xint" value="4"/>
<entry key="0" type="xint" value="865"/>
<entry key="1" type="xint" value="618"/>
<entry key="2" type="xint" value="63"/>
<entry key="3" type="xint" value="81"/>
</config>
</config>
</config>
<config key="node_157">
<entry key="id" type="xint" value="157"/>
<entry key="node_settings_file" type="xstring" value="Sorter (#157)/settings.xml"/>
<entry key="node_is_meta" type="xboolean" value="false"/>
<entry key="node_type" type="xstring" value="NativeNode"/>
<entry key="ui_classname" type="xstring" value="org.knime.core.node.workflow.NodeUIInformation"/>
<config key="ui_settings">
<config key="extrainfo.node.bounds">
<entry key="array-size" type="xint" value="4"/>
<entry key="0" type="xint" value="984"/>
<entry key="1" type="xint" value="497"/>
<entry key="2" type="xint" value="50"/>
<entry key="3" type="xint" value="81"/>
</config>
</config>
</config>
<config key="node_158">
<entry key="id" type="xint" value="158"/>
<entry key="node_settings_file" type="xstring" value="Constant Value Column (#158)/settings.xml"/>
<entry key="node_is_meta" type="xboolean" value="false"/>
<entry key="node_type" type="xstring" value="NativeNode"/>
<entry key="ui_classname" type="xstring" value="org.knime.core.node.workflow.NodeUIInformation"/>
<config key="ui_settings">
<config key="extrainfo.node.bounds">
<entry key="array-size" type="xint" value="4"/>
<entry key="0" type="xint" value="1104"/>
<entry key="1" type="xint" value="497"/>
<entry key="2" type="xint" value="107"/>
<entry key="3" type="xint" value="99"/>
</config>
</config>
</config>
<config key="node_159">
<entry key="id" type="xint" value="159"/>
<entry key="node_settings_file" type="xstring" value="Constant Value Column (#159)/settings.xml"/>
<entry key="node_is_meta" type="xboolean" value="false"/>
<entry key="node_type" type="xstring" value="NativeNode"/>
<entry key="ui_classname" type="xstring" value="org.knime.core.node.workflow.NodeUIInformation"/>
<config key="ui_settings">
<config key="extrainfo.node.bounds">
<entry key="array-size" type="xint" value="4"/>
<entry key="0" type="xint" value="1105"/>
<entry key="1" type="xint" value="618"/>
<entry key="2" type="xint" value="107"/>
<entry key="3" type="xint" value="99"/>
</config>
</config>
</config>
<config key="node_160">
<entry key="id" type="xint" value="160"/>
<entry key="node_settings_file" type="xstring" value="Sorter (#160)/settings.xml"/>
<entry key="node_is_meta" type="xboolean" value="false"/>
<entry key="node_type" type="xstring" value="NativeNode"/>
<entry key="ui_classname" type="xstring" value="org.knime.core.node.workflow.NodeUIInformation"/>
<config key="ui_settings">
<config key="extrainfo.node.bounds">
<entry key="array-size" type="xint" value="4"/>
<entry key="0" type="xint" value="985"/>
<entry key="1" type="xint" value="618"/>
<entry key="2" type="xint" value="50"/>
<entry key="3" type="xint" value="81"/>
</config>
</config>
</config>
<config key="node_161">
<entry key="id" type="xint" value="161"/>
<entry key="node_settings_file" type="xstring" value="Concatenate (#161)/settings.xml"/>
<entry key="node_is_meta" type="xboolean" value="false"/>
<entry key="node_type" type="xstring" value="NativeNode"/>
<entry key="ui_classname" type="xstring" value="org.knime.core.node.workflow.NodeUIInformation"/>
<config key="ui_settings">
<config key="extrainfo.node.bounds">
<entry key="array-size" type="xint" value="4"/>
<entry key="0" type="xint" value="1224"/>
<entry key="1" type="xint" value="377"/>
<entry key="2" type="xint" value="96"/>
<entry key="3" type="xint" value="81"/>
</config>
</config>
</config>
</config>
<config key="connections">
<config key="connection_0">
<entry key="sourceID" type="xint" value="-1"/>
<entry key="destID" type="xint" value="137"/>
<entry key="sourcePort" type="xint" value="0"/>
<entry key="destPort" type="xint" value="1"/>
<entry key="ui_classname" type="xstring" value="org.knime.core.node.workflow.ConnectionUIInformation"/>
<config key="ui_settings">
<entry key="extrainfo.conn.bendpoints_size" type="xint" value="0"/>
</config>
</config>
<config key="connection_1">
<entry key="sourceID" type="xint" value="94"/>
<entry key="destID" type="xint" value="140"/>
<entry key="sourcePort" type="xint" value="1"/>
<entry key="destPort" type="xint" value="1"/>
<entry key="ui_classname" type="xstring" value="org.knime.core.node.workflow.ConnectionUIInformation"/>
<config key="ui_settings">
<entry key="extrainfo.conn.bendpoints_size" type="xint" value="0"/>
</config>
</config>
<config key="connection_2">
<entry key="sourceID" type="xint" value="137"/>
<entry key="destID" type="xint" value="138"/>
<entry key="sourcePort" type="xint" value="1"/>
<entry key="destPort" type="xint" value="1"/>
<entry key="ui_classname" type="xstring" value="org.knime.core.node.workflow.ConnectionUIInformation"/>
<config key="ui_settings">
<entry key="extrainfo.conn.bendpoints_size" type="xint" value="0"/>
</config>
</config>
<config key="connection_3">
<entry key="sourceID" type="xint" value="138"/>
<entry key="destID" type="xint" value="139"/>
<entry key="sourcePort" type="xint" value="1"/>
<entry key="destPort" type="xint" value="1"/>
<entry key="ui_classname" type="xstring" value="org.knime.core.node.workflow.ConnectionUIInformation"/>
<config key="ui_settings">
<entry key="extrainfo.conn.bendpoints_size" type="xint" value="0"/>
</config>
</config>
<config key="connection_4">
<entry key="sourceID" type="xint" value="139"/>
<entry key="destID" type="xint" value="153"/>
<entry key="sourcePort" type="xint" value="1"/>
<entry key="destPort" type="xint" value="1"/>
<entry key="ui_classname" type="xstring" value="org.knime.core.node.workflow.ConnectionUIInformation"/>
<config key="ui_settings">
<entry key="extrainfo.conn.bendpoints_size" type="xint" value="0"/>
</config>
</config>
<config key="connection_5">
<entry key="sourceID" type="xint" value="140"/>
<entry key="destID" type="xint" value="145"/>
<entry key="sourcePort" type="xint" value="1"/>
<entry key="destPort" type="xint" value="1"/>
<entry key="ui_classname" type="xstring" value="org.knime.core.node.workflow.ConnectionUIInformation"/>
<config key="ui_settings">
<entry key="extrainfo.conn.bendpoints_size" type="xint" value="0"/>
</config>
</config>
<config key="connection_6">
<entry key="sourceID" type="xint" value="141"/>
<entry key="destID" type="xint" value="-1"/>
<entry key="sourcePort" type="xint" value="1"/>
<entry key="destPort" type="xint" value="0"/>
<entry key="ui_classname" type="xstring" value="org.knime.core.node.workflow.ConnectionUIInformation"/>
<config key="ui_settings">
<entry key="extrainfo.conn.bendpoints_size" type="xint" value="0"/>
</config>
</config>
<config key="connection_7">
<entry key="sourceID" type="xint" value="142"/>
<entry key="destID" type="xint" value="146"/>
<entry key="sourcePort" type="xint" value="1"/>
<entry key="destPort" type="xint" value="1"/>
<entry key="ui_classname" type="xstring" value="org.knime.core.node.workflow.ConnectionUIInformation"/>
<config key="ui_settings">
<entry key="extrainfo.conn.bendpoints_size" type="xint" value="0"/>
</config>
</config>
<config key="connection_8">
<entry key="sourceID" type="xint" value="144"/>
<entry key="destID" type="xint" value="142"/>
<entry key="sourcePort" type="xint" value="1"/>
<entry key="destPort" type="xint" value="1"/>
<entry key="ui_classname" type="xstring" value="org.knime.core.node.workflow.ConnectionUIInformation"/>
<config key="ui_settings">
<entry key="extrainfo.conn.bendpoints_size" type="xint" value="0"/>
</config>
</config>
<config key="connection_9">
<entry key="sourceID" type="xint" value="145"/>
<entry key="destID" type="xint" value="161"/>
<entry key="sourcePort" type="xint" value="1"/>
<entry key="destPort" type="xint" value="1"/>
</config>
<config key="connection_10">
<entry key="sourceID" type="xint" value="146"/>
<entry key="destID" type="xint" value="161"/>
<entry key="sourcePort" type="xint" value="1"/>
<entry key="destPort" type="xint" value="2"/>
</config>
<config key="connection_11">
<entry key="sourceID" type="xint" value="153"/>
<entry key="destID" type="xint" value="154"/>
<entry key="sourcePort" type="xint" value="1"/>
<entry key="destPort" type="xint" value="1"/>
<entry key="ui_classname" type="xstring" value="org.knime.core.node.workflow.ConnectionUIInformation"/>
<config key="ui_settings">
<entry key="extrainfo.conn.bendpoints_size" type="xint" value="0"/>
</config>
</config>
<config key="connection_12">
<entry key="sourceID" type="xint" value="154"/>
<entry key="destID" type="xint" value="155"/>
<entry key="sourcePort" type="xint" value="1"/>
<entry key="destPort" type="xint" value="1"/>
<entry key="ui_classname" type="xstring" value="org.knime.core.node.workflow.ConnectionUIInformation"/>
<config key="ui_settings">
<entry key="extrainfo.conn.bendpoints_size" type="xint" value="0"/>
</config>
</config>
<config key="connection_13">
<entry key="sourceID" type="xint" value="154"/>
<entry key="destID" type="xint" value="94"/>
<entry key="sourcePort" type="xint" value="1"/>
<entry key="destPort" type="xint" value="1"/>
<entry key="ui_classname" type="xstring" value="org.knime.core.node.workflow.ConnectionUIInformation"/>
<config key="ui_settings">
<entry key="extrainfo.conn.bendpoints_size" type="xint" value="0"/>
</config>
</config>
<config key="connection_14">
<entry key="sourceID" type="xint" value="154"/>
<entry key="destID" type="xint" value="156"/>
<entry key="sourcePort" type="xint" value="1"/>
<entry key="destPort" type="xint" value="1"/>
<entry key="ui_classname" type="xstring" value="org.knime.core.node.workflow.ConnectionUIInformation"/>
<config key="ui_settings">
<entry key="extrainfo.conn.bendpoints_size" type="xint" value="0"/>
</config>
</config>
<config key="connection_15">
<entry key="sourceID" type="xint" value="154"/>
<entry key="destID" type="xint" value="144"/>
<entry key="sourcePort" type="xint" value="1"/>
<entry key="destPort" type="xint" value="1"/>
<entry key="ui_classname" type="xstring" value="org.knime.core.node.workflow.ConnectionUIInformation"/>
<config key="ui_settings">
<entry key="extrainfo.conn.bendpoints_size" type="xint" value="0"/>
</config>
</config>
<config key="connection_16">
<entry key="sourceID" type="xint" value="155"/>
<entry key="destID" type="xint" value="157"/>
<entry key="sourcePort" type="xint" value="1"/>
<entry key="destPort" type="xint" value="1"/>
<entry key="ui_classname" type="xstring" value="org.knime.core.node.workflow.ConnectionUIInformation"/>
<config key="ui_settings">
<entry key="extrainfo.conn.bendpoints_size" type="xint" value="0"/>
</config>
</config>
<config key="connection_17">
<entry key="sourceID" type="xint" value="156"/>
<entry key="destID" type="xint" value="160"/>
<entry key="sourcePort" type="xint" value="1"/>
<entry key="destPort" type="xint" value="1"/>
<entry key="ui_classname" type="xstring" value="org.knime.core.node.workflow.ConnectionUIInformation"/>
<config key="ui_settings">
<entry key="extrainfo.conn.bendpoints_size" type="xint" value="0"/>
</config>
</config>
<config key="connection_18">
<entry key="sourceID" type="xint" value="157"/>
<entry key="destID" type="xint" value="158"/>
<entry key="sourcePort" type="xint" value="1"/>
<entry key="destPort" type="xint" value="1"/>
<entry key="ui_classname" type="xstring" value="org.knime.core.node.workflow.ConnectionUIInformation"/>
<config key="ui_settings">
<entry key="extrainfo.conn.bendpoints_size" type="xint" value="0"/>
</config>
</config>
<config key="connection_19">
<entry key="sourceID" type="xint" value="158"/>
<entry key="destID" type="xint" value="161"/>
<entry key="sourcePort" type="xint" value="1"/>
<entry key="destPort" type="xint" value="3"/>
</config>
<config key="connection_20">
<entry key="sourceID" type="xint" value="159"/>
<entry key="destID" type="xint" value="161"/>
<entry key="sourcePort" type="xint" value="1"/>
<entry key="destPort" type="xint" value="4"/>
</config>
<config key="connection_21">
<entry key="sourceID" type="xint" value="160"/>
<entry key="destID" type="xint" value="159"/>
<entry key="sourcePort" type="xint" value="1"/>
<entry key="destPort" type="xint" value="1"/>
<entry key="ui_classname" type="xstring" value="org.knime.core.node.workflow.ConnectionUIInformation"/>
<config key="ui_settings">
<entry key="extrainfo.conn.bendpoints_size" type="xint" value="0"/>
</config>
</config>
<config key="connection_22">
<entry key="sourceID" type="xint" value="161"/>
<entry key="destID" type="xint" value="141"/>
<entry key="sourcePort" type="xint" value="1"/>
<entry key="destPort" type="xint" value="1"/>
</config>
</config>
<config key="meta_in_ports">
<entry key="ui_classname" type="xstring" value="org.knime.core.node.workflow.NodeUIInformation"/>
<config key="ui_settings">
<config key="extrainfo.node.bounds">
<entry key="array-size" type="xint" value="4"/>
<entry key="0" type="xint" value="0"/>
<entry key="1" type="xint" value="160"/>
<entry key="2" type="xint" value="50"/>
<entry key="3" type="xint" value="483"/>
</config>
</config>
<config key="port_enum">
<config key="inport_0">
<entry key="index" type="xint" value="0"/>
<entry key="name" type="xstring" value="Inport 0"/>
<config key="type">
<entry key="object_class" type="xstring" value="org.knime.core.node.BufferedDataTable"/>
</config>
</config>
</config>
</config>
<config key="meta_out_ports">
<entry key="ui_classname" type="xstring" value="org.knime.core.node.workflow.NodeUIInformation"/>
<config key="ui_settings">
<config key="extrainfo.node.bounds">
<entry key="array-size" type="xint" value="4"/>
<entry key="0" type="xint" value="1520"/>
<entry key="1" type="xint" value="120"/>
<entry key="2" type="xint" value="50"/>
<entry key="3" type="xint" value="569"/>
</config>
</config>
<config key="port_enum">
<config key="outport_0">
<entry key="index" type="xint" value="0"/>
<entry key="name" type="xstring" value="Connected to: Output data"/>
<config key="type">
<entry key="object_class" type="xstring" value="org.knime.core.node.BufferedDataTable"/>
</config>
</config>
</config>
</config>
<config key="workflow_editor_settings">
<entry key="workflow.editor.snapToGrid" type="xboolean" value="true"/>
<entry key="workflow.editor.ShowGrid" type="xboolean" value="true"/>
<entry key="workflow.editor.gridX" type="xint" value="40"/>
<entry key="workflow.editor.gridY" type="xint" value="40"/>
<entry key="workflow.editor.zoomLevel" type="xdouble" value="1.0"/>
<entry key="workflow.editor.curvedConnections" type="xboolean" value="true"/>
<entry key="workflow.editor.connectionWidth" type="xint" value="1"/>
</config>
</config>
