# Supplementary material for: Prediction of activity and selectivity profiles of human Carbonic Anhydrase inhibitors using machine learning classification models
Source: J Cheminform. 2021 Mar 6;13:18. doi: 10.1186/s13321-021-00499-y (PMC7937250; doi:10.1186/s13321-021-00499-y)
Supplement: Supplementary file 7 — Additional file 7. KNIME workflow to analyze results and generate output tables. [file 13321_2021_499_MOESM7_ESM.knwf › ML-CA_to-upload_analyze-results_all - reviewed/Fixed thresh (#162)/Reshape (#143)/Pivoting (#144)/settings.xml]

<?xml version="1.0" encoding="UTF-8"?>
<config xmlns="http://www.knime.org/2008/09/XMLConfig" xmlns:xsi="http://www.w3.org/2001/XMLSchema-instance" xsi:schemaLocation="http://www.knime.org/2008/09/XMLConfig http://www.knime.org/XMLConfig_2008_09.xsd" key="settings.xml">
<entry key="node_file" type="xstring" value="settings.xml"/>
<config key="flow_stack"/>
<config key="internal_node_subsettings">
<entry key="memory_policy" type="xstring" value="CacheSmallInMemory"/>
</config>
<config key="model">
<config key="grouByColumns_Internals">
<entry key="SettingsModelID" type="xstring" value="SMID_filterString"/>
<entry key="EnabledStatus" type="xboolean" value="true"/>
</config>
<config key="grouByColumns">
<config key="InclList">
<entry key="array-size" type="xint" value="3"/>
<entry key="0" type="xstring" value="Threshold"/>
<entry key="1" type="xstring" value="Isoform"/>
<entry key="2" type="xstring" value="PCC"/>
</config>
<config key="ExclList">
<entry key="array-size" type="xint" value="26"/>
<entry key="0" type="xstring" value="Class"/>
<entry key="1" type="xstring" value="Names"/>
<entry key="2" type="xstring" value="#Mol"/>
<entry key="3" type="xstring" value="Accuracy (mean)"/>
<entry key="4" type="xstring" value="Accuracy (StDev)"/>
<entry key="5" type="xstring" value="MCC (mean)"/>
<entry key="6" type="xstring" value="MCC (StDev)"/>
<entry key="7" type="xstring" value="AUC (mean)"/>
<entry key="8" type="xstring" value="AUC (StDev)"/>
<entry key="9" type="xstring" value="Recall (mean)"/>
<entry key="10" type="xstring" value="Recall (StDev)"/>
<entry key="11" type="xstring" value="Precision (Mean)"/>
<entry key="12" type="xstring" value="Precision (StDev)"/>
<entry key="13" type="xstring" value="input"/>
<entry key="14" type="xstring" value="input_Arr[0]"/>
<entry key="15" type="xstring" value="input_Arr[1]"/>
<entry key="16" type="xstring" value="input_Arr[3]"/>
<entry key="17" type="xstring" value="input_Arr[4]"/>
<entry key="18" type="xstring" value="input_Arr[5]"/>
<entry key="19" type="xstring" value="input_Arr[7]"/>
<entry key="20" type="xstring" value="input_Arr[8]"/>
<entry key="21" type="xstring" value="input_Arr[10]"/>
<entry key="22" type="xstring" value="Accuracy"/>
<entry key="23" type="xstring" value="MCC"/>
<entry key="24" type="xstring" value="Recall"/>
<entry key="25" type="xstring" value="Precision"/>
</config>
<entry key="keep_all_columns_selected" type="xboolean" value="false"/>
</config>
<config key="maxNoneNumericalVals_Internals">
<entry key="SettingsModelID" type="xstring" value="SMID_integer"/>
<entry key="EnabledStatus" type="xboolean" value="true"/>
</config>
<entry key="maxNoneNumericalVals" type="xint" value="10000"/>
<config key="enableHilite_Internals">
<entry key="SettingsModelID" type="xstring" value="SMID_boolean"/>
<entry key="EnabledStatus" type="xboolean" value="true"/>
</config>
<entry key="enableHilite" type="xboolean" value="false"/>
<config key="sortInMemory_Internals">
<entry key="SettingsModelID" type="xstring" value="SMID_boolean"/>
<entry key="EnabledStatus" type="xboolean" value="true"/>
</config>
<entry key="sortInMemory" type="xboolean" value="false"/>
<config key="aggregationColumn">
<config key="columnNames">
<entry key="array-size" type="xint" value="1"/>
<entry key="0" type="xstring" value="MCC"/>
</config>
<config key="columnTypes">
<entry key="array-size" type="xint" value="1"/>
<config key="0">
<entry key="cell_class" type="xstring" value="org.knime.core.data.def.StringCell"/>
<entry key="is_null" type="xboolean" value="false"/>
</config>
</config>
<config key="aggregationMethod">
<entry key="array-size" type="xint" value="1"/>
<entry key="0" type="xstring" value="First"/>
</config>
<config key="inclMissingVals">
<entry key="array-size" type="xint" value="1"/>
<entry key="0" type="xboolean" value="true"/>
</config>
</config>
<config key="aggregationOperatorSettings"/>
<config key="patternAggregators"/>
<config key="dataTypeAggregators"/>
<config key="columnNamePolicy_Internals">
<entry key="SettingsModelID" type="xstring" value="SMID_string"/>
<entry key="EnabledStatus" type="xboolean" value="true"/>
</config>
<entry key="columnNamePolicy" type="xstring" value="Keep original name(s)"/>
<config key="retainOrder_Internals">
<entry key="SettingsModelID" type="xstring" value="SMID_boolean"/>
<entry key="EnabledStatus" type="xboolean" value="true"/>
</config>
<entry key="retainOrder" type="xboolean" value="false"/>
<config key="inMemory_Internals">
<entry key="SettingsModelID" type="xstring" value="SMID_boolean"/>
<entry key="EnabledStatus" type="xboolean" value="true"/>
</config>
<entry key="inMemory" type="xboolean" value="false"/>
<config key="valueDelimiter_Internals">
<entry key="SettingsModelID" type="xstring" value="SMID_string"/>
<entry key="EnabledStatus" type="xboolean" value="true"/>
</config>
<entry key="valueDelimiter" type="xstring" value=", "/>
<config key="nodeVersion_Internals">
<entry key="SettingsModelID" type="xstring" value="SMID_integer"/>
<entry key="EnabledStatus" type="xboolean" value="true"/>
</config>
<entry key="nodeVersion" type="xint" value="1"/>
<entry key="typeMatch" type="xbyte" value="0"/>
<config key="pivotColumns_Internals">
<entry key="SettingsModelID" type="xstring" value="SMID_filterString"/>
<entry key="EnabledStatus" type="xboolean" value="true"/>
</config>
<config key="pivotColumns">
<config key="InclList">
<entry key="array-size" type="xint" value="1"/>
<entry key="0" type="xstring" value="Names"/>
</config>
<config key="ExclList">
<entry key="array-size" type="xint" value="28"/>
<entry key="0" type="xstring" value="Class"/>
<entry key="1" type="xstring" value="#Mol"/>
<entry key="2" type="xstring" value="Accuracy (mean)"/>
<entry key="3" type="xstring" value="Accuracy (StDev)"/>
<entry key="4" type="xstring" value="MCC (mean)"/>
<entry key="5" type="xstring" value="MCC (StDev)"/>
<entry key="6" type="xstring" value="AUC (mean)"/>
<entry key="7" type="xstring" value="AUC (StDev)"/>
<entry key="8" type="xstring" value="Recall (mean)"/>
<entry key="9" type="xstring" value="Recall (StDev)"/>
<entry key="10" type="xstring" value="Precision (Mean)"/>
<entry key="11" type="xstring" value="Precision (StDev)"/>
<entry key="12" type="xstring" value="input"/>
<entry key="13" type="xstring" value="input_Arr[0]"/>
<entry key="14" type="xstring" value="input_Arr[1]"/>
<entry key="15" type="xstring" value="Threshold"/>
<entry key="16" type="xstring" value="input_Arr[3]"/>
<entry key="17" type="xstring" value="input_Arr[4]"/>
<entry key="18" type="xstring" value="input_Arr[5]"/>
<entry key="19" type="xstring" value="Isoform"/>
<entry key="20" type="xstring" value="input_Arr[7]"/>
<entry key="21" type="xstring" value="input_Arr[8]"/>
<entry key="22" type="xstring" value="PCC"/>
<entry key="23" type="xstring" value="input_Arr[10]"/>
<entry key="24" type="xstring" value="Accuracy"/>
<entry key="25" type="xstring" value="MCC"/>
<entry key="26" type="xstring" value="Recall"/>
<entry key="27" type="xstring" value="Precision"/>
</config>
<entry key="keep_all_columns_selected" type="xboolean" value="false"/>
</config>
<config key="missing_values_Internals">
<entry key="SettingsModelID" type="xstring" value="SMID_boolean"/>
<entry key="EnabledStatus" type="xboolean" value="true"/>
</config>
<entry key="missing_values" type="xboolean" value="true"/>
<config key="total_aggregation_Internals">
<entry key="SettingsModelID" type="xstring" value="SMID_boolean"/>
<entry key="EnabledStatus" type="xboolean" value="true"/>
</config>
<entry key="total_aggregation" type="xboolean" value="false"/>
<config key="ignore_domain_Internals">
<entry key="SettingsModelID" type="xstring" value="SMID_boolean"/>
<entry key="EnabledStatus" type="xboolean" value="true"/>
</config>
<entry key="ignore_domain" type="xboolean" value="true"/>
<config key="column_name_option_Internals">
<entry key="SettingsModelID" type="xstring" value="SMID_string"/>
<entry key="EnabledStatus" type="xboolean" value="true"/>
</config>
<entry key="column_name_option" type="xstring" value="Pivot name"/>
<config key="sort_lexicographical_Internals">
<entry key="SettingsModelID" type="xstring" value="SMID_boolean"/>
<entry key="EnabledStatus" type="xboolean" value="true"/>
</config>
<entry key="sort_lexicographical" type="xboolean" value="false"/>
</config>
<config key="nodeAnnotation">
<entry key="text" type="xstring" value="MCC"/>
<entry key="bgcolor" type="xint" value="16777215"/>
<entry key="x-coordinate" type="xint" value="693"/>
<entry key="y-coordinate" type="xint" value="319"/>
<entry key="width" type="xint" value="134"/>
<entry key="height" type="xint" value="18"/>
<entry key="alignment" type="xstring" value="CENTER"/>
<entry key="borderSize" type="xint" value="0"/>
<entry key="borderColor" type="xint" value="16777215"/>
<entry key="defFontSize" type="xint" value="11"/>
<entry key="annotation-version" type="xint" value="20151123"/>
<config key="styles"/>
</config>
<entry key="customDescription" type="xstring" isnull="true" value=""/>
<entry key="state" type="xstring" value="IDLE"/>
<entry key="factory" type="xstring" value="org.knime.base.node.preproc.pivot.Pivot2NodeFactory"/>
<entry key="node-name" type="xstring" value="Pivoting"/>
<entry key="node-bundle-name" type="xstring" value="KNIME Base Nodes"/>
<entry key="node-bundle-symbolic-name" type="xstring" value="org.knime.base"/>
<entry key="node-bundle-vendor" type="xstring" value="KNIME AG, Zurich, Switzerland"/>
<entry key="node-bundle-version" type="xstring" value="4.1.3.v202005112252"/>
<entry key="node-feature-name" type="xstring" value="KNIME Core"/>
<entry key="node-feature-symbolic-name" type="xstring" value="org.knime.features.base.feature.group"/>
<entry key="node-feature-vendor" type="xstring" value="KNIME AG, Zurich, Switzerland"/>
<entry key="node-feature-version" type="xstring" value="4.1.3.v202005121100"/>
<config key="factory_settings"/>
<entry key="name" type="xstring" value="Pivoting"/>
<entry key="hasContent" type="xboolean" value="false"/>
<entry key="isInactive" type="xboolean" value="false"/>
<config key="ports">
<config key="port_1">
<entry key="index" type="xint" value="1"/>
<entry key="port_dir_location" type="xstring" isnull="true" value=""/>
</config>
<config key="port_2">
<entry key="index" type="xint" value="2"/>
<entry key="port_dir_location" type="xstring" isnull="true" value=""/>
</config>
<config key="port_3">
<entry key="index" type="xint" value="3"/>
<entry key="port_dir_location" type="xstring" isnull="true" value=""/>
</config>
</config>
<config key="filestores">
<entry key="file_store_location" type="xstring" isnull="true" value=""/>
<entry key="file_store_id" type="xstring" isnull="true" value=""/>
</config>
</config>
