# Supplementary material for: Prediction of activity and selectivity profiles of human Carbonic Anhydrase inhibitors using machine learning classification models
Source: J Cheminform. 2021 Mar 6;13:18. doi: 10.1186/s13321-021-00499-y (PMC7937250; doi:10.1186/s13321-021-00499-y)
Supplement: Supplementary file 7 — Additional file 7. KNIME workflow to analyze results and generate output tables. [file 13321_2021_499_MOESM7_ESM.knwf › ML-CA_to-upload_analyze-results_all - reviewed/Excel Writer _XLS_ (#141)/settings.xml]

<?xml version="1.0" encoding="UTF-8"?>
<config xmlns="http://www.knime.org/2008/09/XMLConfig" xmlns:xsi="http://www.w3.org/2001/XMLSchema-instance" xsi:schemaLocation="http://www.knime.org/2008/09/XMLConfig http://www.knime.org/XMLConfig_2008_09.xsd" key="settings.xml">
<entry key="node_file" type="xstring" value="settings.xml"/>
<config key="flow_stack"/>
<config key="internal_node_subsettings">
<entry key="memory_policy" type="xstring" value="CacheSmallInMemory"/>
</config>
<config key="model">
<config key="FILE_CHOOSER_Internals">
<entry key="SettingsModelID" type="xstring" value="SMID_FileChooserGen2"/>
<entry key="EnabledStatus" type="xboolean" value="true"/>
</config>
<config key="FILE_CHOOSER">
<entry key="filesystem" type="xstring" value=""/>
<entry key="knime_filesystem" type="xstring" value="knime.workflow"/>
<entry key="knime_mountpoint_filesystem" type="xstring" isnull="true" value=""/>
<entry key="path_or_url" type="xstring" value="/home/annachiara/LAB/CARBONIC_ANHYDRASE/ML_models/SciKit/Results/Review_202011/Raw_results/res_ML-CA_fixed-threshold_20-100nM_TRAINING_2021124_raw.xlsx"/>
<entry key="include_subfolders" type="xboolean" value="false"/>
<entry key="filter_files_extension" type="xboolean" value="true"/>
<entry key="filter_expression_extension" type="xstring" value="xlsx;xls"/>
<entry key="filter_case_sensitive_extension" type="xboolean" value="false"/>
<entry key="filter_files_name" type="xboolean" value="false"/>
<entry key="filter_expression_name" type="xstring" value="*"/>
<entry key="filter_case_sensitive_name" type="xboolean" value="false"/>
<entry key="filter_mode" type="xstring" value="WILDCARD"/>
<entry key="filter_hidden_files" type="xboolean" value="true"/>
</config>
<config key="fileOrFolderModel_Internals">
<entry key="SettingsModelID" type="xstring" value="SMID_string"/>
<entry key="EnabledStatus" type="xboolean" value="true"/>
</config>
<entry key="fileOrFolderModel" type="xstring" value="FILE"/>
<entry key="xCellOffset" type="xint" value="0"/>
<entry key="yCellOffset" type="xint" value="0"/>
<entry key="writeColHdr" type="xboolean" value="true"/>
<entry key="writeRowHdr" type="xboolean" value="false"/>
<entry key="sheetname" type="xstring" value="all"/>
<entry key="missingPattern" type="xstring" value=""/>
<entry key="overwrite_ok" type="xboolean" value="true"/>
<entry key="open_file" type="xboolean" value="false"/>
<entry key="file_must_exist" type="xboolean" value="false"/>
<entry key="do_not_overwrite_sheet" type="xboolean" value="false"/>
<entry key="landscape" type="xboolean" value="false"/>
<entry key="autosize" type="xboolean" value="true"/>
<entry key="paper_size" type="xshort" value="1"/>
<entry key="write_missing_values" type="xboolean" value="false"/>
<entry key="evaluate_formula" type="xboolean" value="false"/>
<config key="xlswriter2">
<entry key="filter-type" type="xstring" value="STANDARD"/>
<config key="included_names">
<entry key="array-size" type="xint" value="13"/>
<entry key="0" type="xstring" value="Metrics"/>
<entry key="1" type="xstring" value="Isoform"/>
<entry key="2" type="xstring" value="PCC"/>
<entry key="3" type="xstring" value="AB"/>
<entry key="4" type="xstring" value="CART"/>
<entry key="5" type="xstring" value="ET"/>
<entry key="6" type="xstring" value="GBM"/>
<entry key="7" type="xstring" value="KNN"/>
<entry key="8" type="xstring" value="LDA"/>
<entry key="9" type="xstring" value="LR"/>
<entry key="10" type="xstring" value="NB"/>
<entry key="11" type="xstring" value="RF"/>
<entry key="12" type="xstring" value="SVM"/>
</config>
<config key="excluded_names">
<entry key="array-size" type="xint" value="0"/>
</config>
<entry key="enforce_option" type="xstring" value="EnforceExclusion"/>
<config key="name_pattern">
<entry key="pattern" type="xstring" value=""/>
<entry key="type" type="xstring" value="Wildcard"/>
<entry key="caseSensitive" type="xboolean" value="true"/>
</config>
<config key="datatype">
<config key="typelist">
<entry key="org.knime.core.data.StringValue" type="xboolean" value="false"/>
<entry key="org.knime.core.data.BooleanValue" type="xboolean" value="false"/>
<entry key="org.knime.core.data.IntValue" type="xboolean" value="false"/>
<entry key="org.knime.core.data.DoubleValue" type="xboolean" value="false"/>
<entry key="org.knime.core.data.LongValue" type="xboolean" value="false"/>
<entry key="org.knime.core.data.date.DateAndTimeValue" type="xboolean" value="false"/>
</config>
</config>
</config>
</config>
<config key="nodeAnnotation">
<entry key="text" type="xstring" value="Output table%%00010TRAINING%%00010Table S6%%00010Additional File  4"/>
<entry key="bgcolor" type="xint" value="16777215"/>
<entry key="x-coordinate" type="xint" value="373"/>
<entry key="y-coordinate" type="xint" value="239"/>
<entry key="width" type="xint" value="134"/>
<entry key="height" type="xint" value="72"/>
<entry key="alignment" type="xstring" value="CENTER"/>
<entry key="borderSize" type="xint" value="0"/>
<entry key="borderColor" type="xint" value="16777215"/>
<entry key="defFontSize" type="xint" value="11"/>
<entry key="annotation-version" type="xint" value="20151123"/>
<config key="styles">
<config key="style_0">
<entry key="start" type="xint" value="48"/>
<entry key="length" type="xint" value="1"/>
<entry key="fontname" type="xstring" value="Arial"/>
<entry key="fontstyle" type="xint" value="0"/>
<entry key="fontsize" type="xint" value="11"/>
<entry key="fgcolor" type="xint" value="0"/>
</config>
</config>
</config>
<entry key="customDescription" type="xstring" isnull="true" value=""/>
<entry key="state" type="xstring" value="IDLE"/>
<entry key="factory" type="xstring" value="org.knime.ext.poi2.node.write3.XLSWriter2NodeFactory"/>
<entry key="node-name" type="xstring" value="Excel Writer (XLS)"/>
<entry key="node-bundle-name" type="xstring" value="KNIME POI (xls/xlsx) Plug-in"/>
<entry key="node-bundle-symbolic-name" type="xstring" value="org.knime.ext.poi2"/>
<entry key="node-bundle-vendor" type="xstring" value="KNIME AG, Zurich, Switzerland"/>
<entry key="node-bundle-version" type="xstring" value="4.1.2.v202003032314"/>
<entry key="node-feature-name" type="xstring" value="KNIME Excel Support"/>
<entry key="node-feature-symbolic-name" type="xstring" value="org.knime.features.ext.poi.feature.group"/>
<entry key="node-feature-vendor" type="xstring" value="KNIME AG, Zurich, Switzerland"/>
<entry key="node-feature-version" type="xstring" value="4.1.2.v202003032314"/>
<config key="factory_settings"/>
<config key="node_creation_config">
<config key="Data table"/>
<config key="File system connection"/>
</config>
<entry key="name" type="xstring" value="Excel Writer (XLS)"/>
<entry key="hasContent" type="xboolean" value="false"/>
<entry key="isInactive" type="xboolean" value="false"/>
<config key="ports"/>
<config key="filestores">
<entry key="file_store_location" type="xstring" isnull="true" value=""/>
<entry key="file_store_id" type="xstring" isnull="true" value=""/>
</config>
</config>
